# Supplementary material for: Metabolic characteristics related to potentially toxic elements in the blood of young adults in China: a cross-sectional study
Source: Front Nutr. 2025 Nov 19;12:1678706. doi: 10.3389/fnut.2025.1678706 (PMC12672240; doi:10.3389/fnut.2025.1678706)
Supplement: Supplementary file 2 [file Table_1.XLSX]

## Sheet: Step1
Metabolites associated with Cu identified through ANOVA and multiple linear regression analysis from the HDMB database
names	Df1	Df2	Sum.Sq1	Sum.Sq2	Mean.Sq1	Mean.Sq2	F.value	P value	Estimate	Std..Error	t.value	P value
X10095	1	1740	0.634365	173.273	0.634365	0.0995822	6.37027	0.0116932	-0.0168369	0.0067545	-2.49269	0.0127709
X10096	1	1740	1.084	129.365	1.084	0.0743479	14.58	0.000139	-0.0225612	0.00584802	-3.85792	0.000119
X10097	1	1740	4.99552	149.232	4.99552	0.0857656	58.2461	3.79e-14	-0.0478258	0.00628561	-7.60878	4.52e-14
X10101	1	1740	0.58253	111.668	0.58253	0.064177	9.07693	0.00262589	-0.0157619	0.00544506	-2.89471	0.00384259
X10104	1	1740	1.5332	96.5905	1.5332	0.0555118	27.6194	1.66e-07	-0.026925	0.00505967	-5.3215	1.16e-07
X10118	1	1740	0.885328	46.6012	0.885328	0.0267823	33.0564	1.06e-08	-0.0206153	0.00351308	-5.86814	5.27e-09
X10126	1	1740	0.647807	87.0487	0.647807	0.050028	12.9489	0.000329	-0.0166897	0.00479542	-3.48035	0.000513
X10132	1	1740	0.731235	33.3264	0.731235	0.0191531	38.1784	8.02e-10	-0.0185215	0.00297	-6.23619	5.62e-10
X10166	1	1740	2.89292	862.165	2.89292	0.495497	5.83842	0.0157822	-0.0371637	0.0150993	-2.46128	0.0139412
X10169	1	1740	1.43043	219.066	1.43043	0.1259	11.3616	0.000766	-0.0264224	0.0076144	-3.47006	0.000533
X10183	1	1740	0.613597	52.1336	0.613597	0.0299619	20.4793	6.44e-06	-0.0170461	0.00370844	-4.59657	4.61e-06
X1019	1	1740	1.71771	196.179	1.71771	0.112747	15.2351	9.85e-05	-0.0289333	0.00721386	-4.01079	6.31e-05
X10192	1	1740	12.3254	483.557	12.3254	0.277906	44.3509	3.67e-11	0.0749617	0.0113133	6.62597	4.59e-11
X10193	1	1740	0.309814	103.653	0.309814	0.0595706	5.20078	0.0226971	-0.0121066	0.00521447	-2.32173	0.0203633
X10213	1	1740	1.51338	84.2471	1.51338	0.0484179	31.2567	2.62e-08	-0.0262202	0.00472788	-5.54587	3.38e-08
X10222	1	1740	0.242997	57.504	0.242997	0.0330483	7.35279	0.00676174	-0.0109606	0.00388544	-2.82096	0.00484269
X10249	1	1740	11.2703	1225.34	11.2703	0.704217	16.004	6.59e-05	-0.0741709	0.0180227	-4.11541	4.05e-05
X10250	1	1740	56.2054	8546.85	56.2054	4.91198	11.4425	0.000734	-0.159763	0.0475935	-3.35682	0.000806
X10251	1	1740	65.7713	8023.4	65.7713	4.61115	14.2635	0.000164	-0.175427	0.046134	-3.80255	0.000148
X10253	1	1740	7.07777	2366.37	7.07777	1.35998	5.20431	0.0226513	-0.0556734	0.0250314	-2.22415	0.0262672
X10257	1	1740	14.3662	3055.97	14.3662	1.75631	8.17977	0.00428656	-0.0825662	0.0284572	-2.90142	0.00376169
X10259	1	1740	24.1557	1356.92	24.1557	0.779842	30.9752	3.02e-08	-0.106508	0.0189285	-5.62688	2.14e-08
X10280	1	1740	1.42973	425.555	1.42973	0.244572	5.84585	0.015716	0.0252534	0.0106329	2.37502	0.0176565
X10286	1	1740	0.326802	57.6639	0.326802	0.0331401	9.8612	0.00171638	-0.0127766	0.00390526	-3.27164	0.0010903
X10290	1	1740	0.856153	184.187	0.856153	0.105854	8.08802	0.00450797	0.0197663	0.00697748	2.83287	0.00466667
X10296	1	1740	1.82722	118.436	1.82722	0.0680667	26.8445	2.46e-07	-0.0290796	0.00560607	-5.18717	2.39e-07
X10299	1	1740	2.9668	204.791	2.9668	0.117696	25.2072	5.68e-07	-0.0372287	0.00736545	-5.0545	4.77e-07
X10325	1	1740	6.5338	287.305	6.5338	0.165118	39.5704	3.99e-10	0.0542294	0.00871542	6.22223	6.13e-10
X10330	1	1740	0.559048	50.0001	0.559048	0.0287357	19.4548	1.09e-05	-0.0163074	0.0036394	-4.48079	7.92e-06
X10333	1	1740	0.467184	66.0068	0.467184	0.0379349	12.3154	0.000461	-0.0153724	0.00416923	-3.68711	0.000234
X10432	1	1740	4.45798	598.885	4.45798	0.344187	12.9522	0.000328	-0.0469791	0.012597	-3.72937	0.000198
X10449	1	1740	0.774613	52.7578	0.774613	0.0303206	25.5475	4.77e-07	-0.0196018	0.0037376	-5.2445	1.76e-07
X10459	1	1740	2.05384	464.999	2.05384	0.267241	7.68536	0.00562637	-0.032525	0.0110644	-2.9396	0.0033299
X10465	1	1740	0.378423	67.0542	0.378423	0.0385369	9.81976	0.00175526	0.0129139	0.00421056	3.06703	0.00219542
X10470	1	1740	0.452718	47.4797	0.452718	0.0272872	16.5909	4.85e-05	-0.0149115	0.00354266	-4.20913	2.7e-05
X10472	1	1740	0.862139	143.319	0.862139	0.0823673	10.467	0.00123807	-0.0195429	0.00615646	-3.17437	0.00152803
X10474	1	1740	0.591792	254.35	0.591792	0.146178	4.04842	0.0443664	0.0172468	0.00820824	2.10115	0.035772
X10488	1	1740	39.0632	2712.88	39.0632	1.55912	25.0546	6.14e-07	-0.133046	0.0267747	-4.96908	7.39e-07
X10496	1	1740	8.92741	1047.58	8.92741	0.602059	14.8281	0.000122	0.06416	0.0166712	3.84855	0.000123
X10503	1	1740	5.70155	325.081	5.70155	0.186828	30.5175	3.81e-08	-0.0520283	0.00928784	-5.60177	2.46e-08
X10533	1	1740	2.7369	162.733	2.7369	0.0935246	29.2639	7.19e-08	-0.0358344	0.00656276	-5.46027	5.44e-08
X10534	1	1740	17.3402	1192.92	17.3402	0.685586	25.2926	5.43e-07	-0.0903912	0.0177716	-5.08627	4.05e-07
X10538	1	1740	4.67269	1028.48	4.67269	0.591082	7.90531	0.00498426	-0.0453687	0.0164964	-2.75021	0.00601764
X1060	1	1740	1.38878	422.191	1.38878	0.242638	5.72365	0.0168434	-0.0251579	0.0105835	-2.37709	0.0175577
X10661	1	1740	0.945466	122.357	0.945466	0.0703201	13.4452	0.000253	-0.0211089	0.00568612	-3.71235	0.000212
X10664	1	1740	18.0878	3032.53	18.0878	1.74283	10.3784	0.00129854	-0.0933265	0.0283772	-3.28879	0.00102638
X10665	1	1740	5.29215	782.254	5.29215	0.449571	11.7715	0.000615	-0.0492322	0.0144208	-3.41398	0.000655
X10667	1	1740	24.6345	3467.98	24.6345	1.99309	12.36	0.00045	-0.108099	0.0303109	-3.56633	0.000372
X10668	1	1740	27.1382	4150.94	27.1382	2.3856	11.3759	0.00076	-0.109346	0.0331925	-3.29429	0.00100661
X10797	1	1740	3.65297	334.879	3.65297	0.192459	18.9805	1.4e-05	-0.0404457	0.00941439	-4.29616	1.83e-05
X10812	1	1740	0.204641	85.8252	0.204641	0.0493248	4.14884	0.0418142	-0.00998682	0.00475328	-2.10104	0.0357821
X10961	1	1740	8.57962	3322.66	8.57962	1.90957	4.49295	0.0341761	-0.0640468	0.0296478	-2.16026	0.0308897
X10963	1	1740	2.58212	314.378	2.58212	0.180677	14.2914	0.000162	-0.0350851	0.00912307	-3.84576	0.000125
X11326	1	1740	0.469276	139.263	0.469276	0.0800364	5.86329	0.0155615	-0.0143773	0.00608271	-2.36364	0.0182065
X1134	1	1740	5.58789	217.166	5.58789	0.124808	44.7719	2.98e-11	0.0508506	0.00758254	6.70627	2.69e-11
X11353	1	1740	26.5345	3312.55	26.5345	1.90376	13.9379	0.000195	-0.107555	0.029689	-3.62272	0.0003
X11361	1	1740	0.727796	50.2538	0.727796	0.0288815	25.1994	5.7e-07	0.0183592	0.00365203	5.02714	5.49e-07
X11362	1	1740	1.84874	145.757	1.84874	0.0837685	22.0696	2.84e-06	0.0290764	0.00621461	4.67872	3.11e-06
X1137	1	1740	5.02998	175.235	5.02998	0.10071	49.9452	2.28e-12	0.0482366	0.00679685	7.0969	1.85e-12
X11375	1	1740	0.317733	42.5972	0.317733	0.0244811	12.9787	0.000324	0.0119283	0.0033605	3.54957	0.000396
X11397	1	1740	0.697415	63.9751	0.697415	0.0367673	18.9683	1.41e-05	-0.0185667	0.00411609	-4.51078	6.89e-06
X11405	1	1740	14.6961	737.545	14.6961	0.423876	34.6708	4.68e-09	-0.0829507	0.0139818	-5.93275	3.59e-09
X11411	1	1740	14.6834	6139.17	14.6834	3.52826	4.16166	0.0414996	-0.0844544	0.0403251	-2.09434	0.0363747
X1144	1	1740	4.91104	178.412	4.91104	0.102536	47.896	6.3e-12	0.0478474	0.00685118	6.98383	4.08e-12
X11441	1	1740	2.2009	151.906	2.2009	0.0873023	25.2101	5.67e-07	-0.0319555	0.00634019	-5.04014	5.14e-07
X11453	1	1740	0.536979	45.9851	0.536979	0.0264282	20.3184	6.99e-06	-0.0162607	0.00348956	-4.65981	3.41e-06
X11471	1	1740	1.36541	63.3795	1.36541	0.036425	37.4856	1.14e-09	0.024311	0.00409027	5.9436	3.36e-09
X11485	1	1740	4.25438	1104.31	4.25438	0.634663	6.70337	0.00970331	-0.0433558	0.0171237	-2.53191	0.011432
X11490	1	1740	1.98555	291.645	1.98555	0.167612	11.8461	0.000592	-0.0292685	0.00875735	-3.34216	0.000849
X11495	1	1740	25.2456	5982.9	25.2456	3.43845	7.34215	0.00680171	-0.110383	0.0397031	-2.78021	0.00549125
X116	1	1740	1.72417	89.7447	1.72417	0.0515774	33.4288	8.74e-09	-0.0283279	0.00486926	-5.81769	7.09e-09
X11734	1	1740	4.22389	1564.61	4.22389	0.899203	4.69737	0.0303441	0.0437886	0.0203861	2.14797	0.0318548
X11967	1	1740	0.486791	99.3064	0.486791	0.0570727	8.52933	0.00353969	0.0146134	0.00512819	2.84961	0.00442904
X11968	1	1740	1.53087	367.608	1.53087	0.211269	7.24608	0.00717368	0.026151	0.00985952	2.65236	0.00806617
X11969	1	1740	0.251081	97.8489	0.251081	0.056235	4.46485	0.0347411	0.0106738	0.00509664	2.09428	0.0363801
X11970	1	1740	3.03821	212.239	3.03821	0.121976	24.9082	6.61e-07	0.037223	0.00750028	4.96287	7.63e-07
X11972	1	1740	0.144332	59.1172	0.144332	0.0339754	4.24813	0.0394419	-0.00846212	0.0039575	-2.13825	0.0326359
X11978	1	1740	0.812331	81.5103	0.812331	0.046845	17.3408	3.28e-05	0.0193361	0.00464441	4.1633	3.29e-05
X11980	1	1740	11.6233	1218.98	11.6233	0.700565	16.5913	4.84e-05	0.0751974	0.0179278	4.19447	2.87e-05
X11989	1	1740	0.305446	113.3	0.305446	0.0651148	4.69089	0.0304584	-0.0117997	0.00547511	-2.15516	0.031287
X12089	1	1740	4.07604	634.149	4.07604	0.364454	11.184	0.000843	0.0432655	0.0129291	3.34638	0.000836
X121	1	1740	0.844102	108.889	0.844102	0.0625798	13.4884	0.000247	-0.019793	0.00535753	-3.69443	0.000227
X12209	1	1740	0.157812	34.3433	0.157812	0.0197375	7.99553	0.00474298	0.00813092	0.00301093	2.70047	0.00699169
X12283	1	1740	1.19901	214.345	1.19901	0.123187	9.73326	0.00183932	-0.0240211	0.00753282	-3.18885	0.00145393
X12294	1	1740	1.44845	514.228	1.44845	0.295533	4.90115	0.026968	-0.0262566	0.0116921	-2.24567	0.0248508
X12322	1	1740	10.8411	3306.88	10.8411	1.9005	5.70432	0.0170293	-0.0711263	0.0296274	-2.40069	0.0164691
X12326	1	1740	14.9351	529.714	14.9351	0.304433	49.0587	3.54e-12	-0.0833677	0.0118044	-7.06244	2.36e-12
X12328	1	1740	11.5128	4716.6	11.5128	2.71069	4.2472	0.0394634	-0.0743001	0.0353761	-2.10029	0.0358474
X12330	1	1740	10.8927	1406.17	10.8927	0.808143	13.4787	0.000249	-0.0701792	0.0193174	-3.63295	0.000288
X12334	1	1740	17.7001	1512.57	17.7001	0.869293	20.3615	6.84e-06	-0.0911681	0.0200091	-4.55634	5.57e-06
X12335	1	1740	34.3878	3882.43	34.3878	2.23128	15.4117	8.98e-05	-0.126053	0.0320988	-3.92704	8.94e-05
X12336	1	1740	9.14641	351.417	9.14641	0.201964	45.2874	2.3e-11	-0.0655571	0.00965113	-6.79269	1.51e-11
X12337	1	1740	34.8341	3104.37	34.8341	1.78412	19.5245	1.05e-05	-0.126936	0.0286982	-4.42313	1.03e-05
X12338	1	1740	9.07838	1782.53	9.07838	1.02444	8.86176	0.00295227	-0.0617889	0.0217326	-2.84314	0.0045196
X12339	1	1740	11.7133	3244.88	11.7133	1.86487	6.28101	0.0122945	-0.0729821	0.029324	-2.48882	0.0129102
X12356	1	1740	10.7471	2603.15	10.7471	1.49607	7.18356	0.00742687	-0.0718864	0.0262824	-2.73516	0.00629867
X1243	1	1740	0.373084	132.432	0.373084	0.0761103	4.90189	0.0269566	-0.0139607	0.0059195	-2.35842	0.0184634
X12437	1	1740	9.05407	2808.37	9.05407	1.61401	5.60968	0.0179702	-0.065327	0.0272807	-2.39462	0.0167433
X12470	1	1740	32.5865	1429.81	32.5865	0.821727	39.6561	3.83e-10	-0.123563	0.019423	-6.36172	2.55e-10
X12473	1	1740	4.67677	593.155	4.67677	0.340894	13.7191	0.000219	-0.0479152	0.0125354	-3.8224	0.000137
X12481	1	1740	3.00945	1121.49	3.00945	0.644532	4.66921	0.0308441	-0.0367216	0.017183	-2.13708	0.032731
X12485	1	1740	3.89339	224.499	3.89339	0.129022	30.1761	4.53e-08	0.0415257	0.00766948	5.41441	7.01e-08
X12490	1	1740	1.14366	423.642	1.14366	0.243472	4.69728	0.0303457	0.0213866	0.0105529	2.02662	0.0428544
X12497	1	1740	5.59816	312.846	5.59816	0.179797	31.136	2.78e-08	0.0504108	0.00909376	5.54346	3.42e-08
X12498	1	1740	2.32856	246.192	2.32856	0.14149	16.4575	5.2e-05	0.031866	0.00807691	3.94532	8.29e-05
X12508	1	1740	10.707	2957.9	10.707	1.69994	6.29844	0.0121746	-0.0694231	0.0280092	-2.47858	0.0132854
X12511	1	1740	9.08292	360.272	9.08292	0.207053	43.8676	4.67e-11	-0.0643177	0.00973939	-6.60387	5.31e-11
X12514	1	1740	31.3562	2206.83	31.3562	1.26829	24.7231	7.27e-07	-0.121177	0.0241591	-5.01581	5.82e-07
X12516	1	1740	6.99172	880.12	6.99172	0.505816	13.8227	0.000207	-0.0556079	0.0152782	-3.63968	0.000281
X12519	1	1740	0.533371	51.1095	0.533371	0.0293733	18.1584	2.14e-05	-0.0158373	0.00368523	-4.2975	1.82e-05
X12527	1	1740	5.97597	227.713	5.97597	0.130869	45.6636	1.91e-11	-0.0519923	0.00776955	-6.69181	2.97e-11
X12535	1	1740	2.1203	101.698	2.1203	0.0584469	36.2774	2.08e-09	0.0314328	0.00519592	6.04951	1.78e-09
X12540	1	1740	0.278314	99.8182	0.278314	0.0573668	4.85148	0.0277531	0.011045	0.00514193	2.14803	0.0318499
X12542	1	1740	2.16333	97.1771	2.16333	0.0558489	38.7354	6.07e-10	-0.0310405	0.00507269	-6.11914	1.16e-09
X12551	1	1740	0.684727	191.275	0.684727	0.109928	6.22886	0.0126605	0.0174955	0.00712372	2.45595	0.0141489
X12559	1	1740	1.02374	150.65	1.02374	0.0865803	11.8241	0.000598	-0.0219844	0.00631777	-3.47977	0.000514
X12565	1	1740	3.13993	207.892	3.13993	0.119478	26.2804	3.28e-07	-0.0374387	0.0074298	-5.03899	5.17e-07
X12566	1	1740	8.66119	276.904	8.66119	0.15914	54.4249	2.49e-13	-0.062717	0.00857836	-7.31108	4.03e-13
X12568	1	1740	1.35792	129.099	1.35792	0.0741948	18.302	1.99e-05	-0.0245555	0.00585415	-4.19455	2.87e-05
X12591	1	1740	16.4259	3006.21	16.4259	1.7277	9.50734	0.00207867	-0.089563	0.0282208	-3.17365	0.00153178
X12596	1	1740	2.95794	135.799	2.95794	0.0780455	37.9002	9.22e-10	-0.0366751	0.00598458	-6.12827	1.1e-09
X12604	1	1740	2.8413	334.531	2.8413	0.192259	14.7785	0.000125	-0.0361713	0.00941901	-3.84024	0.000127
X12605	1	1740	1.72172	114.637	1.72172	0.0658834	26.1329	3.54e-07	-0.0281294	0.00551818	-5.09758	3.82e-07
X12608	1	1740	1.31765	413.183	1.31765	0.237462	5.54889	0.0186028	-0.0247013	0.0104849	-2.3559	0.018589
X12610	1	1740	0.896119	139.94	0.896119	0.0804256	11.1422	0.000862	-0.0195095	0.00609443	-3.2012	0.00139339
X12627	1	1740	1.18229	110.644	1.18229	0.0635883	18.5929	1.71e-05	0.0231914	0.00541409	4.28353	1.94e-05
X12631	1	1740	0.500175	205.798	0.500175	0.118275	4.22893	0.0398892	-0.0157382	0.00737693	-2.13344	0.0330293
X12634	1	1740	0.964336	123.451	0.964336	0.0709491	13.5919	0.000234	-0.0214469	0.00570344	-3.76035	0.000175
X12656	1	1740	0.504535	124.889	0.504535	0.0717752	7.02938	0.00809109	0.0146769	0.00573943	2.55721	0.0106361
X12818	1	1740	0.222003	25.3965	0.222003	0.0145957	15.2101	9.98e-05	-0.0104003	0.00258844	-4.01799	6.12e-05
X12820	1	1740	5.74618	608.883	5.74618	0.349933	16.4208	5.3e-05	-0.0519153	0.012649	-4.1043	4.24e-05
X13048	1	1740	0.571626	99.3304	0.571626	0.0570865	10.0133	0.00158098	-0.0160328	0.00512008	-3.13135	0.00176916
X13051	1	1740	0.538443	113.71	0.538443	0.0653505	8.23931	0.00414883	-0.0154265	0.0054737	-2.8183	0.00488283
X13137	1	1740	7.31451	1196.26	7.31451	0.687505	10.6392	0.00112858	-0.0580228	0.017823	-3.25549	0.00115381
X13139	1	1740	1.9827	644.139	1.9827	0.370195	5.35583	0.020769	-0.0309042	0.0130214	-2.37334	0.0177368
X13140	1	1740	72.5896	6039.15	72.5896	3.47078	20.9145	5.14e-06	-0.184409	0.0399542	-4.61552	4.21e-06
X13144	1	1740	0.87832	240.382	0.87832	0.138151	6.35769	0.011776	-0.0206549	0.007967	-2.59255	0.00960688
X13149	1	1740	1.2973	372.669	1.2973	0.214178	6.0571	0.0139469	-0.0255549	0.00993	-2.57351	0.0101499
X1315	1	1740	5.46064	242.573	5.46064	0.13941	39.1697	4.88e-10	-0.050597	0.0080055	-6.32028	3.31e-10
X13158	1	1740	5.20556	913.376	5.20556	0.524929	9.9167	0.00166568	-0.0474821	0.0155481	-3.05389	0.00229341
X1320	1	1740	0.399018	83.5025	0.399018	0.0479899	8.31461	0.00398108	-0.0138164	0.00468209	-2.9509	0.00321107
X13241	1	1740	1.16114	334.486	1.16114	0.192233	6.04027	0.01408	-0.0241469	0.00941439	-2.56489	0.0104044
X13244	1	1740	4.03095	1111.51	4.03095	0.6388	6.3102	0.0120944	-0.044484	0.0171731	-2.59032	0.00966906
X13322	1	1740	23.6494	2347.52	23.6494	1.34915	17.5292	2.97e-05	-0.105178	0.0249604	-4.21378	2.64e-05
X13377	1	1740	18.1103	1102.54	18.1103	0.633646	28.5811	1.02e-07	-0.0917622	0.0170369	-5.38609	8.19e-08
X13378	1	1740	0.19329	45.637	0.19329	0.0262282	7.36957	0.0066992	0.009456	0.0034777	2.71904	0.00661257
X13379	1	1740	1.73685	65.2646	1.73685	0.0375084	46.3056	1.39e-11	0.0281601	0.00414967	6.78611	1.58e-11
X13382	1	1740	1.18378	199.577	1.18378	0.114699	10.3207	0.00133949	-0.023289	0.00726031	-3.20772	0.00136238
X13383	1	1740	29.0724	4643.86	29.0724	2.66888	10.8931	0.000985	-0.114313	0.0351092	-3.25594	0.00115203
X13385	1	1740	14.2531	4380.89	14.2531	2.51775	5.66103	0.0174532	-0.0792717	0.0340152	-2.33048	0.0198953
X13386	1	1740	28.31	3965.6	28.31	2.27908	12.4217	0.000435	-0.115122	0.0323907	-3.55417	0.000389
X13387	1	1740	5.82827	965.051	5.82827	0.554627	10.5084	0.00121077	-0.0532675	0.0159573	-3.33814	0.000861
X13408	1	1740	8.04167	822.708	8.04167	0.472821	17.0079	3.9e-05	-0.0604258	0.0147295	-4.10236	4.28e-05
X13426	1	1740	3.98795	458.106	3.98795	0.263279	15.1472	0.000103	-0.0441005	0.0110043	-4.00756	6.4e-05
X13428	1	1740	0.649811	100.863	0.649811	0.0579673	11.21	0.000831	0.0167993	0.00515211	3.26066	0.00113313
X13440	1	1740	0.703823	42.7748	0.703823	0.0245832	28.6302	9.92e-08	0.017676	0.00336604	5.25129	1.7e-07
X13450	1	1740	0.441601	95.445	0.441601	0.0548535	8.05056	0.00460169	-0.0151119	0.00500933	-3.01676	0.00259218
X13452	1	1740	0.522693	76.8616	0.522693	0.0441733	11.8328	0.000596	-0.0162355	0.00450916	-3.60055	0.000327
X13526	1	1740	111.098	5367.31	111.098	3.08466	36.0161	2.38e-09	0.224355	0.0376813	5.95402	3.16e-09
X13554	1	1740	24.3258	3933.57	24.3258	2.26067	10.7604	0.00105743	-0.108406	0.0322682	-3.35954	0.000798
X13569	1	1740	8.61567	2521.67	8.61567	1.44923	5.94498	0.0148587	-0.0624574	0.0258255	-2.41844	0.0156898
X13588	1	1740	7.30369	1986.16	7.30369	1.14147	6.39849	0.0115094	-0.057645	0.0229843	-2.50801	0.0122321
X13610	1	1740	3.43606	1193.87	3.43606	0.686131	5.00788	0.0253582	0.0382869	0.0178135	2.14932	0.0317472
X13619	1	1740	0.932899	284.509	0.932899	0.163511	5.70541	0.0170187	0.0194474	0.00867386	2.24206	0.0250834
X13622	1	1740	1.14485	400.344	1.14485	0.230083	4.97582	0.0258311	0.0212771	0.0102968	2.06638	0.038941
X13663	1	1740	24.7187	4183.07	24.7187	2.40407	10.282	0.00136772	-0.103643	0.0333221	-3.11034	0.00189918
X13666	1	1740	81.0973	5427.91	81.0973	3.11949	25.997	3.79e-07	-0.189258	0.0379212	-4.99083	6.62e-07
X13686	1	1740	2.76544	188.07	2.76544	0.108086	25.5855	4.68e-07	0.0359083	0.00705813	5.08751	4.02e-07
X13695	1	1740	1.47401	100.119	1.47401	0.0575395	25.6174	4.6e-07	0.0260455	0.00514906	5.0583	4.68e-07
X13699	1	1740	12.3135	742.858	12.3135	0.42693	28.842	8.91e-08	0.0744726	0.0140304	5.30793	1.25e-07
X13709	1	1740	1.05205	162.815	1.05205	0.0935718	11.2432	0.000816	-0.0222696	0.00656539	-3.39196	0.00071
X13788	1	1740	3.06725	405.163	3.06725	0.232852	13.1725	0.000292	0.0388901	0.010354	3.75605	0.000178
X13882	1	1740	8.29618	1252.25	8.29618	0.719685	11.5275	0.000701	-0.0623618	0.0181684	-3.43243	0.000612
X13892	1	1740	1.4111	119.402	1.4111	0.0686219	20.5635	6.16e-06	-0.0247875	0.00561275	-4.41629	1.07e-05
X13895	1	1740	1.05999	189.962	1.05999	0.109174	9.70919	0.00186343	-0.0214	0.0070777	-3.02357	0.00253478
X13899	1	1740	4.05952	287.859	4.05952	0.165436	24.5383	7.99e-07	0.0433481	0.00874359	4.9577	7.83e-07
X13915	1	1740	2.26055	146.143	2.26055	0.0839903	26.9145	2.38e-07	-0.0318185	0.00622144	-5.11433	3.5e-07
X13932	1	1740	3.10505	321.693	3.10505	0.184881	16.7948	4.36e-05	-0.040257	0.00919073	-4.38018	1.26e-05
X13937	1	1740	0.256936	67.448	0.256936	0.0387632	6.62835	0.0101188	0.0113542	0.00423051	2.68388	0.00734675
X14057	1	1740	2.4958	254.693	2.4958	0.146375	17.0507	3.81e-05	0.0336386	0.00821589	4.09434	4.43e-05
X14058	1	1740	0.805287	286.219	0.805287	0.164494	4.89555	0.0270554	-0.0194379	0.00871013	-2.23164	0.0257665
X1407	1	1740	1.33672	137.541	1.33672	0.0790464	16.9106	4.1e-05	-0.0243267	0.00603485	-4.03104	5.79e-05
X14106	1	1740	0.703159	60.1633	0.703159	0.0345766	20.3363	6.93e-06	-0.0176909	0.00399311	-4.43036	1e-05
X14129	1	1740	2.5573	235.386	2.5573	0.13528	18.9038	1.45e-05	-0.0345375	0.00788755	-4.37873	1.27e-05
X14131	1	1740	0.427818	108.611	0.427818	0.0624199	6.85386	0.0089217	0.0133887	0.00536347	2.49628	0.0126428
X14146	1	1740	16.4713	1223.87	16.4713	0.703374	23.4175	1.42e-06	-0.0883149	0.0179868	-4.90999	9.97e-07
X1415	1	1740	3.66819	160.78	3.66819	0.0924022	39.698	3.75e-10	-0.0417507	0.00653321	-6.39053	2.12e-10
X14251	1	1740	0.407841	146.842	0.407841	0.0843917	4.83271	0.028056	-0.0137641	0.00624091	-2.20546	0.0275526
X14258	1	1740	1.171	319.662	1.171	0.183714	6.37406	0.0116683	-0.0242684	0.00917706	-2.64446	0.00825611
X14264	1	1740	47.6001	5832.63	47.6001	3.35209	14.2002	0.00017	-0.150313	0.0393221	-3.8226	0.000137
X14284	1	1740	2.73614	174.455	2.73614	0.100261	27.2901	1.96e-07	-0.0362436	0.00678234	-5.34382	1.03e-07
X14291	1	1740	7.07568	1690.3	7.07568	0.971437	7.28372	0.00702551	-0.0566603	0.0211273	-2.68186	0.00739108
X14300	1	1740	2.56184	821.936	2.56184	0.472377	5.42329	0.0199839	-0.03581	0.0147612	-2.42595	0.01537
X1431	1	1740	0.518901	44.1372	0.518901	0.0253662	20.4564	6.51e-06	-0.0160398	0.00341315	-4.6994	2.82e-06
X14327	1	1740	4.56988	824.274	4.56988	0.47372	9.64678	0.00192745	0.0480686	0.0147315	3.26298	0.00112393
X14329	1	1740	4.39761	217.026	4.39761	0.124728	35.2577	3.48e-09	0.0445156	0.00756825	5.88189	4.86e-09
X14334	1	1740	6.99818	280.098	6.99818	0.160976	43.4735	5.68e-11	0.0559736	0.00858418	6.52055	9.17e-11
X14338	1	1740	2.69962	393.3	2.69962	0.226035	11.9434	0.000562	-0.0355175	0.0102078	-3.47945	0.000515
X14341	1	1740	0.788941	127.664	0.788941	0.0733702	10.7529	0.00106172	-0.0197106	0.0058177	-3.38804	0.00072
X14348	1	1740	15.6781	1914.77	15.6781	1.10044	14.2471	0.000166	0.0857646	0.0225212	3.80817	0.000145
X1440	1	1740	1.22221	156.21	1.22221	0.0897757	13.6141	0.000231	-0.0237397	0.00643987	-3.68636	0.000234
X14415	1	1740	1.86205	158.735	1.86205	0.0912271	20.4111	6.67e-06	-0.0285686	0.00649084	-4.40137	1.14e-05
X14416	1	1740	12.0463	1475.49	12.0463	0.847985	14.2058	0.000169	0.0759229	0.0197007	3.85381	0.000121
X14420	1	1740	1.32585	72.2388	1.32585	0.0415166	31.9354	1.86e-08	-0.0244994	0.00435622	-5.62401	2.17e-08
X14422	1	1740	0.689556	67.8794	0.689556	0.0390112	17.6759	2.75e-05	-0.0176687	0.00423384	-4.17321	3.15e-05
X14433	1	1740	2.24001	58.103	2.24001	0.0333925	67.0813	4.99e-16	-0.0317848	0.00391802	-8.11247	9.3e-16
X14435	1	1740	10.6229	988.191	10.6229	0.567926	18.7047	1.61e-05	-0.070525	0.0160883	-4.38361	1.24e-05
X14437	1	1740	0.66382	44.3669	0.66382	0.0254982	26.034	3.72e-07	0.0172327	0.00342117	5.03708	5.22e-07
X14439	1	1740	0.842385	184.846	0.842385	0.106233	7.92959	0.00491811	-0.020254	0.00700347	-2.892	0.00387579
X14443	1	1740	11.4012	1983.73	11.4012	1.14008	10.0004	0.00159206	-0.0734633	0.0228976	-3.20833	0.00135949
X14445	1	1740	12.6283	2803.67	12.6283	1.6113	7.8373	0.00517439	-0.0774077	0.0272649	-2.83909	0.00457701
X14448	1	1740	10.7234	1358.51	10.7234	0.780752	13.7348	0.000217	-0.0717948	0.0189443	-3.78978	0.000156
X1446	1	1740	0.922634	155.529	0.922634	0.0893843	10.3221	0.0013385	-0.0206879	0.00643029	-3.21726	0.00131811
X14460	1	1740	0.5231	192.359	0.5231	0.110551	4.73174	0.0297452	-0.0161868	0.00714568	-2.26526	0.0236201
X14474	1	1740	1.15432	179.478	1.15432	0.103148	11.1909	0.000839	0.0235918	0.00688461	3.42674	0.000625
X14481	1	1740	4.36085	218.481	4.36085	0.125564	34.7301	4.54e-09	-0.04584	0.00759476	-6.03575	1.93e-09
X14491	1	1740	0.601452	198.757	0.601452	0.114228	5.26535	0.0218726	0.0159744	0.00726153	2.19987	0.0279479
X14495	1	1740	5.29203	474.908	5.29203	0.272936	19.3893	1.13e-05	-0.047528	0.0111763	-4.25258	2.23e-05
X14501	1	1740	1.61911	164.221	1.61911	0.09438	17.1553	3.61e-05	0.0267433	0.00659929	4.05245	5.29e-05
X14511	1	1740	0.839599	285.723	0.839599	0.164209	5.113	0.0238702	0.018682	0.00866078	2.15708	0.0311366
X14515	1	1740	7.47135	370.119	7.47135	0.212712	35.1242	3.72e-09	0.057796	0.00983662	5.87559	5.04e-09
X14516	1	1740	10.6141	310.813	10.6141	0.178628	59.4198	2.13e-14	0.0695198	0.0090428	7.68786	2.49e-14
X14528	1	1740	9.13627	1485.67	9.13627	0.853833	10.7003	0.00109213	-0.0645012	0.0198177	-3.25472	0.00115692
X14529	1	1740	9.01104	1311.56	9.01104	0.753772	11.9546	0.000558	-0.0631786	0.0186219	-3.3927	0.000708
X14530	1	1740	0.330304	48.9411	0.330304	0.028127	11.7433	0.000625	0.0123264	0.00359954	3.42445	0.00063
X14540	1	1740	38.1584	3968.52	38.1584	2.28076	16.7306	4.5e-05	-0.131252	0.0324462	-4.04523	5.46e-05
X14552	1	1740	13.9883	1716.08	13.9883	0.986254	14.1833	0.000171	0.0777275	0.0213008	3.64904	0.000271
X1456	1	1740	0.11469	23.0999	0.11469	0.0132758	8.63903	0.00333373	-0.00760138	0.00247632	-3.06963	0.00217651
X1460	1	1740	0.340738	97.0176	0.340738	0.0557572	6.11111	0.0135285	-0.0120128	0.00506983	-2.36946	0.0179232
X14601	1	1740	2.83396	705.308	2.83396	0.405349	6.9914	0.00826383	-0.0350046	0.0136702	-2.56065	0.0105317
X14604	1	1740	2.24577	761.346	2.24577	0.437555	5.13253	0.0236039	-0.0314786	0.0142172	-2.21412	0.0269501
X1462	1	1740	0.81941	223.207	0.81941	0.12828	6.38767	0.0115795	-0.0198722	0.00769821	-2.5814	0.00992155
X14630	1	1740	0.132491	26.0154	0.132491	0.0149514	8.86145	0.00295278	0.00775842	0.00262071	2.96043	0.00311391
X14637	1	1740	26.6845	5211.55	26.6845	2.99515	8.90923	0.00287688	-0.113352	0.0371605	-3.05033	0.00232056
X14655	1	1740	0.434323	34.1696	0.434323	0.0196377	22.1168	2.77e-06	-0.0142692	0.00299151	-4.76991	2e-06
X14656	1	1740	0.421432	58.0119	0.421432	0.0333402	12.6404	0.000388	-0.0138953	0.00390899	-3.5547	0.000389
X14657	1	1740	3.50613	480.166	3.50613	0.275957	12.7053	0.000374	-0.0408125	0.0112627	-3.62369	0.000299
X14661	1	1740	9.74496	1877.55	9.74496	1.07905	9.03106	0.00269225	-0.0671907	0.0222598	-3.01847	0.00257762
X14662	1	1740	7.74524	785.397	7.74524	0.451378	17.1591	3.6e-05	-0.059723	0.0143976	-4.14813	3.51e-05
X14664	1	1740	0.459384	139.227	0.459384	0.0800157	5.74118	0.0166767	0.013752	0.00607333	2.26432	0.0236776
X14673	1	1740	0.542756	104.45	0.542756	0.0600286	9.04161	0.00267683	0.0158677	0.00525214	3.0212	0.00255466
X14683	1	1740	2.03096	797.918	2.03096	0.458574	4.42886	0.0354792	-0.030049	0.0145238	-2.06896	0.038698
X1471	1	1740	0.454234	67.9955	0.454234	0.0390779	11.6238	0.000666	-0.0147872	0.00424104	-3.4867	0.000501
X14710	1	1740	2.48424	392.838	2.48424	0.225769	11.0034	0.000928	0.0327304	0.0101533	3.2236	0.00128945
X14711	1	1740	1.09469	158.182	1.09469	0.0909092	12.0416	0.000533	0.0221318	0.00644963	3.43148	0.000614
X14713	1	1740	3.72737	193.004	3.72737	0.110922	33.6037	8.01e-09	0.0412385	0.00712463	5.78816	8.43e-09
X14729	1	1740	0.312251	111.763	0.312251	0.0642314	4.86134	0.0275954	-0.012192	0.00543798	-2.24201	0.0250868
X14745	1	1740	3.44739	374.66	3.44739	0.215322	16.0104	6.56e-05	-0.0411771	0.00996412	-4.13254	3.76e-05
X14778	1	1740	0.234915	62.2634	0.234915	0.0357835	6.5649	0.0104845	0.00999349	0.00406453	2.45871	0.0140411
X1479	1	1740	0.282991	29.1452	0.282991	0.0167501	16.8949	4.13e-05	-0.0115755	0.00278019	-4.16355	3.29e-05
X14827	1	1740	67.5205	4811.92	67.5205	2.76547	24.4156	8.51e-07	-0.178673	0.0357364	-4.99974	6.32e-07
X14828	1	1740	48.6626	4249.74	48.6626	2.44238	19.9243	8.57e-06	-0.149548	0.0335961	-4.45135	9.08e-06
X14861	1	1740	16.567	2345.65	16.567	1.34808	12.2894	0.000467	-0.0888438	0.024867	-3.57276	0.000363
X14864	1	1740	3.88172	467.607	3.88172	0.26874	14.4442	0.000149	-0.0418782	0.0111428	-3.75833	0.000177
X14883	1	1740	150.912	4154.77	150.912	2.3878	63.2011	3.33e-15	-0.26373	0.0331876	-7.94664	3.42e-15
X14885	1	1740	0.539774	123.825	0.539774	0.0711638	7.58494	0.00594702	-0.0157478	0.00571137	-2.75728	0.00588971
X14898	1	1740	1.45204	124.749	1.45204	0.071695	20.2531	7.23e-06	-0.0264449	0.00575036	-4.59883	4.56e-06
X14903	1	1740	0.223732	81.7621	0.223732	0.0469897	4.76131	0.0292398	0.0101037	0.00465803	2.16909	0.0302113
X14911	1	1740	7.27136	1048.53	7.27136	0.602601	12.0666	0.000526	-0.0568108	0.0166086	-3.42057	0.000639
X14914	1	1740	13.4285	578.774	13.4285	0.332629	40.3708	2.68e-10	0.0772188	0.0123219	6.26681	4.64e-10
X14922	1	1740	1.59793	193.061	1.59793	0.110954	14.4017	0.000153	0.0260834	0.00711546	3.66574	0.000254
X14923	1	1740	12.7955	766.206	12.7955	0.440348	29.0578	7.99e-08	-0.0759129	0.0142608	-5.32317	1.15e-07
X14924	1	1740	18.7911	3552.64	18.7911	2.04175	9.20342	0.00245138	0.0879167	0.0306044	2.87268	0.00411969
X14925	1	1740	1.49155	203.304	1.49155	0.116841	12.7656	0.000363	0.0257254	0.00733697	3.50627	0.000466
X14927	1	1740	23.1785	1033.85	23.1785	0.594164	39.0102	5.29e-10	-0.103698	0.0165829	-6.25332	5.05e-10
X14935	1	1740	0.413395	140.836	0.413395	0.0809401	5.10741	0.023947	0.0144582	0.00611583	2.36406	0.0181858
X14941	1	1740	0.981527	102.797	0.981527	0.059079	16.6138	4.79e-05	-0.0216218	0.00521457	-4.14641	3.54e-05
X1496	1	1740	1.46191	117.974	1.46191	0.0678014	21.5617	3.68e-06	-0.0257642	0.0055948	-4.60502	4.43e-06
X14999	1	1740	0.471965	140.799	0.471965	0.0809188	5.83258	0.0158346	0.0146444	0.00610527	2.39865	0.0165607
X15008	1	1740	0.405865	142.665	0.405865	0.0819914	4.95009	0.0262172	-0.013837	0.00614255	-2.25264	0.0244064
X15027	1	1740	2.4536	379.889	2.4536	0.218327	11.2382	0.000818	-0.0334356	0.0100148	-3.33862	0.00086
X15040	1	1740	19.293	4144.33	19.293	2.3818	8.10019	0.00447793	-0.0927239	0.0331292	-2.79885	0.00518528
X15041	1	1740	20.738	4244.78	20.738	2.43953	8.50083	0.00359527	-0.097599	0.0334783	-2.91529	0.00359932
X15052	1	1740	2.1291	783.344	2.1291	0.450198	4.72927	0.0297879	-0.0317481	0.0143904	-2.2062	0.0275007
X15058	1	1740	0.906507	73.3067	0.906507	0.0421303	21.5167	3.77e-06	-0.0203611	0.00439143	-4.63656	3.81e-06
X15065	1	1740	1.8447	669.214	1.8447	0.384606	4.79633	0.0286528	-0.0300794	0.0133334	-2.25595	0.0241981
X15067	1	1740	1.1313	389.649	1.1313	0.223936	5.0519	0.0247237	-0.0235856	0.0101561	-2.3223	0.0203323
X15068	1	1740	5.04725	529.94	5.04725	0.304563	16.5721	4.89e-05	-0.0482536	0.011841	-4.07514	4.81e-05
X15069	1	1740	2.32228	460.149	2.32228	0.264453	8.78144	0.00308443	-0.0334888	0.0110451	-3.032	0.00246547
X15070	1	1740	3.27319	491.547	3.27319	0.282498	11.5866	0.000679	-0.0393133	0.011394	-3.45034	0.000573
X15072	1	1740	2.28502	411.058	2.28502	0.23624	9.67244	0.00190087	-0.032681	0.010436	-3.13157	0.00176781
X15098	1	1740	0.809412	200.458	0.809412	0.115206	7.02581	0.00810716	-0.0202975	0.00725909	-2.79615	0.00522864
X15101	1	1740	0.160206	32.1917	0.160206	0.018501	8.65934	0.00329695	-0.00879503	0.00290908	-3.0233	0.00253703
X15112	1	1740	0.576741	75.3655	0.576741	0.0433135	13.3155	0.000271	-0.016512	0.00445341	-3.70773	0.000216
X15114	1	1740	1.52458	132.681	1.52458	0.0762534	19.9936	8.27e-06	0.02598	0.00590245	4.40156	1.14e-05
X15118	1	1740	0.404449	49.0295	0.404449	0.0281779	14.3534	0.000157	-0.0140679	0.00360295	-3.90456	9.8e-05
X1512	1	1740	0.29043	32.4744	0.29043	0.0186635	15.5614	8.3e-05	-0.0119231	0.00293118	-4.06769	4.96e-05
X15120	1	1740	0.680863	161.387	0.680863	0.0927514	7.34073	0.00680706	0.0183862	0.00653968	2.81148	0.00498694
X1522	1	1740	24.299	1038.87	24.299	0.59705	40.6985	2.27e-10	-0.105009	0.0166083	-6.3227	3.26e-10
X1525	1	1740	2.02068	200.417	2.02068	0.115182	17.5433	2.95e-05	-0.0308936	0.00727607	-4.24592	2.29e-05
X1527	1	1740	19.1453	1175.51	19.1453	0.675583	28.3389	1.15e-07	-0.0932239	0.0176153	-5.2922	1.36e-07
X15306	1	1740	0.766283	104.601	0.766283	0.0601156	12.7468	0.000366	-0.0188724	0.00526161	-3.5868	0.000344
X15325	1	1740	0.334401	105.786	0.334401	0.0607967	5.50032	0.0191248	-0.0125245	0.00530055	-2.36287	0.0182442
X15329	1	1740	9.53941	1906.78	9.53941	1.09585	8.70502	0.00321576	0.0655337	0.0225031	2.91221	0.00363474
X15330	1	1740	0.427388	45.9012	0.427388	0.02638	16.2012	5.94e-05	-0.0145223	0.00348493	-4.16717	3.24e-05
X15349	1	1740	0.20836	83.1133	0.20836	0.0477663	4.36207	0.0368926	0.00955476	0.00468439	2.0397	0.0415315
X15367	1	1740	13.4008	513.537	13.4008	0.295136	45.4055	2.17e-11	-0.0794849	0.0116561	-6.81919	1.26e-11
X15368	1	1740	13.0544	531.243	13.0544	0.305312	42.7576	8.12e-11	-0.0783142	0.0118532	-6.607	5.2e-11
X15369	1	1740	9.22022	759.589	9.22022	0.436546	21.1208	4.62e-06	-0.0658174	0.0141992	-4.63528	3.83e-06
X15370	1	1740	14.9861	631.44	14.9861	0.362897	41.2956	1.69e-10	-0.084036	0.0129026	-6.51311	9.62e-11
X15379	1	1740	0.351117	110.052	0.351117	0.0632485	5.55139	0.0185764	-0.012339	0.00536745	-2.29885	0.021632
X15385	1	1740	4.01383	417.526	4.01383	0.239958	16.7272	4.51e-05	-0.0434671	0.0105003	-4.13961	3.65e-05
X15581	1	1740	5.93129	1292.36	5.93129	0.742738	7.98571	0.00476864	0.0519444	0.0184861	2.80992	0.00501109
X15848	1	1740	0.248229	78.3686	0.248229	0.0450394	5.51138	0.0190046	0.0104903	0.00455784	2.3016	0.021476
X1618	1	1740	0.496325	66.7816	0.496325	0.0383802	12.9318	0.000332	0.0150524	0.00420983	3.57553	0.000359
X1620	1	1740	0.81628	98.2075	0.81628	0.0564411	14.4625	0.000148	-0.0195556	0.00508992	-3.84202	0.000126
X1621	1	1740	1.34004	117.33	1.34004	0.0674309	19.8728	8.81e-06	-0.0249745	0.00557617	-4.47879	8e-06
X1622	1	1740	0.74405	145.944	0.74405	0.0838761	8.87082	0.00293773	-0.0182974	0.0062273	-2.93826	0.00334424
X16225	1	1740	3.16176	837.665	3.16176	0.481417	6.56762	0.0104685	-0.0373253	0.0148943	-2.506	0.0123015
X16238	1	1740	0.6151	159.025	0.6151	0.0913937	6.73023	0.00955884	-0.0177074	0.00647852	-2.73324	0.00633525
X16241	1	1740	1.26569	138.033	1.26569	0.0793291	15.9549	6.76e-05	-0.0241497	0.00605768	-3.98662	6.98e-05
X16242	1	1740	1.9002	256.933	1.9002	0.147663	12.8685	0.000343	-0.0298105	0.00825646	-3.61057	0.000314
X16255	1	1740	26.6188	2642.45	26.6188	1.51865	17.528	2.97e-05	0.104201	0.026373	3.95104	8.09e-05
X16260	1	1740	0.258199	47.4095	0.258199	0.0272468	9.4763	0.00211393	-0.0113176	0.00354659	-3.19112	0.00144261
X1627	1	1740	0.28549	64.9562	0.28549	0.0373312	7.6475	0.00574515	0.0115249	0.00415283	2.7752	0.00557614
X16280	1	1740	2.77065	90.4846	2.77065	0.0520027	53.279	4.38e-13	-0.0355329	0.00489813	-7.25437	6.06e-13
X16281	1	1740	14.0294	606.592	14.0294	0.348616	40.2433	2.85e-10	-0.0798574	0.0126838	-6.29604	3.86e-10
X16284	1	1740	3.13556	187.558	3.13556	0.107792	29.0891	7.86e-08	-0.0376388	0.00705627	-5.33409	1.09e-07
X16286	1	1740	0.88781	252.61	0.88781	0.145178	6.11531	0.0134965	-0.0201307	0.00817911	-2.46124	0.0139428
X16290	1	1740	14.3626	269.869	14.3626	0.155097	92.6042	2.15e-21	-0.0816722	0.00844124	-9.67537	1.34e-21
X16291	1	1740	11.6115	329.465	11.6115	0.189347	61.3238	8.35e-15	-0.0731798	0.00933731	-7.83735	7.97e-15
X16295	1	1740	10.9128	678.635	10.9128	0.39002	27.98	1.38e-07	-0.0722937	0.0133952	-5.397	7.71e-08
X16297	1	1740	7.45831	312.438	7.45831	0.179562	41.5361	1.49e-10	-0.0585336	0.00910084	-6.43167	1.63e-10
X1632	1	1740	1.98811	165.665	1.98811	0.09521	20.8814	5.23e-06	0.0309327	0.00661872	4.67352	3.19e-06
X16327	1	1740	0.516577	92.7962	0.516577	0.0533312	9.6862	0.00188676	-0.015437	0.00494622	-3.12097	0.00183234
X1633	1	1740	0.535617	146.127	0.535617	0.0839811	6.37783	0.0116436	-0.0160258	0.00622598	-2.57401	0.0101351
X1636	1	1740	0.5851	92.9934	0.5851	0.0534445	10.9478	0.000956	-0.0165769	0.00497404	-3.33268	0.000878
X1637	1	1740	1.15226	154.789	1.15226	0.088959	12.9528	0.000328	0.0233275	0.00640085	3.64444	0.000276
X16398	1	1740	10.9828	3289.01	10.9828	1.89023	5.81029	0.0160358	-0.0716957	0.0294788	-2.43211	0.0151119
X16404	1	1740	9.92965	1616.46	9.92965	0.929001	10.6885	0.00109907	-0.0663913	0.0207043	-3.20664	0.00136746
X16421	1	1740	1.2722	198.529	1.2722	0.114097	11.1502	0.000858	-0.0250788	0.0072446	-3.46173	0.00055
X16434	1	1740	1.33098	119.414	1.33098	0.0686288	19.394	1.13e-05	-0.0246739	0.00561468	-4.39454	1.18e-05
X16436	1	1740	0.451557	71.2736	0.451557	0.0409618	11.0239	0.000918	-0.014553	0.00433985	-3.35335	0.000816
X16519	1	1740	1.04824	397.597	1.04824	0.228504	4.58742	0.032346	0.022744	0.0102822	2.21197	0.0270988
X16535	1	1740	5.01335	516.554	5.01335	0.29687	16.8873	4.15e-05	0.0486008	0.0116917	4.15685	3.38e-05
X16536	1	1740	0.257217	88.8391	0.257217	0.0510569	5.03784	0.0249247	-0.0103674	0.0048457	-2.1395	0.0325349
X16550	1	1740	1.14625	262.577	1.14625	0.150906	7.59576	0.00591161	0.0233677	0.00832652	2.80642	0.00506563
X16553	1	1740	0.680134	137.646	0.680134	0.0791067	8.59768	0.00340989	0.0178024	0.00604244	2.94623	0.00325977
X16763	1	1740	91.2375	7284.78	91.2375	4.18666	21.7924	3.27e-06	-0.206501	0.043831	-4.71129	2.66e-06
X16766	1	1740	17.1424	3123.08	17.1424	1.79488	9.55072	0.00203038	-0.0936572	0.028742	-3.25856	0.00114151
X16773	1	1740	19.4768	6744.54	19.4768	3.87617	5.02475	0.0251131	-0.0969465	0.0423113	-2.29127	0.0220677
X16835	1	1740	2.40638	299.372	2.40638	0.172053	13.9862	0.00019	-0.0336843	0.00890189	-3.78395	0.00016
X17008	1	1740	5.71597	373.245	5.71597	0.214509	26.6468	2.72e-07	-0.0503932	0.00991394	-5.08306	4.12e-07
X17163	1	1740	1.43605	98.606	1.43605	0.0566701	25.3406	5.3e-07	-0.0263234	0.00510936	-5.15201	2.87e-07
X17167	1	1740	4.9209	1985.64	4.9209	1.14117	4.31214	0.0379877	-0.0456004	0.0229526	-1.98672	0.0471104
X17203	1	1740	0.437103	111.467	0.437103	0.0640616	6.82317	0.00907569	0.0141122	0.00543431	2.59688	0.00948723
X1737	1	1740	1.42399	424.598	1.42399	0.244022	5.83551	0.0158083	-0.0247513	0.0105999	-2.33505	0.0196546
X1741	1	1740	5.95132	1951.2	5.95132	1.12138	5.30714	0.0213555	-0.0510123	0.0227227	-2.24499	0.0248943
X17465	1	1740	4.96057	313.006	4.96057	0.179889	27.5758	1.7e-07	-0.0486626	0.00909633	-5.3497	9.98e-08
X17475	1	1740	3.42566	1316.35	3.42566	0.756523	4.52817	0.0334815	-0.0412553	0.0186733	-2.20932	0.0272831
X17539	1	1740	3.62196	702.722	3.62196	0.403863	8.96829	0.00278582	-0.0412016	0.0136295	-3.02297	0.0025398
X17541	1	1740	1.60313	271.017	1.60313	0.155757	10.2925	0.00136	0.0260107	0.00844277	3.08083	0.00209675
X17542	1	1740	1.76046	525.057	1.76046	0.301757	5.83403	0.0158216	0.027155	0.0117931	2.30262	0.0214182
X1756	1	1740	0.517819	98.6575	0.517819	0.0566997	9.13264	0.00254752	-0.0154604	0.00511198	-3.02434	0.00252841
X1757	1	1740	2.23048	131.982	2.23048	0.0758519	29.4057	6.69e-08	-0.031994	0.00590116	-5.42165	6.74e-08
X1758	1	1740	3.32054	198.292	3.32054	0.113961	29.1375	7.67e-08	-0.0391266	0.007244	-5.40125	7.54e-08
X1759	1	1740	0.629912	133.177	0.629912	0.0765386	8.23	0.00417007	-0.0163168	0.00594406	-2.74506	0.00611249
X1760	1	1740	2.25251	103.461	2.25251	0.0594602	37.8828	9.3e-10	-0.0321868	0.00523719	-6.14581	9.85e-10
X17774	1	1740	4.77228	694.645	4.77228	0.399221	11.954	0.000558	-0.0478889	0.0135837	-3.52548	0.000434
X17805	1	1740	2.08605	231.646	2.08605	0.13313	15.6693	7.85e-05	-0.030617	0.00783284	-3.90879	9.63e-05
X1811	1	1740	0.252731	88.6901	0.252731	0.0509713	4.95831	0.0260932	-0.0109286	0.00485112	-2.2528	0.0243968
X18320	1	1740	8.78699	974.298	8.78699	0.559942	15.6927	7.75e-05	0.0629256	0.0160315	3.92512	9.01e-05
X18344	1	1740	34.0799	3912.76	34.0799	2.24871	15.1553	0.000103	-0.128066	0.032211	-3.97586	7.3e-05
X18358	1	1740	2.85524	244.656	2.85524	0.140607	20.3066	7.04e-06	-0.0369352	0.00804949	-4.58852	4.79e-06
X18367	1	1740	1.09493	198.631	1.09493	0.114156	9.59155	0.00198597	0.0213463	0.00725116	2.94385	0.00328475
X18380	1	1740	0.282065	126.447	0.282065	0.0726707	3.88142	0.0489817	-0.0123984	0.00577432	-2.14716	0.0319194
X18381	1	1740	3.14527	123.436	3.14527	0.0709404	44.3368	3.7e-11	0.0377204	0.00571213	6.60356	5.32e-11
X18390	1	1740	0.271764	46.0091	0.271764	0.026442	10.2777	0.00137088	0.0108999	0.00348789	3.12506	0.00180716
X18396	1	1740	1.83471	53.9849	1.83471	0.0310258	59.1349	2.45e-14	-0.0296357	0.00377989	-7.84034	7.79e-15
X18409	1	1740	20.2742	3843.87	20.2742	2.20912	9.1775	0.00248615	-0.100129	0.0318648	-3.14231	0.0017046
X18431	1	1740	2.11438	350.445	2.11438	0.201405	10.4981	0.0012175	0.0323584	0.00963549	3.35825	0.000801
X18432	1	1740	11.4216	880.902	11.4216	0.506265	22.5605	2.2e-06	-0.072705	0.0152949	-4.75355	2.16e-06
X18433	1	1740	22.1828	3567.44	22.1828	2.05026	10.8195	0.0010244	-0.104045	0.0307126	-3.38768	0.000721
X18437	1	1740	11.2429	584.407	11.2429	0.335866	33.4743	8.55e-09	0.0716948	0.0124515	5.75794	1.01e-08
X18463	1	1740	1.74153	211.695	1.74153	0.121664	14.3142	0.00016	-0.0291431	0.00748222	-3.89497	0.000102
X18472	1	1740	14.2608	1041.26	14.2608	0.598424	23.8305	1.15e-06	-0.0802728	0.0165315	-4.85574	1.31e-06
X18477	1	1740	1.72744	117.053	1.72744	0.0672718	25.6785	4.46e-07	-0.027463	0.00554372	-4.9539	7.98e-07
X18484	1	1740	16.3704	4666.86	16.3704	2.6821	6.10358	0.013586	0.0876588	0.0351365	2.49481	0.0126951
X18541	1	1740	0.971317	239.976	0.971317	0.137917	7.04277	0.00803106	0.0205212	0.00797386	2.57356	0.0101485
X18551	1	1740	0.544778	113.632	0.544778	0.0653059	8.34194	0.00392191	-0.0170283	0.00547104	-3.11244	0.00188581
X18554	1	1740	0.443192	59.4643	0.443192	0.0341749	12.9684	0.000326	0.0140995	0.00396805	3.55327	0.000391
X18555	1	1740	0.682598	122.468	0.682598	0.0703837	9.69824	0.0018745	-0.0184049	0.00569597	-3.23121	0.00125584
X18557	1	1740	1.22376	269.637	1.22376	0.154964	7.89709	0.00500686	-0.0241272	0.00846247	-2.85108	0.00440876
X18559	1	1740	78.9389	3921.09	78.9389	2.2535	35.0295	3.9e-09	-0.190147	0.0321874	-5.9075	4.17e-09
X18560	1	1740	54.3358	4029.68	54.3358	2.31591	23.462	1.39e-06	-0.159159	0.0326784	-4.87046	1.21e-06
X18561	1	1740	54.4785	3490.46	54.4785	2.00601	27.1576	2.1e-07	-0.159455	0.0304034	-5.24465	1.76e-07
X18564	1	1740	8.41349	1657.06	8.41349	0.952336	8.83458	0.00299634	-0.0630559	0.0209153	-3.01482	0.0026087
X18584	1	1740	14.9364	5544.73	14.9364	3.18663	4.68722	0.0305233	-0.0852342	0.0382579	-2.22788	0.0260164
X18604	1	1740	0.677337	112.138	0.677337	0.0644469	10.51	0.00120976	-0.0182458	0.00545378	-3.34553	0.000839
X18606	1	1740	1.00019	167.898	1.00019	0.0964929	10.3654	0.00130764	-0.0223204	0.00665344	-3.35472	0.000812
X18607	1	1740	2.41201	1023.56	2.41201	0.588255	4.10028	0.0430287	-0.033095	0.0164642	-2.01011	0.0445739
X18639	1	1740	39.8322	3084.14	39.8322	1.77249	22.4724	2.31e-06	-0.136498	0.0285966	-4.77321	1.97e-06
X18641	1	1740	14.3194	1470.55	14.3194	0.845145	16.9432	4.03e-05	0.0799741	0.019747	4.04993	5.35e-05
X1866	1	1740	0.986292	431.183	0.986292	0.247807	3.98009	0.0461968	-0.0213782	0.0106935	-1.99917	0.0457457
X1869	1	1740	1.42353	213.815	1.42353	0.122882	11.5845	0.00068	-0.0255878	0.00751929	-3.40295	0.000682
X18698	1	1740	0.497341	98.5806	0.497341	0.0566555	8.77832	0.00308968	0.0153265	0.00509824	3.00624	0.00268302
X18706	1	1740	2.90615	311.937	2.90615	0.179274	16.2107	5.91e-05	-0.037722	0.00907291	-4.15765	3.37e-05
X1874	1	1740	1.5591	339.355	1.5591	0.195031	7.99409	0.00474673	-0.0258384	0.00946799	-2.72903	0.00641646
X18771	1	1740	11.6358	1583.8	11.6358	0.910229	12.7834	0.000359	-0.0736769	0.0204787	-3.59773	0.00033
X18812	1	1740	13.1528	286.76	13.1528	0.164805	79.8085	1.03e-18	-0.0783545	0.00870445	-9.00166	5.71e-19
X18817	1	1740	19.9517	4546.71	19.9517	2.61305	7.6354	0.00578364	-0.0934184	0.0346658	-2.69483	0.00711057
X18831	1	1740	20.5809	3221.24	20.5809	1.85129	11.1171	0.000873	-0.097991	0.0292339	-3.35197	0.00082
X18832	1	1740	31.5868	2749.46	31.5868	1.58015	19.9897	8.29e-06	-0.122754	0.0270036	-4.54584	5.85e-06
X18844	1	1740	4.47431	934.47	4.47431	0.537052	8.33125	0.00394495	-0.0452961	0.0157138	-2.88257	0.00399315
X18846	1	1740	1.85808	484.411	1.85808	0.278397	6.67421	0.00986272	-0.0293376	0.0113213	-2.59137	0.00963994
X18864	1	1740	1.72631	184.246	1.72631	0.105888	16.3031	5.63e-05	-0.028561	0.00697227	-4.09637	4.39e-05
X18868	1	1740	2.20372	101.975	2.20372	0.0586061	37.6022	1.07e-09	-0.0315913	0.00518374	-6.09432	1.35e-09
X18907	1	1740	1.22961	426.552	1.22961	0.245145	5.01586	0.025242	-0.0250367	0.0106318	-2.3549	0.018639
X18928	1	1740	0.308042	122.515	0.308042	0.0704111	4.3749	0.0366166	0.0117722	0.00570148	2.06477	0.0390934
X18938	1	1740	19.8383	1421.11	19.8383	0.816732	24.2899	9.08e-07	0.0933029	0.0193293	4.82702	1.51e-06
X18943	1	1740	24.4808	3270.6	24.4808	1.87965	13.0241	0.000316	-0.105273	0.0294885	-3.56997	0.000367
X18960	1	1740	6.88869	1230	6.88869	0.706896	9.74498	0.0018277	-0.0574111	0.0180447	-3.1816	0.00149061
X18969	1	1740	0.678711	62.5341	0.678711	0.0359392	18.885	1.47e-05	-0.01758	0.00405756	-4.33266	1.56e-05
X19006	1	1740	3.43732	447.711	3.43732	0.257305	13.3589	0.000265	-0.0420111	0.0108575	-3.86933	0.000113
X19007	1	1740	0.805532	109.958	0.805532	0.0631944	12.7469	0.000366	-0.0198783	0.00538528	-3.69122	0.00023
X19012	1	1740	3.87029	468.435	3.87029	0.269215	14.3762	0.000155	-0.0445029	0.0111125	-4.00475	6.47e-05
X19015	1	1740	7.10443	322.891	7.10443	0.185569	38.2845	7.61e-10	-0.0586238	0.00923786	-6.34604	2.81e-10
X19016	1	1740	0.304431	117.79	0.304431	0.0676956	4.49706	0.0340943	-0.0126803	0.0055822	-2.27157	0.0232348
X19047	1	1740	0.773533	99.8911	0.773533	0.0574087	13.4741	0.000249	-0.0189937	0.00514013	-3.69518	0.000227
X19061	1	1740	0.77475	121.537	0.77475	0.069849	11.0918	0.000885	0.0191139	0.00563408	3.39255	0.000708
X19085	1	1740	3.11239	208.07	3.11239	0.119581	26.0275	3.73e-07	-0.037757	0.00742285	-5.08659	4.04e-07
X19103	1	1740	8.77998	336.9	8.77998	0.193621	45.3463	2.24e-11	-0.0634494	0.00942744	-6.73029	2.29e-11
X19105	1	1740	7.3733	221.335	7.3733	0.127204	57.9642	4.35e-14	-0.0578387	0.00765377	-7.55688	6.65e-14
X19106	1	1740	9.92994	1123.26	9.92994	0.645554	15.382	9.12e-05	-0.0691512	0.017236	-4.01201	6.28e-05
X19107	1	1740	5.59856	186.05	5.59856	0.106925	52.3595	6.9e-13	-0.0507445	0.00701602	-7.23267	7.08e-13
X19127	1	1740	6.51527	215.779	6.51527	0.124011	52.5378	6.32e-13	-0.0546975	0.00757369	-7.22204	7.64e-13
X19131	1	1740	7.08438	455.008	7.08438	0.261499	27.0915	2.17e-07	0.05607	0.0109823	5.10548	3.66e-07
X19144	1	1740	6.43901	225.656	6.43901	0.129688	49.6502	2.64e-12	-0.0539474	0.0077117	-6.99553	3.76e-12
X19148	1	1740	0.413068	139.913	0.413068	0.08041	5.13702	0.0235431	-0.0136862	0.00609108	-2.24693	0.0247702
X19152	1	1740	1.17481	253.928	1.17481	0.145935	8.05022	0.00460255	-0.022339	0.00820647	-2.72213	0.00655137
X19238	1	1740	0.714493	213.432	0.714493	0.122662	5.82488	0.0159038	0.0178687	0.00751401	2.37805	0.0175124
X19241	1	1740	0.275234	53.891	0.275234	0.0309719	8.88659	0.0029126	0.0114501	0.00377173	3.03576	0.00243506
X19257	1	1740	6.27283	486.646	6.27283	0.279681	22.4285	2.36e-06	-0.0541378	0.0113481	-4.77065	1.99e-06
X19265	1	1740	8.64201	838.125	8.64201	0.481681	17.9414	2.4e-05	-0.0644808	0.0149073	-4.32544	1.61e-05
X19267	1	1740	7.10457	1358.64	7.10457	0.780827	9.09878	0.00259487	-0.0582474	0.0189654	-3.07125	0.00216482
X19270	1	1740	7.31037	212.221	7.31037	0.121966	59.9377	1.65e-14	-0.0581764	0.00750099	-7.75583	1.49e-14
X19273	1	1740	8.15833	494.873	8.15833	0.28441	28.6851	9.65e-08	-0.0624773	0.0114398	-5.46141	5.41e-08
X19274	1	1740	6.77518	214.043	6.77518	0.123013	55.0768	1.8e-13	-0.0561326	0.00752866	-7.45586	1.4e-13
X19276	1	1740	12.945	1200.54	12.945	0.689965	18.7618	1.57e-05	-0.0789705	0.0178199	-4.43158	9.94e-06
X19277	1	1740	7.67583	236.739	7.67583	0.136057	56.4162	9.32e-14	-0.0596458	0.00792003	-7.531	8.06e-14
X19287	1	1740	0.381144	160.668	0.381144	0.092338	4.1277	0.0423383	0.0140586	0.00651648	2.15739	0.0311127
X19294	1	1740	3.62624	508.697	3.62624	0.292354	12.4036	0.00044	-0.0395415	0.0116032	-3.40781	0.00067
X19325	1	1740	0.805551	48.1077	0.805551	0.0276481	29.1358	7.68e-08	-0.0200293	0.00355381	-5.636	2.03e-08
X19331	1	1740	11.4636	1630.51	11.4636	0.937073	12.2334	0.000481	-0.0730053	0.0207879	-3.51191	0.000456
X19339	1	1740	2.99448	1104.06	2.99448	0.634516	4.71931	0.0299603	-0.0385311	0.017094	-2.25407	0.0243165
X19347	1	1740	16.7788	478.409	16.7788	0.274948	61.0254	9.67e-15	-0.0884075	0.0112458	-7.86135	6.63e-15
X19359	1	1740	8.40468	3101.62	8.40468	1.78254	4.71499	0.0300354	0.0590764	0.0286417	2.0626	0.0392995
X19381	1	1740	6.40917	2099.77	6.40917	1.20676	5.31104	0.0213079	-0.0528833	0.0235885	-2.24191	0.0250937
X19384	1	1740	0.4465	61.4611	0.4465	0.0353225	12.6407	0.000388	-0.0141242	0.00403331	-3.50189	0.000474
X19400	1	1740	8.86197	612.216	8.86197	0.351848	25.1869	5.74e-07	-0.0639307	0.0127517	-5.01352	5.89e-07
X19421	1	1740	2.4098	773.532	2.4098	0.444559	5.42066	0.0200139	-0.0340116	0.0143127	-2.37633	0.0175941
X19537	1	1740	2.49184	517.441	2.49184	0.29738	8.37933	0.00384244	-0.0331067	0.0116908	-2.83187	0.00468119
X19604	1	1740	1.5745	142.471	1.5745	0.0818797	19.2294	1.23e-05	-0.0276036	0.00612594	-4.50601	7.05e-06
X19606	1	1740	0.321387	132.138	0.321387	0.0759411	4.23205	0.0398162	-0.0120487	0.00591534	-2.03685	0.0418168
X19607	1	1740	1.89804	596.138	1.89804	0.342608	5.53996	0.0186977	-0.031083	0.0125566	-2.47544	0.0134024
X19707	1	1740	76.1625	10665.1	76.1625	6.12935	12.4259	0.000434	0.189925	0.052984	3.58457	0.000347
X19711	1	1740	2.75978	100.066	2.75978	0.0575092	47.9886	6.01e-12	-0.0364358	0.00514498	-7.08181	2.06e-12
X19712	1	1740	0.773069	98.8105	0.773069	0.0567877	13.6133	0.000231	0.018366	0.0051081	3.59547	0.000333
X19740	1	1740	0.541733	138.068	0.541733	0.0793493	6.82719	0.00905535	0.0159945	0.00605286	2.64247	0.00830453
X19748	1	1740	69.688	8767.89	69.688	5.03902	13.8297	0.000206	-0.180398	0.04825	-3.73882	0.000191
X19778	1	1740	1.66909	415.465	1.66909	0.238773	6.9903	0.00826891	-0.0275728	0.0104754	-2.63215	0.00855997
X19795	1	1740	0.347065	63.0711	0.347065	0.0362477	9.57481	0.00200406	-0.0126039	0.00407192	-3.09531	0.00199756
X19838	1	1740	14.6896	3592.13	14.6896	2.06444	7.11552	0.00771282	-0.0812235	0.0308592	-2.63207	0.00856212
X19853	1	1740	1.27806	266.09	1.27806	0.152925	8.35743	0.00388879	-0.0240178	0.00838017	-2.86603	0.00420677
X19857	1	1740	2.57745	448.598	2.57745	0.257815	9.99729	0.00159473	-0.035195	0.010885	-3.23335	0.00124652
X19870	1	1740	3.29154	230.2	3.29154	0.132299	24.8796	6.71e-07	0.0385135	0.00781033	4.9311	8.96e-07
X19875	1	1740	1.33865	85.8821	1.33865	0.0493575	27.1215	2.14e-07	-0.0246943	0.00476666	-5.18062	2.47e-07
X19883	1	1740	34.2693	2056.89	34.2693	1.18212	28.9896	8.27e-08	0.123871	0.0233728	5.2998	1.31e-07
X19926	1	1740	7.40973	3007.76	7.40973	1.7286	4.28655	0.0385623	0.0619145	0.0281815	2.19699	0.0281534
X19931	1	1740	17.2094	665.122	17.2094	0.382254	45.0209	2.63e-11	-0.0892872	0.0132638	-6.73164	2.27e-11
X19932	1	1740	16.4845	640.519	16.4845	0.368114	44.781	2.96e-11	-0.0876268	0.0130261	-6.72703	2.35e-11
X19968	1	1740	2.50946	338.424	2.50946	0.194497	12.9023	0.000337	-0.0348048	0.00945204	-3.68225	0.000238
X19978	1	1740	0.225482	62.6112	0.225482	0.0359835	6.26626	0.0123968	0.00975895	0.00407557	2.3945	0.0167489
X19980	1	1740	0.883414	93.0804	0.883414	0.0534945	16.5141	5.04e-05	-0.0205786	0.00494679	-4.15999	3.34e-05
X19984	1	1740	0.672922	79.2586	0.672922	0.0455509	14.773	0.000126	-0.0170352	0.00458886	-3.71231	0.000212
X19985	1	1740	0.528488	65.2332	0.528488	0.0374903	14.0966	0.000179	-0.0149928	0.00415741	-3.60628	0.000319
X19995	1	1740	5.98178	1279.01	5.98178	0.735066	8.13775	0.00438654	0.0520807	0.018434	2.82525	0.00477864
X2009	1	1740	0.857185	215.053	0.857185	0.123593	6.93552	0.0085249	0.0197508	0.00753273	2.622	0.0088183
X20098	1	1740	0.775989	345.616	0.775989	0.19863	3.90671	0.0482514	0.0193319	0.00957255	2.01952	0.0435874
X20114	1	1740	3.70987	1584.54	3.70987	0.910654	4.07386	0.0437049	0.0419643	0.0205182	2.04522	0.0409841
X20120	1	1740	70.9877	4893.65	70.9877	2.81244	25.2406	5.58e-07	0.181181	0.0359139	5.04486	5.01e-07
X2017	1	1740	1.73899	155.755	1.73899	0.0895144	19.427	1.11e-05	-0.029408	0.00638827	-4.60344	4.46e-06
X2018	1	1740	2.05165	677.215	2.05165	0.389204	5.27141	0.0217969	0.0294522	0.0133959	2.19859	0.028039
X20198	1	1740	12.348	4050.16	12.348	2.32768	5.30488	0.0213832	-0.0721917	0.0327187	-2.20644	0.0274844
X20199	1	1740	7.72709	3199.97	7.72709	1.83906	4.20165	0.0405343	-0.0575571	0.0291243	-1.97626	0.048284
X202	1	1740	0.430921	67.7347	0.430921	0.038928	11.0697	0.000896	-0.0135354	0.00423287	-3.19768	0.0014104
X20205	1	1740	5.81289	297.664	5.81289	0.171071	33.9794	6.62e-09	-0.0525144	0.00887168	-5.91933	3.89e-09
X2021	1	1740	5.73072	288.346	5.73072	0.165716	34.5815	4.89e-09	-0.0520087	0.00872665	-5.95975	3.05e-09
X20213	1	1740	6.38961	530.832	6.38961	0.305076	20.9443	5.06e-06	0.0558986	0.0118489	4.71763	2.58e-06
X20214	1	1740	3.25825	191.121	3.25825	0.10984	29.6636	5.87e-08	-0.0382008	0.00709562	-5.38372	8.29e-08
X20245	1	1740	3.66046	305.471	3.66046	0.175558	20.8504	5.31e-06	-0.0415264	0.00898793	-4.62024	4.12e-06
X20254	1	1740	2.0712	117.11	2.0712	0.0673045	30.7735	3.35e-08	-0.0306927	0.00556569	-5.51463	4.02e-08
X20256	1	1740	2.20019	127.111	2.20019	0.0730526	30.1179	4.66e-08	-0.0315373	0.0058022	-5.43541	6.24e-08
X20271	1	1740	0.683772	95.9911	0.683772	0.0551673	12.3945	0.000442	-0.0178018	0.00504447	-3.52897	0.000428
X20277	1	1740	0.610534	249.858	0.610534	0.143597	4.25173	0.0393586	-0.0165424	0.00814753	-2.03036	0.0424724
X20278	1	1740	0.903514	225.933	0.903514	0.129846	6.95833	0.00841734	-0.0198885	0.00774802	-2.56691	0.0103442
X20286	1	1740	0.860593	195.597	0.860593	0.112412	7.65571	0.00571917	-0.0209381	0.00719458	-2.91026	0.00365746
X20313	1	1740	6.01248	363.641	6.01248	0.208989	28.7693	9.25e-08	-0.0522839	0.00982271	-5.32276	1.16e-07
X20316	1	1740	8.25355	736.957	8.25355	0.423539	19.4871	1.08e-05	0.0627301	0.0139732	4.4893	7.62e-06
X20334	1	1740	10.1594	2545.54	10.1594	1.46296	6.94443	0.00848271	-0.0695084	0.0259562	-2.67792	0.00747822
X20341	1	1740	4.07686	161.938	4.07686	0.0930679	43.8053	4.82e-11	-0.0427784	0.00652543	-6.55565	7.29e-11
X20349	1	1740	3.14227	462.967	3.14227	0.266073	11.8098	0.000603	-0.0388299	0.0110367	-3.51824	0.000446
X20368	1	1740	69.2419	5066.53	69.2419	2.9118	23.7797	1.18e-06	-0.177666	0.0366916	-4.84215	1.4e-06
X20369	1	1740	9.22591	3769.2	9.22591	2.1662	4.25902	0.0391904	0.0678375	0.0315823	2.14796	0.0318555
X20375	1	1740	9.1515	300.733	9.1515	0.172835	52.9493	5.16e-13	-0.0647872	0.00890376	-7.27638	5.18e-13
X20376	1	1740	7.31506	303.537	7.31506	0.174447	41.9329	1.23e-10	-0.0579191	0.00894163	-6.47746	1.21e-10
X2038	1	1740	1.27858	196.92	1.27858	0.113172	11.2977	0.000793	-0.0245057	0.00721826	-3.39497	0.000702
X20382	1	1740	6.30941	270.825	6.30941	0.155647	40.5368	2.46e-10	-0.0538182	0.00845616	-6.36438	2.5e-10
X20388	1	1740	5.96605	363.553	5.96605	0.208938	28.5541	1.03e-07	-0.0518863	0.00981511	-5.28637	1.41e-07
X20394	1	1740	6.38475	254.354	6.38475	0.14618	43.6772	5.13e-11	-0.0542051	0.00820226	-6.60856	5.15e-11
X204	1	1740	1.94633	125.388	1.94633	0.0720621	27.0091	2.26e-07	-0.0303684	0.00575116	-5.28039	1.45e-07
X20433	1	1740	4.66623	520.418	4.66623	0.299091	15.6014	8.13e-05	-0.0474118	0.0117421	-4.03776	5.63e-05
X20434	1	1740	9.81332	1221.05	9.81332	0.701753	13.984	0.00019	-0.0674855	0.0179746	-3.7545	0.000179
X20440	1	1740	12.9882	379.146	12.9882	0.2179	59.6062	1.94e-14	-0.0764635	0.0100175	-7.63297	3.77e-14
X20441	1	1740	1.10489	192.686	1.10489	0.110739	9.97745	0.00161191	-0.0224732	0.00715154	-3.14243	0.00170391
X20445	1	1740	2.4252	779.845	2.4252	0.448187	5.41113	0.0201231	0.0305469	0.0143557	2.12785	0.0334902
X20447	1	1740	0.523862	197.881	0.523862	0.113725	4.6064	0.0319907	0.0151202	0.00722307	2.09332	0.0364657
X20450	1	1740	0.75406	103.17	0.75406	0.0592932	12.7175	0.000372	-0.0186748	0.00522264	-3.57575	0.000359
X20452	1	1740	1.87715	182.273	1.87715	0.104754	17.9196	2.42e-05	-0.0299854	0.00694432	-4.31797	1.66e-05
X20461	1	1740	0.388256	73.4229	0.388256	0.0421971	9.20103	0.00245457	0.0134487	0.00439761	3.05819	0.00226093
X20466	1	1740	0.25075	71.428	0.25075	0.0410506	6.10832	0.0135498	-0.0114473	0.00434865	-2.63238	0.00855437
X20552	1	1740	15.3552	3732.92	15.3552	2.14536	7.15741	0.00753546	0.0803177	0.0314649	2.55262	0.0107769
X20568	1	1740	21.9679	2861.24	21.9679	1.64439	13.3593	0.000265	-0.100569	0.0275172	-3.65478	0.000265
X2057	1	1740	0.0762724	25.498	0.0762724	0.014654	5.20488	0.0226439	-0.00593676	0.00259454	-2.28817	0.0222477
X20571	1	1740	32.7031	2053.48	32.7031	1.18016	27.7108	1.58e-07	-0.123632	0.0233012	-5.30583	1.27e-07
X20659	1	1740	4.4132	338.053	4.4132	0.194283	22.7153	2.03e-06	-0.0450302	0.00945659	-4.76178	2.08e-06
X20660	1	1740	4.9529	336.406	4.9529	0.193337	25.618	4.6e-07	-0.0475201	0.00942662	-5.04106	5.11e-07
X20661	1	1740	1.09375	218.928	1.09375	0.125821	8.69289	0.00323711	0.0226165	0.00762	2.96804	0.00303818
X20769	1	1740	0.490903	172.812	0.490903	0.099317	4.94279	0.0263278	-0.0155482	0.00677129	-2.29619	0.0217838
X20792	1	1740	1.91697	608.909	1.91697	0.349948	5.47787	0.0193712	-0.0277975	0.0127067	-2.18763	0.0288302
X20808	1	1740	24.65	1415.92	24.65	0.813745	30.292	4.27e-08	-0.107395	0.0193882	-5.5392	3.51e-08
X20810	1	1740	12.144	566.239	12.144	0.325425	37.3173	1.24e-09	-0.0752945	0.0122194	-6.16188	8.92e-10
X20816	1	1740	0.88838	89.735	0.88838	0.0515718	17.2261	3.48e-05	-0.0202066	0.00487638	-4.14377	3.58e-05
X20823	1	1740	0.986162	177.649	0.986162	0.102097	9.65908	0.00191466	-0.02074	0.00684954	-3.02794	0.00249867
X20827	1	1740	2.7699	260.951	2.7699	0.149972	18.4695	1.82e-05	0.0350133	0.00829913	4.21892	2.58e-05
X20828	1	1740	1.46356	100.58	1.46356	0.0578044	25.3191	5.36e-07	-0.0263558	0.00515206	-5.1156	3.47e-07
X2083	1	1740	0.443084	50.1311	0.443084	0.028811	15.379	9.14e-05	-0.0145656	0.0036474	-3.99341	6.79e-05
X20830	1	1740	0.496314	110.791	0.496314	0.0636728	7.79476	0.00529707	-0.0151767	0.00541538	-2.80252	0.00512694
X20840	1	1740	2.20028	127.304	2.20028	0.0731634	30.0735	4.77e-08	-0.032066	0.00576299	-5.56412	3.05e-08
X20846	1	1740	24.4238	3037.96	24.4238	1.74596	13.9888	0.00019	-0.104792	0.0283984	-3.69006	0.000231
X20847	1	1740	5.15169	726.01	5.15169	0.417247	12.3469	0.000453	-0.0487552	0.0137888	-3.53587	0.000417
X20849	1	1740	34.9735	2569.38	34.9735	1.47666	23.6842	1.24e-06	0.125885	0.0261288	4.81789	1.58e-06
X2086	1	1740	1.22126	194.035	1.22126	0.111515	10.9516	0.000954	0.0242402	0.00716878	3.38135	0.000737
X20880	1	1740	0.540611	120.919	0.540611	0.0694938	7.77927	0.00534249	-0.0155041	0.00564416	-2.74693	0.00607792
X20881	1	1740	17.8938	4995.19	17.8938	2.8708	6.23303	0.0126307	-0.0881766	0.0364149	-2.42144	0.0155613
X2100	1	1740	0.786506	76.519	0.786506	0.0439764	17.8847	2.47e-05	0.0189318	0.00449669	4.21015	2.68e-05
X2102	1	1740	0.866118	79.5497	0.866118	0.0457182	18.9447	1.42e-05	0.0202223	0.00457647	4.41876	1.05e-05
X2103	1	1740	2.28509	132.575	2.28509	0.0761926	29.991	4.97e-08	0.0323437	0.00591029	5.47244	5.09e-08
X21055	1	1740	27.391	6520.72	27.391	3.74754	7.30907	0.0069275	-0.114373	0.0416199	-2.74805	0.00605737
X21057	1	1740	24.4544	2463	24.4544	1.41552	17.276	3.39e-05	-0.107288	0.0255636	-4.19689	2.84e-05
X21059	1	1740	0.370514	143.054	0.370514	0.0822148	4.50666	0.033904	0.0122144	0.00615307	1.98509	0.0472924
X2108	1	1740	0.253435	90.6919	0.253435	0.0521218	4.86236	0.0275791	-0.0109945	0.00490014	-2.24372	0.0249765
X21105	1	1740	26.1716	4652.29	26.1716	2.67373	9.78844	0.00178524	-0.105706	0.0351306	-3.00895	0.00265939
X21137	1	1740	44.2567	4328.62	44.2567	2.48771	17.7901	2.59e-05	-0.139566	0.0339079	-4.11604	4.04e-05
X21140	1	1740	4.1112	706.559	4.1112	0.406068	10.1244	0.00148901	-0.044025	0.0136504	-3.22518	0.00128243
X21152	1	1740	42.392	4132.06	42.392	2.37475	17.8511	2.51e-05	0.13582	0.0330221	4.113	4.09e-05
X21154	1	1740	15.536	1796.99	15.536	1.03275	15.0433	0.000109	-0.0876718	0.0218246	-4.01711	6.14e-05
X2120	1	1740	1.63533	272.675	1.63533	0.15671	10.4354	0.00125928	-0.0280483	0.00850549	-3.29767	0.000995
X21246	1	1740	9.67726	2209.89	9.67726	1.27005	7.61957	0.00583441	-0.0658672	0.0241531	-2.72707	0.00645449
X21247	1	1740	10.2665	2079.58	10.2665	1.19516	8.59008	0.00342408	-0.0679015	0.0234341	-2.89755	0.00380823
X2131	1	1740	5.34163	215.212	5.34163	0.123685	43.1874	6.55e-11	-0.0493927	0.00753002	-6.55944	7.11e-11
X214	1	1740	0.230217	86.3202	0.230217	0.0496093	4.6406	0.031361	-0.0103121	0.00478865	-2.15345	0.0314212
X21432	1	1740	0.263956	97.2945	0.263956	0.0559164	4.72055	0.0299388	-0.0112329	0.00507365	-2.21396	0.0269613
X2153	1	1740	8.54057	336.022	8.54057	0.193116	44.225	3.91e-11	0.0625578	0.00942279	6.63898	4.21e-11
X2158	1	1740	0.923624	119.063	0.923624	0.0684272	13.4979	0.000246	-0.0211766	0.00561172	-3.77363	0.000166
X216	1	1740	1.15468	116.528	1.15468	0.0669704	17.2416	3.45e-05	-0.0226786	0.00555864	-4.07989	4.71e-05
X2160	1	1740	0.372917	89.0081	0.372917	0.0511541	7.29008	0.00700081	-0.0133978	0.00485078	-2.762	0.00580563
X2161	1	1740	2.01878	177.953	2.01878	0.102272	19.7393	9.43e-06	-0.0313339	0.00686387	-4.56506	5.35e-06
X2162	1	1740	0.436652	181.828	0.436652	0.104499	4.17852	0.0410896	-0.0139076	0.00692764	-2.00755	0.0448458
X2163	1	1740	2.50323	422.509	2.50323	0.242821	10.3089	0.00134803	-0.0348106	0.010566	-3.29458	0.00100558
X21634	1	1740	78.6539	4021.54	78.6539	2.31123	34.0312	6.45e-09	0.185667	0.0325773	5.69927	1.41e-08
X2164	1	1740	0.999518	284.39	0.999518	0.163442	6.11542	0.0134957	0.0219196	0.00865313	2.53315	0.011392
X21642	1	1740	3.75778	828.991	3.75778	0.476432	7.88735	0.00503378	-0.0405297	0.0148389	-2.73131	0.00637244
X21648	1	1740	10.5975	2948.28	10.5975	1.69442	6.25434	0.0124802	-0.0697354	0.0279783	-2.49248	0.0127783
X21649	1	1740	14.143	503.002	14.143	0.289081	48.924	3.78e-12	-0.0812811	0.0115206	-7.05526	2.48e-12
X21650	1	1740	9.49159	1988.18	9.49159	1.14263	8.30678	0.00399819	-0.0657759	0.0229781	-2.86254	0.00425313
X21651	1	1740	17.5734	793.513	17.5734	0.456042	38.5345	6.71e-10	-0.0906296	0.0145054	-6.248	5.22e-10
X21652	1	1740	6.09702	313.773	6.09702	0.180329	33.8104	7.21e-09	-0.0531997	0.00912701	-5.82882	6.64e-09
X21658	1	1740	8.85466	3541.14	8.85466	2.03514	4.35089	0.0371351	0.0654429	0.0305526	2.14197	0.0323348
X21671	1	1740	0.569495	51.473	0.569495	0.0295822	19.2513	1.21e-05	-0.0158195	0.0036729	-4.30708	1.75e-05
X2168	1	1740	1.32445	122.691	1.32445	0.0705122	18.7833	1.55e-05	-0.0252564	0.00570333	-4.42836	1.01e-05
X21681	1	1740	2.97254	161.064	2.97254	0.0925657	32.1128	1.7e-08	-0.0369131	0.00650892	-5.67116	1.66e-08
X21682	1	1740	1.69742	197.69	1.69742	0.113615	14.9401	0.000115	-0.0280658	0.0072339	-3.87976	0.000108
X21689	1	1740	11.5703	374.302	11.5703	0.215116	53.7865	3.41e-13	-0.0729975	0.00990283	-7.37138	2.6e-13
X21690	1	1740	2.04725	168.687	2.04725	0.0969465	21.1173	4.63e-06	-0.0306734	0.00665618	-4.60827	4.36e-06
X21692	1	1740	6.42342	219.611	6.42342	0.126213	50.8933	1.43e-12	-0.0538864	0.00760191	-7.08853	1.97e-12
X21693	1	1740	1.13203	108.63	1.13203	0.0624311	18.1324	2.17e-05	-0.0229859	0.00536393	-4.28528	1.93e-05
X21695	1	1740	42.3367	4162.12	42.3367	2.39202	17.6991	2.72e-05	0.13725	0.0332513	4.12766	3.84e-05
X21701	1	1740	0.484309	78.4538	0.484309	0.0450884	10.7413	0.00106833	-0.0150162	0.00454533	-3.30365	0.000974
X21705	1	1740	2.39391	228.349	2.39391	0.131235	18.2414	2.05e-05	-0.0327631	0.00777756	-4.21252	2.66e-05
X21723	1	1740	12.7577	2126.74	12.7577	1.22226	10.4378	0.00125771	-0.0753608	0.0237871	-3.16814	0.00156095
X21724	1	1740	13.4068	784.643	13.4068	0.450944	29.7305	5.68e-08	-0.0791264	0.0144336	-5.4821	4.82e-08
X2186	1	1740	4.4163	311.065	4.4163	0.178773	24.7034	7.34e-07	-0.0453325	0.00908616	-4.98918	6.67e-07
X2188	1	1740	10.0562	424.264	10.0562	0.24383	41.2425	1.73e-10	-0.0680589	0.0106202	-6.40842	1.89e-10
X2191	1	1740	9.17013	478.043	9.17013	0.274738	33.3778	8.97e-09	-0.0648319	0.0112656	-5.75488	1.02e-08
X2202	1	1740	7.52901	386.565	7.52901	0.222164	33.8895	6.93e-09	-0.0591132	0.0101384	-5.83065	6.57e-09
X2207	1	1740	3.23088	318.088	3.23088	0.182809	17.6735	2.76e-05	-0.0384777	0.00919412	-4.18503	2.99e-05
X2213	1	1740	4.16628	222.268	4.16628	0.12774	32.6152	1.32e-08	-0.044022	0.0076861	-5.72749	1.2e-08
X22274	1	1740	1.58165	612.79	1.58165	0.352178	4.49106	0.0342139	-0.0273789	0.012752	-2.14703	0.0319292
X22276	1	1740	1.02225	280.065	1.02225	0.160957	6.35107	0.0118199	-0.0221525	0.00861233	-2.57218	0.0101887
X22277	1	1740	5.51171	267.404	5.51171	0.15368	35.8648	2.56e-09	0.0502227	0.00838003	5.99315	2.5e-09
X22282	1	1740	17.5799	3967.49	17.5799	2.28017	7.7099	0.00555072	-0.0895671	0.0324128	-2.76333	0.00578208
X22316	1	1740	0.95733	94.0936	0.95733	0.0540768	17.7032	2.71e-05	-0.0208993	0.00499243	-4.1862	2.98e-05
X22318	1	1740	0.439459	96.7199	0.439459	0.0555861	7.90591	0.00498261	-0.0135031	0.00504338	-2.6774	0.00748979
X22319	1	1740	8.5323	750.264	8.5323	0.431186	19.7879	9.2e-06	0.0635988	0.0140726	4.51933	6.62e-06
X22331	1	1740	18.8002	4444.48	18.8002	2.5543	7.36022	0.00673399	0.0900641	0.0342763	2.62759	0.00867507
X22341	1	1740	1.28165	104.837	1.28165	0.0602512	21.2718	4.28e-06	-0.024477	0.00525717	-4.65593	3.47e-06
X2236	1	1740	0.974476	327.76	0.974476	0.188368	5.17326	0.0230584	-0.0216019	0.00931552	-2.31891	0.0205157
X22364	1	1740	0.393269	99.3516	0.393269	0.0570986	6.88753	0.00875586	-0.0132822	0.00512508	-2.5916	0.00963328
X22367	1	1740	5.89162	411.197	5.89162	0.23632	24.9307	6.54e-07	-0.051776	0.0104334	-4.96253	7.64e-07
X22369	1	1740	11.5153	2169.44	11.5153	1.2468	9.23584	0.00240858	-0.0734593	0.0239838	-3.06287	0.00222601
X22372	1	1740	7.19823	391.578	7.19823	0.225045	31.9857	1.81e-08	-0.057088	0.010161	-5.61832	2.24e-08
X22376	1	1740	4.59076	888.431	4.59076	0.510592	8.99104	0.00275153	0.0465838	0.0153315	3.03843	0.0024137
X22378	1	1740	16.486	1933.59	16.486	1.11126	14.8354	0.000122	-0.0865238	0.0226715	-3.81641	0.00014
X22388	1	1740	7.25669	347.488	7.25669	0.199706	36.3369	2.02e-09	0.0583904	0.00957933	6.09546	1.34e-09
X22389	1	1740	9.05098	453.264	9.05098	0.260496	34.7451	4.5e-09	0.0644133	0.0109239	5.89653	4.45e-09
X2243	1	1740	0.500747	78.4931	0.500747	0.045111	11.1003	0.000881	-0.0148955	0.00455894	-3.26732	0.00110697
X2248	1	1740	0.638762	221.969	0.638762	0.127568	5.00721	0.0253681	-0.0177408	0.00766801	-2.31361	0.020806
X22617	1	1740	0.0967369	37.1025	0.0967369	0.0213233	4.53669	0.0333157	-0.00649679	0.0031357	-2.07188	0.0384243
X22619	1	1740	0.358848	151.721	0.358848	0.0871961	4.11541	0.0426462	-0.0130932	0.00634401	-2.06387	0.0391785
X22623	1	1740	1.10627	43.4282	1.10627	0.0249587	44.3239	3.72e-11	-0.0221185	0.00338558	-6.53316	8.44e-11
X22625	1	1740	0.615752	177.763	0.615752	0.102163	6.02717	0.0141846	-0.0171706	0.00686888	-2.49976	0.0125196
X22740	1	1740	9.88703	2275.93	9.88703	1.30801	7.55886	0.00603334	0.0640367	0.0245821	2.60501	0.00926578
X22800	1	1740	1.11927	92.9985	1.11927	0.0534474	20.9414	5.07e-06	-0.0225039	0.00495603	-4.54071	5.99e-06
X22804	1	1740	0.251856	96.6384	0.251856	0.0555393	4.53473	0.0333536	0.0104582	0.00505866	2.06739	0.038846
X22805	1	1740	1.27184	96.4801	1.27184	0.0554483	22.9374	1.82e-06	-0.0245921	0.00505352	-4.86634	1.24e-06
X22808	1	1740	0.899785	57.5349	0.899785	0.033066	27.2117	2.04e-07	-0.0204167	0.00390613	-5.22683	1.93e-07
X22829	1	1740	6.38276	492.087	6.38276	0.282809	22.5692	2.19e-06	-0.0558791	0.0114224	-4.89204	1.09e-06
X22830	1	1740	3.88153	366.672	3.88153	0.210731	18.4194	1.87e-05	-0.0426578	0.00987135	-4.32137	1.64e-05
X22837	1	1740	2.10346	183.902	2.10346	0.105691	19.902	8.67e-06	-0.0316056	0.00695847	-4.54203	5.96e-06
X229	1	1740	1.46654	94.9498	1.46654	0.0545689	26.875	2.42e-07	-0.0261492	0.00501451	-5.2147	2.06e-07
X22989	1	1740	1.36819	107.844	1.36819	0.0619792	22.075	2.83e-06	-0.025511	0.00534751	-4.77063	1.99e-06
X22991	1	1740	1.34393	164.694	1.34393	0.0946519	14.1986	0.00017	-0.0257688	0.00661089	-3.89794	0.000101
X22996	1	1740	0.989868	47.168	0.989868	0.027108	36.5157	1.85e-09	-0.0215606	0.0035351	-6.099	1.31e-09
X22997	1	1740	1.44258	110.268	1.44258	0.0633722	22.7636	1.98e-06	0.0251648	0.00541089	4.65077	3.56e-06
X2308	1	1740	2.42126	141.985	2.42126	0.0816005	29.6722	5.85e-08	-0.0337989	0.00610433	-5.53687	3.55e-08
X23165	1	1740	8.47618	1714.59	8.47618	0.985394	8.60181	0.0034022	0.0641833	0.0213104	3.01183	0.00263437
X2320	1	1740	1.72755	285.315	1.72755	0.163974	10.5355	0.0011933	0.0280156	0.00870446	3.21853	0.00131234
X2321	1	1740	1.46158	487.656	1.46158	0.280262	5.21505	0.0225123	0.0264517	0.0113529	2.32994	0.0199236
X2322	1	1740	0.470371	112.639	0.470371	0.0647352	7.26608	0.00709457	0.0149122	0.00545911	2.73161	0.00636651
X23238	1	1740	0.262193	62.1458	0.262193	0.035716	7.34107	0.00680579	0.010551	0.00405925	2.59925	0.00942227
X23239	1	1740	0.856128	58.1358	0.856128	0.0334114	25.6238	4.59e-07	0.0193548	0.0039226	4.93418	8.82e-07
X23240	1	1740	11.9276	598.52	11.9276	0.343977	34.6755	4.66e-09	0.0710691	0.0125771	5.65069	1.87e-08
X23246	1	1740	1.94658	131.609	1.94658	0.0756375	25.7356	4.33e-07	-0.030647	0.00589537	-5.19849	2.25e-07
X23249	1	1740	0.408341	74.4377	0.408341	0.0427803	9.54509	0.00203658	0.0133149	0.00443649	3.00122	0.00272748
X23252	1	1740	1.13607	322.753	1.13607	0.18549	6.12471	0.0134252	-0.0241986	0.00925411	-2.61491	0.00900265
X23255	1	1740	0.196483	79.7815	0.196483	0.0458514	4.28521	0.0385925	-0.00919751	0.0046045	-1.99751	0.0459264
X23263	1	1740	8.12258	1196.69	8.12258	0.687752	11.8103	0.000603	0.0602354	0.0178279	3.37873	0.000744
X23264	1	1740	5.15599	1264.26	5.15599	0.726584	7.09621	0.007796	-0.0479931	0.0182869	-2.62445	0.00875519
X23287	1	1740	5.78268	595.922	5.78268	0.342484	16.8845	4.16e-05	-0.0544193	0.0125117	-4.34946	1.44e-05
X23288	1	1740	2.60511	199.541	2.60511	0.114678	22.7167	2.03e-06	-0.0358421	0.00726112	-4.93617	8.73e-07
X2329	1	1740	0.702923	105.674	0.702923	0.0607322	11.5741	0.000684	-0.018237	0.00528939	-3.44785	0.000579
X23293	1	1740	6.37224	803.018	6.37224	0.461504	13.8075	0.000209	-0.0573988	0.0145462	-3.94596	8.27e-05
X23294	1	1740	5.66616	577.956	5.66616	0.332159	17.0586	3.8e-05	-0.05327	0.0123411	-4.31647	1.68e-05
X23296	1	1740	1.69285	601.593	1.69285	0.345743	4.89626	0.0270443	-0.0301994	0.0126024	-2.39631	0.0166666
X23297	1	1740	0.870191	174.617	0.870191	0.100355	8.67116	0.00327576	-0.0209686	0.00679519	-3.0858	0.0020622
X23298	1	1740	8.02163	600.291	8.02163	0.344995	23.2515	1.55e-06	-0.0628407	0.0125904	-4.99116	6.61e-07
X23303	1	1740	1.06717	324.215	1.06717	0.18633	5.72728	0.0168087	-0.0219631	0.0092605	-2.3717	0.0178154
X23313	1	1740	1.50054	107.161	1.50054	0.061587	24.3645	8.74e-07	-0.026185	0.00533389	-4.90917	1e-06
X23314	1	1740	0.558223	173.034	0.558223	0.0994449	5.61339	0.0179324	-0.0156203	0.00675207	-2.31341	0.020817
X2332	1	1740	0.613803	170.094	0.613803	0.097755	6.27899	0.0123084	-0.0174369	0.00670234	-2.60162	0.00935759
X23324	1	1740	3.56431	401.877	3.56431	0.230964	15.4323	8.89e-05	-0.0395243	0.0103011	-3.8369	0.000129
X23325	1	1740	2.14702	143.766	2.14702	0.0826239	25.9855	3.81e-07	-0.0302124	0.00614712	-4.91488	9.72e-07
X23407	1	1740	1.15222	181.771	1.15222	0.104466	11.0296	0.000915	-0.0240206	0.0069442	-3.45909	0.000555
X23461	1	1740	2.06668	105.185	2.06668	0.060451	34.1877	5.96e-09	-0.0302952	0.00527652	-5.74151	1.11e-08
X23462	1	1740	2.96819	304.74	2.96819	0.175138	16.9477	4.02e-05	-0.0360781	0.00898843	-4.01384	6.23e-05
X23465	1	1740	2.35074	157.372	2.35074	0.0904437	25.9912	3.8e-07	-0.0313861	0.006432	-4.87968	1.16e-06
X23497	1	1740	21.4183	4917.45	21.4183	2.82612	7.57869	0.00596758	-0.0947147	0.0360494	-2.62736	0.00868104
X23511	1	1740	1.21691	96.5748	1.21691	0.0555027	21.9251	3.05e-06	-0.0233093	0.00505123	-4.61457	4.23e-06
X23524	1	1740	6.1691	281.459	6.1691	0.161758	38.1379	8.19e-10	0.0528764	0.00863954	6.12028	1.15e-09
X23549	1	1740	16.7874	1994.41	16.7874	1.14621	14.6459	0.000134	0.0855858	0.022931	3.73232	0.000196
X23571	1	1740	3.92233	1513.44	3.92233	0.869791	4.50951	0.0338476	-0.0429976	0.0200215	-2.14757	0.0318865
X23576	1	1740	11.3702	1579.54	11.3702	0.907784	12.5252	0.000412	-0.072698	0.0204285	-3.55866	0.000383
X23577	1	1740	2.17366	172.108	2.17366	0.0989127	21.9756	2.98e-06	-0.0314313	0.0067215	-4.67624	3.15e-06
X2360	1	1740	3.44174	1449.35	3.44174	0.832961	4.13194	0.0422326	-0.0389458	0.0195965	-1.98738	0.0470372
X23748	1	1740	12.2706	463.098	12.2706	0.266148	46.1042	1.53e-11	-0.0753636	0.0110379	-6.82773	1.19e-11
X23749	1	1740	7.66206	276.205	7.66206	0.158738	48.2685	5.23e-12	-0.0593204	0.00853917	-6.94685	5.27e-12
X23752	1	1740	3.62661	193.662	3.62661	0.1113	32.5841	1.34e-08	-0.0411043	0.00715064	-5.74834	1.06e-08
X23760	1	1740	1.65408	419.234	1.65408	0.240939	6.86513	0.00886583	-0.0267922	0.0105288	-2.54467	0.0110244
X23768	1	1740	0.689961	131.588	0.689961	0.075625	9.12344	0.0025603	-0.0178981	0.00588867	-3.03941	0.00240594
X23774	1	1740	12.9629	1562.32	12.9629	0.897883	14.4372	0.00015	-0.0776212	0.0203192	-3.82009	0.000138
X23800	1	1740	58.6813	3467.3	58.6813	1.9927	29.4481	6.55e-08	-0.1639	0.0302448	-5.41911	6.83e-08
X23801	1	1740	1.55788	417.225	1.55788	0.239784	6.49701	0.0108908	0.0260207	0.010499	2.47839	0.0132925
X23821	1	1740	1.00436	305.908	1.00436	0.175809	5.71279	0.0169476	-0.0217695	0.00899625	-2.41984	0.0156299
X23830	1	1740	4.95085	327.635	4.95085	0.188296	26.2929	3.26e-07	-0.0482499	0.0093235	-5.17509	2.54e-07
X23853	1	1740	6.14338	2277.24	6.14338	1.30876	4.69405	0.0304025	0.0540657	0.0246013	2.19768	0.0281041
X23873	1	1740	89.1043	4293.85	89.1043	2.46773	36.1078	2.27e-09	-0.203432	0.033731	-6.03101	1.99e-09
X23884	1	1740	10.2175	2743.37	10.2175	1.57665	6.48051	0.010992	-0.0693402	0.0269364	-2.57422	0.010129
X23887	1	1740	13.651	2912.47	13.651	1.67383	8.15551	0.00434398	-0.0782551	0.0277435	-2.82067	0.00484706
X23922	1	1740	8.83563	241.443	8.83563	0.13876	63.6755	2.64e-15	-0.0635798	0.00796597	-7.98143	2.61e-15
X23925	1	1740	5.25162	123.275	5.25162	0.0708478	74.1253	1.61e-17	-0.0486926	0.00569479	-8.55037	2.65e-17
X23928	1	1740	4.9354	153.726	4.9354	0.0883483	55.863	1.22e-13	-0.0470116	0.00636551	-7.38536	2.35e-13
X23930	1	1740	6.90402	603.034	6.90402	0.346571	19.9209	8.59e-06	-0.057237	0.012606	-4.54046	6e-06
X23936	1	1740	3.50696	219.761	3.50696	0.126299	27.767	1.54e-07	-0.0405254	0.00759893	-5.33303	1.09e-07
X23937	1	1740	2.91382	133.896	2.91382	0.0769515	37.8657	9.38e-10	-0.0365248	0.00593347	-6.15572	9.27e-10
X23939	1	1740	1.52759	129.841	1.52759	0.0746211	20.4713	6.46e-06	-0.0266441	0.00585331	-4.55197	5.68e-06
X23940	1	1740	6.2201	379.63	6.2201	0.218178	28.5092	1.06e-07	-0.0530832	0.0100188	-5.29836	1.32e-07
X23949	1	1740	2.47668	371.583	2.47668	0.213553	11.5975	0.000675	-0.032574	0.00990704	-3.28796	0.00102937
X23950	1	1740	0.942191	93.7745	0.942191	0.0538934	17.4825	3.04e-05	-0.0205215	0.00497916	-4.12147	3.94e-05
X23980	1	1740	45.3646	5339.65	45.3646	3.06877	14.7827	0.000125	-0.149541	0.0375565	-3.98175	7.12e-05
X23987	1	1740	34.8404	3166.87	34.8404	1.82004	19.1426	1.29e-05	-0.129096	0.028925	-4.46312	8.6e-06
X23990	1	1740	9.31288	1038.89	9.31288	0.597063	15.5978	8.15e-05	-0.0651766	0.0165884	-3.92904	8.86e-05
X23995	1	1740	2.17529	181.256	2.17529	0.10417	20.8821	5.23e-06	-0.0314997	0.00693102	-4.54474	5.88e-06
X23996	1	1740	5.9413	1557.49	5.9413	0.895107	6.63753	0.010067	0.0529386	0.0203151	2.60588	0.00924238
X24006	1	1740	1.82941	122.157	1.82941	0.0702054	26.058	3.68e-07	-0.0295341	0.00568838	-5.192	2.33e-07
X24009	1	1740	7.98672	179.833	7.98672	0.103352	77.2766	3.49e-18	-0.0616771	0.00687161	-8.97564	7.15e-19
X24023	1	1740	0.436419	65.6173	0.436419	0.0377111	11.5727	0.000684	0.0142211	0.00415834	3.41989	0.000641
X24028	1	1740	3.95108	202.86	3.95108	0.116586	33.8897	6.93e-09	-0.0424483	0.00733753	-5.78509	8.58e-09
X24030	1	1740	4.31955	144.832	4.31955	0.083237	51.8946	8.68e-13	-0.0447961	0.00619763	-7.22793	7.32e-13
X24073	1	1740	1.30891	341.47	1.30891	0.196247	6.66972	0.00988749	0.0237028	0.00948904	2.49791	0.012585
X24087	1	1740	4.08129	239.578	4.08129	0.137689	29.6414	5.94e-08	0.0428383	0.00795386	5.38585	8.2e-08
X24092	1	1740	1.42029	131.416	1.42029	0.0755266	18.8052	1.53e-05	0.0247995	0.00587703	4.21973	2.57e-05
X24098	1	1740	3.48966	199.695	3.48966	0.114767	30.4064	4.03e-08	0.0403718	0.0072706	5.55276	3.25e-08
X24099	1	1740	4.05512	265.059	4.05512	0.152333	26.6202	2.76e-07	0.0430603	0.00835758	5.15225	2.87e-07
X24100	1	1740	6.18206	231.134	6.18206	0.132835	46.5393	1.24e-11	0.0537454	0.00779153	6.89793	7.37e-12
X24101	1	1740	1.99578	180.042	1.99578	0.103472	19.2881	1.19e-05	0.0301231	0.00689826	4.36677	1.34e-05
X24103	1	1740	3.67803	214.637	3.67803	0.123355	29.8167	5.43e-08	0.0408647	0.00752646	5.42947	6.45e-08
X24104	1	1740	3.47977	168.965	3.47977	0.0971061	35.8348	2.6e-09	0.0395303	0.00667477	5.92234	3.82e-09
X24105	1	1740	5.45969	278.149	5.45969	0.159856	34.1538	6.07e-09	0.0496714	0.00856011	5.80266	7.75e-09
X24112	1	1740	0.544323	61.5352	0.544323	0.0353651	15.3915	9.08e-05	-0.0158695	0.00403054	-3.9373	8.57e-05
X24118	1	1740	1.01346	104.812	1.01346	0.0602366	16.8247	4.29e-05	-0.0215757	0.00525224	-4.10791	4.18e-05
X24154	1	1740	0.650636	145.291	0.650636	0.0835005	7.79201	0.00530512	-0.0175294	0.00620621	-2.82449	0.00478989
X24155	1	1740	0.829666	171.804	0.829666	0.0987382	8.40268	0.00379362	-0.0199337	0.00673431	-2.96002	0.003118
X24160	1	1740	6.52508	2395.98	6.52508	1.377	4.73863	0.0296266	0.0553331	0.0251806	2.19745	0.0281203
X24164	1	1740	27.2893	4558.03	27.2893	2.61956	10.4175	0.00127147	0.113094	0.0348022	3.24963	0.00117774
X24165	1	1740	6.78705	280.133	6.78705	0.160996	42.1566	1.1e-10	0.0559905	0.00861766	6.49718	1.07e-10
X24166	1	1740	68.3146	8351.12	68.3146	4.7995	14.2337	0.000167	0.174119	0.047074	3.69883	0.000223
X24167	1	1740	0.80886	271.833	0.80886	0.156226	5.1775	0.0230024	0.017636	0.0084658	2.08321	0.0373788
X24175	1	1740	0.515543	62.5974	0.515543	0.0359755	14.3304	0.000159	0.0154693	0.00406279	3.80755	0.000145
X24177	1	1740	8.39104	1289.22	8.39104	0.740933	11.325	0.000781	0.0621797	0.0185049	3.36017	0.000796
X24188	1	1740	83.8942	9265.3	83.8942	5.32488	15.7551	7.5e-05	-0.197842	0.0496288	-3.98643	6.99e-05
X24272	1	1740	21.2548	4633.07	21.2548	2.66268	7.98247	0.00477715	0.104614	0.0349069	2.99695	0.00276571
X24343	1	1740	16.3146	1427.37	16.3146	0.820327	19.8879	8.74e-06	-0.0837553	0.0194413	-4.30812	1.74e-05
X24346	1	1740	0.420922	99.4474	0.420922	0.0571537	7.36474	0.00671713	0.0143233	0.00511899	2.79808	0.00519766
X24347	1	1740	2.95006	628.916	2.95006	0.361446	8.16183	0.00432896	-0.037959	0.01291	-2.94028	0.00332266
X24349	1	1740	17.2435	3426.81	17.2435	1.96943	8.75556	0.00312827	-0.0932158	0.0301077	-3.09608	0.00199242
X24484	1	1740	1.6347	255.053	1.6347	0.146582	11.1521	0.000857	0.027698	0.00821	3.37369	0.000758
X24491	1	1740	1.96156	78.7146	1.96156	0.0452383	43.3606	6.01e-11	-0.0299415	0.00457094	-6.5504	7.54e-11
X24545	1	1740	0.592662	189.004	0.592662	0.108623	5.45612	0.019613	-0.0171733	0.00706827	-2.42962	0.0152156
X24546	1	1740	1.30065	388.321	1.30065	0.223173	5.82801	0.0158756	-0.024923	0.0101491	-2.45569	0.0141591
X24563	1	1740	13.2224	5440.22	13.2224	3.12657	4.22906	0.0398862	-0.0755936	0.0380485	-1.98677	0.0471051
X24568	1	1740	23.7174	1801.06	23.7174	1.03509	22.9133	1.84e-06	-0.103605	0.0218269	-4.74666	2.24e-06
X24575	1	1740	0.370028	57.881	0.370028	0.033265	11.1237	0.00087	-0.013081	0.00391385	-3.34224	0.000849
X24580	1	1740	3.61029	153.638	3.61029	0.0882978	40.8877	2.07e-10	-0.0404456	0.00637491	-6.34449	2.84e-10
X24601	1	1740	10.3362	350.435	10.3362	0.201399	51.322	1.15e-12	0.0684983	0.00963588	7.10868	1.71e-12
X24837	1	1740	1.08075	169.731	1.08075	0.0975464	11.0793	0.000891	-0.0230551	0.00670207	-3.43999	0.000596
X24845	1	1740	15.5377	871.74	15.5377	0.501	31.0134	2.96e-08	-0.0843636	0.0151842	-5.556	3.19e-08
X24856	1	1740	0.334625	85.1824	0.334625	0.0489554	6.8353	0.00901452	-0.0123255	0.00474846	-2.59569	0.00952005
X24862	1	1740	1.2757	257.827	1.2757	0.148176	8.60932	0.00338827	0.0236673	0.00826188	2.86464	0.00422526
X24863	1	1740	5.76599	158.835	5.76599	0.0912843	63.1652	3.39e-15	0.0516076	0.00649134	7.95022	3.33e-15
X24864	1	1740	2.37226	140.857	2.37226	0.0809524	29.3043	7.05e-08	0.033211	0.00610687	5.43831	6.15e-08
X24866	1	1740	12.9278	3737.38	12.9278	2.14792	6.01877	0.014252	-0.0779811	0.0314881	-2.47652	0.0133619
X24871	1	1740	0.489853	113.043	0.489853	0.0649672	7.54	0.00609651	-0.0142685	0.00546516	-2.61081	0.00911073
X24898	1	1740	7.38271	153.73	7.38271	0.0883507	83.5614	1.67e-19	-0.0573265	0.00638082	-8.98419	6.64e-19
X24902	1	1740	0.712973	158.074	0.712973	0.0908472	7.84805	0.00514387	-0.018506	0.00648128	-2.8553	0.00435089
X24930	1	1740	3.0171	627.778	3.0171	0.360792	8.36245	0.00387811	0.0365972	0.0129184	2.83295	0.00466542
X24956	1	1740	0.457732	65.0899	0.457732	0.037408	12.2362	0.00048	-0.0149485	0.00414606	-3.60547	0.00032
X24973	1	1740	1.81963	474.794	1.81963	0.27287	6.6685	0.00989424	-0.0294562	0.0112068	-2.62842	0.00865416
X24975	1	1740	4.68514	167.377	4.68514	0.0961939	48.7051	4.21e-12	-0.0464056	0.00662622	-7.00334	3.56e-12
X24988	1	1740	0.303763	98.0679	0.303763	0.0563609	5.3896	0.0203721	-0.0119931	0.00508698	-2.35761	0.0185039
X24993	1	1740	1.56002	83.4116	1.56002	0.0479377	32.5427	1.37e-08	-0.026482	0.00468028	-5.65822	1.79e-08
X24995	1	1740	2.48137	116.64	2.48137	0.0670346	37.0163	1.44e-09	-0.0334723	0.00553817	-6.04393	1.84e-09
X24997	1	1740	1.17482	131.973	1.17482	0.0758463	15.4894	8.62e-05	-0.0237971	0.00589771	-4.03497	5.7e-05
X25000	1	1740	0.479726	153.046	0.479726	0.0879573	5.45408	0.0196358	-0.0158525	0.00636445	-2.4908	0.0128388
X25009	1	1740	2.97109	805.298	2.97109	0.462815	6.4196	0.0113739	-0.0340973	0.0145676	-2.34063	0.0193645
X25024	1	1740	0.877009	89.4635	0.877009	0.0514158	17.0572	3.8e-05	0.0195047	0.00486935	4.00561	6.45e-05
X25033	1	1740	13.0363	3564.91	13.0363	2.0488	6.36288	0.0117418	0.0802317	0.030698	2.61358	0.00903765
X25162	1	1740	0.173102	65.4736	0.173102	0.0376285	4.60028	0.0321048	-0.00921472	0.00416418	-2.21285	0.0270378
X25163	1	1740	0.347502	58.6014	0.347502	0.033679	10.3181	0.00134142	-0.0123283	0.00393105	-3.13615	0.00174063
X25166	1	1740	0.218897	60.4554	0.218897	0.0347445	6.30019	0.0121626	-0.00975041	0.0040039	-2.43522	0.0149829
X25168	1	1740	0.618889	69.2922	0.618889	0.0398231	15.5409	8.39e-05	-0.0166832	0.00428156	-3.89653	0.000101
X25170	1	1740	0.493823	44.5656	0.493823	0.0256124	19.2806	1.2e-05	-0.0149841	0.00342709	-4.37226	1.3e-05
X25171	1	1740	1.54593	112.686	1.54593	0.0647622	23.8708	1.12e-06	-0.026437	0.00546287	-4.83941	1.42e-06
X25174	1	1740	2.77876	146.582	2.77876	0.0842427	32.9851	1.09e-08	-0.0359312	0.00622946	-5.76795	9.49e-09
X25182	1	1740	1.46119	203.943	1.46119	0.117209	12.4666	0.000425	0.0252293	0.00734498	3.4349	0.000607
X25184	1	1740	55.7377	4985.36	55.7377	2.86515	19.4537	1.09e-05	0.161327	0.0362915	4.44531	9.33e-06
X25192	1	1740	0.310033	64.3083	0.310033	0.0369588	8.38862	0.00382294	-0.0123113	0.00412832	-2.98215	0.00290233
X25197	1	1740	15.7394	1426.96	15.7394	0.820089	19.1923	1.25e-05	-0.0837192	0.0194569	-4.30281	1.78e-05
X25236	1	1740	3.81331	180.601	3.81331	0.103793	36.7394	1.65e-09	-0.0421558	0.00691239	-6.09857	1.32e-09
X25243	1	1740	1.8249	127.111	1.8249	0.073052	24.9809	6.37e-07	-0.0292015	0.00578789	-5.04527	5e-07
X25247	1	1740	6.17671	559.874	6.17671	0.321766	19.1962	1.25e-05	-0.0520087	0.0121662	-4.27486	2.02e-05
X25250	1	1740	3.45903	98.8507	3.45903	0.0568108	60.8869	1.03e-14	-0.0392996	0.00510812	-7.69357	2.39e-14
X25254	1	1740	3.30024	154.145	3.30024	0.0885889	37.2534	1.28e-09	-0.0383516	0.00638967	-6.00212	2.37e-09
X25255	1	1740	0.818496	49.5356	0.818496	0.0284687	28.7507	9.33e-08	-0.0194914	0.00360577	-5.40561	7.36e-08
X25267	1	1740	2.26545	111.961	2.26545	0.0643452	35.2078	3.57e-09	-0.0321353	0.00542906	-5.91914	3.89e-09
X25272	1	1740	0.310801	80.3214	0.310801	0.0461617	6.73288	0.00954471	-0.0122945	0.00459114	-2.67787	0.00747916
X25276	1	1740	38.0315	3371.84	38.0315	1.93784	19.6257	1e-05	0.131652	0.0299378	4.39751	1.16e-05
X25284	1	1740	16.0745	1659.67	16.0745	0.953831	16.8526	4.23e-05	-0.0882058	0.0210133	-4.19763	2.83e-05
X25285	1	1740	4.73622	238.151	4.73622	0.136869	34.6042	4.83e-09	-0.0470607	0.00794563	-5.92284	3.81e-09
X25287	1	1740	12.6886	5464.31	12.6886	3.14041	4.04042	0.0445767	-0.0749358	0.0381246	-1.96555	0.0495106
X25446	1	1740	1.62363	111.075	1.62363	0.0638362	25.4343	5.05e-07	-0.0272178	0.00542678	-5.01547	5.83e-07
X25455	1	1740	49.3443	4648.2	49.3443	2.67138	18.4715	1.82e-05	0.149741	0.0350849	4.26796	2.08e-05
X25458	1	1740	3.4694	319.585	3.4694	0.183669	18.8894	1.47e-05	-0.0395969	0.00919583	-4.30596	1.76e-05
X25464	1	1740	8.97836	1506.46	8.97836	0.865782	10.3702	0.00130426	0.0657844	0.0199863	3.29148	0.00101667
X25465	1	1740	2.14841	270.115	2.14841	0.155238	13.8394	0.000205	-0.0310652	0.00843218	-3.68412	0.000237
X25466	1	1740	6.30661	231.853	6.30661	0.133249	47.3295	8.34e-12	-0.053501	0.00779871	-6.86024	9.54e-12
X25476	1	1740	8.96485	2431.4	8.96485	1.39736	6.41557	0.0113996	-0.0649983	0.0253816	-2.56085	0.0105259
X25487	1	1740	0.359518	121.178	0.359518	0.0696427	5.16233	0.0232035	0.0130397	0.00567126	2.29926	0.0216089
X25506	1	1740	0.418736	81.9812	0.418736	0.0471156	8.88741	0.00291129	0.013747	0.00466827	2.94477	0.00327506
X25516	1	1740	8.66191	2804.05	8.66191	1.61152	5.37499	0.0205429	-0.0629416	0.0271818	-2.31558	0.0206978
X25537	1	1740	1.7874	153.755	1.7874	0.0883652	20.2275	7.33e-06	-0.0285288	0.0063736	-4.47609	8.1e-06
X25544	1	1740	4.29017	265.278	4.29017	0.152458	28.1399	1.27e-07	-0.0443511	0.00837157	-5.29782	1.32e-07
X25545	1	1740	2.66912	153.188	2.66912	0.0880392	30.3174	4.22e-08	-0.034552	0.00634968	-5.44154	6.04e-08
X25548	1	1740	3.82121	106.401	3.82121	0.06115	62.4891	4.72e-15	-0.0416735	0.00527788	-7.89588	5.08e-15
X25633	1	1740	2.19741	618.526	2.19741	0.355475	6.18163	0.0130015	-0.0309512	0.0127668	-2.42435	0.0154376
X25734	1	1740	16.0613	1977.66	16.0613	1.13659	14.1311	0.000176	0.0855183	0.0229093	3.73291	0.000195
X25784	1	1740	32.1818	3024.32	32.1818	1.73812	18.5154	1.78e-05	-0.123628	0.0282473	-4.37664	1.28e-05
X25787	1	1740	59.7995	5070.64	59.7995	2.91416	20.5203	6.3e-06	0.165642	0.0366632	4.51794	6.67e-06
X25789	1	1740	16.0448	3031.34	16.0448	1.74215	9.20978	0.00244293	-0.0875715	0.0283377	-3.09028	0.00203152
X25804	1	1740	23.9972	3219.3	23.9972	1.85017	12.9703	0.000325	0.101475	0.0291166	3.48513	0.000504
X25828	1	1740	3.0607	474.628	3.0607	0.272775	11.2206	0.000826	0.0369313	0.0112174	3.29232	0.00101366
X25837	1	1740	0.739234	206.88	0.739234	0.118897	6.21744	0.0127421	-0.0183423	0.00740893	-2.47571	0.0133923
X25859	1	1740	6.05865	954.433	6.05865	0.548525	11.0454	0.000908	-0.0518304	0.015894	-3.26099	0.0011318
X25877	1	1740	1.43501	75.1906	1.43501	0.043213	33.2079	9.77e-09	-0.0252061	0.00444254	-5.67381	1.63e-08
X25902	1	1740	1.34301	453.485	1.34301	0.260624	5.15308	0.0233271	-0.0241406	0.0109297	-2.20872	0.0273249
X25989	1	1740	11.0328	3471.32	11.0328	1.99501	5.53021	0.0188019	0.0701305	0.0303274	2.31245	0.0208696
X26130	1	1740	10.3435	3806.75	10.3435	2.18779	4.72783	0.0298127	-0.0695259	0.0317482	-2.18992	0.0286634
X26132	1	1740	5.00969	233.304	5.00969	0.134082	37.3627	1.21e-09	-0.0474492	0.00786693	-6.03148	1.98e-09
X26136	1	1740	16.2837	3493.65	16.2837	2.00784	8.11005	0.00445375	0.0871486	0.0304453	2.86246	0.00425419
X26139	1	1740	49.1888	2350.17	49.1888	1.35067	36.4181	1.94e-09	0.14887	0.0249532	5.96597	2.94e-09
X26141	1	1740	8.28791	495.084	8.28791	0.284531	29.1283	7.7e-08	0.0615253	0.0114467	5.37492	8.7e-08
X26142	1	1740	13.1804	1464.73	13.1804	0.841802	15.6574	7.9e-05	0.078224	0.0196917	3.97245	7.41e-05
X26357	1	1740	22.1596	2527.3	22.1596	1.45247	15.2565	9.74e-05	0.0990285	0.0258885	3.82519	0.000135
X26395	1	1740	2.55543	358.008	2.55543	0.205752	12.42	0.000436	0.0333136	0.00974161	3.41973	0.000641
X26396	1	1740	7.27225	951.242	7.27225	0.546691	13.3023	0.000273	-0.0594463	0.0158906	-3.74097	0.000189
X26399	1	1740	1.18381	437.372	1.18381	0.251363	4.70957	0.03013	-0.023796	0.0107635	-2.2108	0.02718
X26402	1	1740	0.106834	39.17	0.106834	0.0225115	4.74578	0.029504	-0.00716475	0.00322621	-2.2208	0.0264938
X26424	1	1740	0.0911277	34.1583	0.0911277	0.0196312	4.64199	0.0313358	0.0061283	0.00300823	2.03718	0.041784
X26448	1	1740	2.50203	579.304	2.50203	0.332933	7.51512	0.00618093	-0.0344602	0.0123961	-2.77993	0.0054958
X26554	1	1740	0.70635	141.964	0.70635	0.0815887	8.65746	0.00330035	0.0186703	0.00613646	3.04251	0.0023814
X26558	1	1740	0.230876	80.0183	0.230876	0.0459876	5.02041	0.025176	-0.00953676	0.00460201	-2.0723	0.0383849
X26681	1	1740	28.7796	3998.72	28.7796	2.29812	12.5231	0.000413	0.114668	0.0325295	3.52505	0.000434
X26771	1	1740	7.976	378.552	7.976	0.217558	36.6614	1.72e-09	-0.0605418	0.0100202	-6.04198	1.86e-09
X26773	1	1740	3.76214	790.341	3.76214	0.454219	8.28266	0.0040514	-0.0409742	0.0144855	-2.82864	0.00472844
X26780	1	1740	14.0797	4619.19	14.0797	2.65471	5.30368	0.0213979	0.0810381	0.0349891	2.3161	0.0206693
X26786	1	1740	34.3641	6516.2	34.3641	3.74494	9.17614	0.002488	-0.127519	0.0415378	-3.06995	0.0021742
X26788	1	1740	5.53669	1931.92	5.53669	1.1103	4.98667	0.0256701	-0.053531	0.0226158	-2.36698	0.0180436
X26796	1	1740	38.5914	3758.85	38.5914	2.16026	17.8642	2.5e-05	-0.131937	0.0315371	-4.18356	3.01e-05
X26881	1	1740	9.50123	3109.23	9.50123	1.78691	5.31712	0.021234	0.0655597	0.0287252	2.28231	0.022592
X26897	1	1740	13.2516	406.474	13.2516	0.233606	56.7264	8e-14	-0.0771247	0.0103683	-7.43852	1.59e-13
X26901	1	1740	2.70921	625.855	2.70921	0.359687	7.53214	0.00612306	-0.0356079	0.0128966	-2.76104	0.00582262
X26915	1	1740	1.49248	107.143	1.49248	0.0615766	24.2377	9.32e-07	-0.0260408	0.00532516	-4.89014	1.1e-06
X26922	1	1740	2.15959	270.037	2.15959	0.155194	13.9155	0.000197	-0.0311692	0.00840776	-3.7072	0.000216
X26929	1	1740	13.1655	1092	13.1655	0.627584	20.9781	4.98e-06	-0.0790746	0.0170089	-4.64903	3.59e-06
X26957	1	1740	0.618563	109.645	0.618563	0.0630141	9.81626	0.00175859	-0.0166792	0.00539007	-3.09443	0.00200347
X26960	1	1740	9.99156	436.976	9.99156	0.251136	39.7855	3.59e-10	0.0676603	0.0107504	6.29375	3.92e-10
X27162	1	1740	21.982	2154.89	21.982	1.23844	17.7497	2.65e-05	0.105843	0.0238247	4.44255	9.45e-06
X27242	1	1740	31.9824	5598.23	31.9824	3.21738	9.94051	0.00164438	0.117948	0.0384979	3.06374	0.00221959
X27292	1	1740	37.0314	7961.03	37.0314	4.57531	8.09375	0.00449379	-0.131968	0.045963	-2.87117	0.00413927
X27295	1	1740	3.12262	729.265	3.12262	0.419118	7.45046	0.00640593	-0.0383566	0.0138857	-2.76232	0.00579996
X27306	1	1740	9.58752	693.384	9.58752	0.398496	24.0592	1.02e-06	0.0663048	0.0135474	4.89428	1.08e-06
X27307	1	1740	32.0256	4081.4	32.0256	2.34563	13.6533	0.000227	0.12192	0.032897	3.70611	0.000217
X27309	1	1740	36.3116	4144.79	36.3116	2.38206	15.2438	9.81e-05	0.130906	0.0331449	3.9495	8.15e-05
X27310	1	1740	15.8029	3074.48	15.8029	1.76694	8.94367	0.00282343	0.0871628	0.0285341	3.05469	0.0022873
X27311	1	1740	5.99154	650.741	5.99154	0.373989	16.0206	6.53e-05	-0.0520692	0.013136	-3.96386	7.67e-05
X27313	1	1740	11.2555	1161.06	11.2555	0.667276	16.8679	4.19e-05	-0.0698343	0.017563	-3.97622	7.29e-05
X27331	1	1740	1.49852	187.635	1.49852	0.107836	13.8962	0.000199	-0.0261297	0.00703766	-3.71283	0.000211
X27332	1	1740	5.41403	199.654	5.41403	0.114744	47.1838	8.97e-12	-0.0496942	0.0072336	-6.86991	8.93e-12
X27338	1	1740	0.469467	68.2568	0.469467	0.0392281	11.9676	0.000554	-0.0145935	0.00423576	-3.44532	0.000584
X27343	1	1740	0.524062	103.642	0.524062	0.0595641	8.79828	0.00305623	-0.0154635	0.00522245	-2.96096	0.00310854
X2738	1	1740	3.69391	1532.55	3.69391	0.880773	4.19394	0.0407186	-0.0418395	0.0201382	-2.07761	0.0378921
X2739	1	1740	0.683929	95.8804	0.683929	0.0551037	12.4117	0.000438	-0.0185728	0.00502592	-3.69541	0.000226
X2742	1	1740	1.25712	37.9361	1.25712	0.0218024	57.6597	5.05e-14	-0.0240663	0.00316537	-7.60299	4.72e-14
X27442	1	1740	4.42297	1615.82	4.42297	0.928632	4.76289	0.0292131	0.0451182	0.0207146	2.17809	0.0295336
X2745	1	1740	0.941994	245.154	0.941994	0.140893	6.68587	0.00979864	-0.0209896	0.0080561	-2.60543	0.00925461
X27452	1	1740	22.9714	1971.1	22.9714	1.13281	20.2782	7.14e-06	0.102546	0.0228616	4.48553	7.75e-06
X2746	1	1740	3.31639	240.571	3.31639	0.138259	23.9868	1.06e-06	-0.0393566	0.00798286	-4.93014	9e-07
X27480	1	1740	1.00309	112.996	1.00309	0.0649402	15.4464	8.82e-05	-0.0213511	0.00544619	-3.92038	9.19e-05
X27481	1	1740	1.86194	103.329	1.86194	0.0593845	31.3539	2.49e-08	-0.0289144	0.00521233	-5.54731	3.35e-08
X27482	1	1740	2.14103	100.211	2.14103	0.0575926	37.1755	1.33e-09	-0.0310812	0.00511744	-6.0736	1.53e-09
X27489	1	1740	0.604084	243.517	0.604084	0.139952	4.31636	0.037894	0.0163439	0.00803717	2.03353	0.0421508
X27493	1	1740	0.702922	119.978	0.702922	0.0689527	10.1943	0.00143396	-0.0177404	0.00561974	-3.1568	0.00162257
X27496	1	1740	2.99813	260.483	2.99813	0.149703	20.0272	8.13e-06	-0.0372556	0.00830355	-4.4867	7.71e-06
X27497	1	1740	2.06831	131.434	2.06831	0.075537	27.3814	1.87e-07	-0.0309228	0.00589184	-5.2484	1.72e-07
X27510	1	1740	7.67563	766.102	7.67563	0.440289	17.4332	3.12e-05	-0.0618266	0.0142131	-4.34998	1.44e-05
X27528	1	1740	17.4225	913.936	17.4225	0.525251	33.1699	9.96e-09	-0.09122	0.0155332	-5.87256	5.13e-09
X27529	1	1740	11.3167	446.885	11.3167	0.25683	44.063	4.24e-11	-0.0724645	0.0108342	-6.68851	3.03e-11
X27532	1	1740	10.1251	803.045	10.1251	0.46152	21.9387	3.03e-06	-0.0681508	0.0145763	-4.67546	3.16e-06
X27535	1	1740	6.68216	1232.03	6.68216	0.708062	9.43726	0.00215916	-0.0563421	0.0180462	-3.1221	0.00182535
X27537	1	1740	0.789304	113.894	0.789304	0.0654563	12.0585	0.000528	-0.0192982	0.0054912	-3.51439	0.000452
X27542	1	1740	1.45793	76.1237	1.45793	0.0437493	33.3246	9.22e-09	-0.0256934	0.00448397	-5.73005	1.18e-08
X27550	1	1740	0.522044	132.009	0.522044	0.0758674	6.88101	0.00878774	0.0155335	0.00590758	2.62941	0.00862894
X27553	1	1740	1.48179	76.6502	1.48179	0.0440518	33.6375	7.87e-09	0.0259321	0.00449446	5.76979	9.38e-09
X27570	1	1740	2.2509	151.2	2.2509	0.0868964	25.9033	3.98e-07	-0.0323501	0.00632824	-5.11202	3.54e-07
X27756	1	1740	19.1444	3033.66	19.1444	1.74348	10.9805	0.00094	0.0953217	0.0283448	3.36294	0.000788
X27819	1	1740	5.13767	272.257	5.13767	0.15647	32.835	1.18e-08	-0.048548	0.00847744	-5.72674	1.2e-08
X27822	1	1740	0.843202	82.6205	0.843202	0.0474831	17.7579	2.64e-05	0.0192596	0.00467426	4.12036	3.96e-05
X27823	1	1740	1.5039	635.219	1.5039	0.365068	4.11951	0.0425432	-0.027356	0.0129808	-2.10742	0.0352245
X27861	1	1740	3.22236	1319.38	3.22236	0.758267	4.24965	0.0394068	-0.037744	0.01869	-2.01947	0.0435919
X27876	1	1740	1.35317	178.059	1.35317	0.102333	13.2233	0.000285	-0.0246786	0.00684968	-3.60288	0.000324
X27877	1	1740	0.287619	80.7147	0.287619	0.0463877	6.20033	0.0128654	-0.0114698	0.00462206	-2.48153	0.0131764
X27887	1	1740	6.54936	270.75	6.54936	0.155603	42.0901	1.13e-10	0.0545604	0.00847176	6.44027	1.54e-10
X27891	1	1740	0.544656	122.953	0.544656	0.0706624	7.70787	0.00555696	-0.0155161	0.00567885	-2.73226	0.00635407
X27896	1	1740	2.36104	427.575	2.36104	0.245733	9.60816	0.00196818	-0.0318627	0.0106404	-2.99449	0.00278806
X27898	1	1740	21.6688	2387.54	21.6688	1.37215	15.7918	7.36e-05	-0.100353	0.0251766	-3.98596	7e-05
X27914	1	1740	1.63087	73.5214	1.63087	0.0422537	38.5972	6.5e-10	-0.02717	0.00440871	-6.16281	8.87e-10
X27917	1	1740	0.913768	94.8279	0.913768	0.0544988	16.7668	4.42e-05	-0.0203834	0.00500616	-4.07167	4.88e-05
X27918	1	1740	0.46434	75.2376	0.46434	0.04324	10.7387	0.00106985	-0.0143463	0.00445859	-3.21768	0.0013162
X27919	1	1740	2.31011	152.237	2.31011	0.0874927	26.4035	3.08e-07	-0.0318738	0.00634783	-5.02121	5.66e-07
X27920	1	1740	0.505643	85.4542	0.505643	0.0491116	10.2958	0.00135761	-0.0149679	0.0047543	-3.1483	0.00167026
X27985	1	1740	26.1584	1405.46	26.1584	0.807737	32.3847	1.48e-08	-0.111401	0.0192934	-5.77403	9.16e-09
X28007	1	1740	3.13084	463.659	3.13084	0.266471	11.7493	0.000623	-0.0383023	0.0110878	-3.45446	0.000565
X28008	1	1740	4.05514	921.409	4.05514	0.529545	7.65777	0.00571266	-0.0432828	0.015637	-2.76798	0.00570059
X28014	1	1740	1.61422	321.534	1.61422	0.184789	8.73546	0.00316277	-0.0275264	0.00922508	-2.98386	0.00288618
X28027	1	1740	1.95216	129.292	1.95216	0.074306	26.2719	3.3e-07	-0.0298767	0.00583559	-5.11975	3.4e-07
X28033	1	1740	2.38468	325.831	2.38468	0.187259	12.7346	0.000369	-0.0338144	0.00929392	-3.63833	0.000282
X28048	1	1740	14.5811	3868.13	14.5811	2.22306	6.55901	0.0105191	-0.0825908	0.0320217	-2.57921	0.00998443
X28059	1	1740	3.54576	767.25	3.54576	0.440948	8.04121	0.00462539	-0.0393243	0.0142704	-2.75566	0.00591885
X28061	1	1740	48.8279	4554.41	48.8279	2.61748	18.6546	1.66e-05	0.147673	0.0347364	4.25125	2.24e-05
X28070	1	1740	15.3012	1675.62	15.3012	0.962998	15.8891	6.99e-05	-0.083502	0.0210001	-3.97627	7.29e-05
X28138	1	1740	37.2965	3359.39	37.2965	1.93068	19.3177	1.17e-05	-0.130117	0.029861	-4.35742	1.39e-05
X28167	1	1740	61.0024	6210.4	61.0024	3.5692	17.0914	3.73e-05	-0.164932	0.0406092	-4.06145	5.09e-05
X28174	1	1740	2.1056	709.775	2.1056	0.407917	5.16184	0.02321	-0.0327555	0.0136971	-2.39142	0.0168898
X28178	1	1740	5.27195	745.397	5.27195	0.428389	12.3065	0.000463	-0.0502726	0.0140407	-3.58049	0.000352
X28187	1	1740	4.88684	281.754	4.88684	0.161928	30.1792	4.52e-08	-0.0468753	0.00862375	-5.43561	6.24e-08
X28196	1	1740	0.486978	74.0869	0.486978	0.0425787	11.4371	0.000736	-0.014992	0.00443208	-3.38261	0.000734
X28203	1	1740	36.8735	3172.55	36.8735	1.8233	20.2235	7.35e-06	-0.129692	0.028959	-4.47847	8.01e-06
X28205	1	1740	41.3441	4228.55	41.3441	2.4302	17.0126	3.89e-05	0.13982	0.0334721	4.17721	3.1e-05
X28208	1	1740	0.722563	86.0918	0.722563	0.049478	14.6037	0.000137	0.0179835	0.00477347	3.76739	0.00017
X28216	1	1740	8.41847	620.818	8.41847	0.356792	23.5949	1.3e-06	-0.0616188	0.0128428	-4.79791	1.74e-06
X28231	1	1740	17.1707	5041.46	17.1707	2.89739	5.92625	0.015017	-0.0859562	0.0364942	-2.35534	0.0186169
X28243	1	1740	1.8519	139.455	1.8519	0.0801468	23.1064	1.66e-06	-0.0282402	0.00607439	-4.64906	3.59e-06
X28245	1	1740	1.31724	79.9816	1.31724	0.0459664	28.6565	9.79e-08	-0.024321	0.00459496	-5.29297	1.36e-07
X28247	1	1740	0.611293	80.6433	0.611293	0.0463468	13.1896	0.00029	-0.0166721	0.00462797	-3.60247	0.000324
X28248	1	1740	0.497261	158.688	0.497261	0.0912001	5.45241	0.0196545	-0.0153624	0.00648429	-2.36917	0.0179373
X28250	1	1740	1.76211	241.794	1.76211	0.138962	12.6805	0.000379	-0.0286401	0.00799062	-3.58422	0.000347
X28255	1	1740	10.3932	1774.21	10.3932	1.01966	10.1928	0.0014351	0.0696726	0.0216959	3.21132	0.00134552
X28272	1	1740	1.82727	402.46	1.82727	0.231299	7.90004	0.00499873	-0.0281783	0.0103048	-2.73447	0.0063118
X28278	1	1740	8.44602	480.552	8.44602	0.276179	30.5816	3.69e-08	0.0623995	0.0112501	5.54658	3.36e-08
X28279	1	1740	1.03991	94.569	1.03991	0.05435	19.1335	1.29e-05	-0.0218201	0.00500752	-4.35746	1.39e-05
X28280	1	1740	0.961031	81.069	0.961031	0.0465914	20.6268	5.96e-06	-0.0209254	0.00461871	-4.53057	6.28e-06
X28285	1	1740	1.35054	84.4088	1.35054	0.0485108	27.84	1.48e-07	-0.0246457	0.00470524	-5.23791	1.82e-07
X28290	1	1740	2.39212	112.965	2.39212	0.0649224	36.8458	1.57e-09	-0.0328764	0.00544937	-6.03307	1.96e-09
X28316	1	1740	23.3267	4336.71	23.3267	2.49236	9.35927	0.00225247	-0.102414	0.0339038	-3.02071	0.00255873
X28361	1	1740	59.2761	2996.34	59.2761	1.72203	34.4222	5.3e-09	0.164287	0.0280929	5.84801	5.93e-09
X28372	1	1740	23.2394	3183.04	23.2394	1.82933	12.7037	0.000375	-0.0961479	0.0289782	-3.31794	0.000926
X28448	1	1740	2.05229	89.3679	2.05229	0.0513609	39.9583	3.29e-10	-0.0304683	0.00483686	-6.29921	3.79e-10
X28449	1	1740	1.4663	64.4046	1.4663	0.0370141	39.6147	3.91e-10	-0.025495	0.00411026	-6.20276	6.92e-10
X28450	1	1740	0.71945	64.6053	0.71945	0.0371295	19.3768	1.14e-05	-0.0181239	0.00412603	-4.39257	1.19e-05
X2846	1	1740	4.83213	212.598	4.83213	0.122183	39.5485	4.04e-10	-0.047673	0.00751415	-6.34443	2.84e-10
X28462	1	1740	12.9637	854.025	12.9637	0.490819	26.4124	3.07e-07	-0.076054	0.0149995	-5.07044	4.39e-07
X28463	1	1740	11.8243	4645.39	11.8243	2.66977	4.42896	0.0354772	-0.0773986	0.0351219	-2.20371	0.027676
X28464	1	1740	22.0554	1307.6	22.0554	0.751496	29.3486	6.89e-08	-0.0985289	0.0185599	-5.3087	1.25e-07
X28537	1	1740	8.91709	3133.5	8.91709	1.80086	4.95157	0.0261947	0.0649525	0.0288428	2.25195	0.0244506
X28538	1	1740	0.63998	177.609	0.63998	0.102074	6.26975	0.0123725	0.0169606	0.00683895	2.48	0.0132327
X28612	1	1740	2.14855	112.189	2.14855	0.0644767	33.3229	9.22e-09	0.0311436	0.00545319	5.71108	1.32e-08
X28718	1	1740	2.11826	99.1591	2.11826	0.056988	37.1704	1.33e-09	-0.0310283	0.00510643	-6.07632	1.51e-09
X28728	1	1740	0.997259	66.1213	0.997259	0.0380007	26.2432	3.34e-07	-0.0214008	0.00417194	-5.12971	3.23e-07
X28745	1	1740	66.6564	4748.91	66.6564	2.72926	24.4229	8.48e-07	0.175718	0.035493	4.95076	8.11e-07
X28754	1	1740	74.4684	2712.46	74.4684	1.55889	47.7703	6.7e-12	-0.184526	0.0267955	-6.88646	7.97e-12
X28769	1	1740	2.44244	373.363	2.44244	0.214576	11.3826	0.000758	-0.0332829	0.00996365	-3.34043	0.000854
X28774	1	1740	2.70799	309.937	2.70799	0.178125	15.2028	0.0001	0.0338155	0.00906632	3.7298	0.000198
X28776	1	1740	0.624325	134.476	0.624325	0.077285	8.07821	0.00453231	-0.0171632	0.00595157	-2.8838	0.00397759
X28817	1	1740	3.77004	863.887	3.77004	0.496487	7.59343	0.00591923	-0.0411576	0.0151158	-2.72281	0.00653786
X28818	1	1740	10.4987	3761.3	10.4987	2.16166	4.85678	0.0276683	-0.0686578	0.0316068	-2.17225	0.0299725
X28821	1	1740	65.3236	5252.21	65.3236	3.01851	21.641	3.54e-06	0.173728	0.0373232	4.6547	3.49e-06
X28832	1	1740	8.09603	286.788	8.09603	0.16482	49.1203	3.43e-12	-0.0606835	0.00868794	-6.9848	4.05e-12
X28948	1	1740	1.96652	277.78	1.96652	0.159643	12.3182	0.00046	-0.0305524	0.00857649	-3.56234	0.000378
X28966	1	1740	0.731877	92.9018	0.731877	0.0533918	13.7077	0.00022	-0.0185465	0.0049419	-3.75291	0.000181
X28972	1	1740	5.97586	435.55	5.97586	0.250316	23.8733	1.12e-06	0.0517288	0.0107618	4.80668	1.67e-06
X28973	1	1740	6.30634	267.887	6.30634	0.153958	40.9613	1.99e-10	0.0541606	0.00842008	6.43231	1.62e-10
X28976	1	1740	4.96759	361.565	4.96759	0.207796	23.9061	1.1e-06	0.0480551	0.00978589	4.91066	9.93e-07
X28984	1	1740	1.31336	85.8692	1.31336	0.0493501	26.6132	2.77e-07	-0.0244174	0.00475556	-5.13451	3.15e-07
X28985	1	1740	4.44251	325.316	4.44251	0.186963	23.7614	1.19e-06	-0.0454911	0.00927332	-4.90559	1.02e-06
X28988	1	1740	43.7751	4588.05	43.7751	2.63681	16.6015	4.82e-05	0.142583	0.0349483	4.07981	4.71e-05
X28993	1	1740	9.31391	1950.94	9.31391	1.12123	8.30688	0.00399797	-0.065992	0.0227251	-2.90393	0.00373183
X28999	1	1740	54.8068	4180.23	54.8068	2.40243	22.8131	1.94e-06	-0.158497	0.033257	-4.76582	2.04e-06
X29035	1	1740	4.68459	701.943	4.68459	0.403415	11.6123	0.00067	0.0487831	0.0136368	3.57731	0.000357
X29036	1	1740	9.08803	2465.93	9.08803	1.4172	6.41267	0.0114182	-0.0642879	0.0255562	-2.51555	0.0119745
X29038	1	1740	2.15729	151.175	2.15729	0.0868823	24.8301	6.88e-07	-0.030495	0.00633158	-4.81632	1.59e-06
X29041	1	1740	6.49372	1832.25	6.49372	1.05302	6.16678	0.0131107	0.0532661	0.0220352	2.41732	0.0157382
X29043	1	1740	6.55855	293.228	6.55855	0.168522	38.9181	5.54e-10	0.0533865	0.00880123	6.06581	1.61e-09
X29047	1	1740	15.7123	2175.66	15.7123	1.25038	12.566	0.000403	0.0846352	0.0240428	3.52019	0.000442
X29048	1	1740	4.33482	1440.67	4.33482	0.827969	5.23548	0.0222501	-0.0436565	0.0195249	-2.23594	0.0254828
X29054	1	1740	8.29099	471.936	8.29099	0.271227	30.5684	3.71e-08	0.0616156	0.0112039	5.49947	4.38e-08
X29058	1	1740	0.36156	139.623	0.36156	0.0802431	4.50581	0.0339207	0.0122551	0.0060847	2.01408	0.0441556
X29061	1	1740	0.340713	83.8815	0.340713	0.0482078	7.06759	0.007921	0.0125801	0.00470242	2.67524	0.00753802
X29062	1	1740	15.6519	4759.24	15.6519	2.73519	5.72241	0.0168553	0.0853837	0.0355809	2.39971	0.0165132
X29064	1	1740	2.14659	438.977	2.14659	0.252286	8.50857	0.00358008	-0.0321549	0.0107926	-2.97933	0.00292899
X29067	1	1740	41.5274	5550.7	41.5274	3.19005	13.0178	0.000317	-0.140279	0.0384121	-3.65196	0.000268
X29072	1	1740	43.8749	4671.84	43.8749	2.68497	16.341	5.52e-05	-0.136773	0.0351894	-3.88677	0.000105
X29109	1	1740	8.65104	1073.5	8.65104	0.616952	14.0222	0.000187	0.0636444	0.0168182	3.78426	0.000159
X29116	1	1740	68.8097	4480.43	68.8097	2.57496	26.7226	2.62e-07	-0.179537	0.034477	-5.20745	2.14e-07
X29304	1	1740	4.20001	140.866	4.20001	0.0809573	51.8793	8.75e-13	-0.0434245	0.00608839	-7.13234	1.44e-12
X29309	1	1740	5.18653	172.958	5.18653	0.0994012	52.1778	7.55e-13	-0.0476295	0.00675186	-7.05429	2.5e-12
X29315	1	1740	18.71	4661.59	18.71	2.67908	6.98375	0.00829907	0.0943575	0.0351398	2.6852	0.00731778
X29318	1	1740	1.14277	198.34	1.14277	0.113989	10.0253	0.00157078	-0.0235125	0.00724749	-3.24422	0.00120019
X29324	1	1740	0.189701	46.6077	0.189701	0.026786	7.08209	0.00785743	0.00951754	0.00350961	2.71185	0.006757
X29333	1	1740	11.2091	3661.84	11.2091	2.10451	5.32622	0.0211237	0.0696302	0.0311356	2.23635	0.0254557
X29350	1	1740	7.21933	132.676	7.21933	0.0762507	94.6789	7.97e-22	-0.0571197	0.00593326	-9.62704	2.09e-21
X29368	1	1740	82.7497	4259.97	82.7497	2.44826	33.7994	7.25e-09	0.193701	0.0335508	5.77337	9.19e-09
X29370	1	1740	0.879535	86.7773	0.879535	0.049872	17.6358	2.81e-05	-0.0194314	0.00478171	-4.06369	5.05e-05
X29373	1	1740	1.85985	87.0818	1.85985	0.050047	37.1621	1.34e-09	-0.028732	0.00478378	-6.00614	2.31e-09
X29412	1	1740	1.52848	275.758	1.52848	0.158482	9.64452	0.00192981	0.026392	0.00855674	3.08435	0.00207225
X2965	1	1740	0.473585	78.8979	0.473585	0.0453436	10.4444	0.00125325	0.0146176	0.0045742	3.19565	0.0014203
X2966	1	1740	0.407674	168.394	0.407674	0.0967782	4.21246	0.0402774	0.0131183	0.00668554	1.96218	0.0499011
X29669	1	1740	8.82046	2831.18	8.82046	1.62711	5.42092	0.0200109	-0.0604143	0.0273748	-2.20693	0.0274495
X2967	1	1740	0.657426	57.9978	0.657426	0.0333321	19.7235	9.51e-06	0.0176272	0.00392295	4.49336	7.48e-06
X29670	1	1740	9.32399	4007.58	9.32399	2.3032	4.04827	0.0443705	-0.0640878	0.0326284	-1.96418	0.0496696
X2968	1	1740	0.341506	89.5494	0.341506	0.0514652	6.63568	0.0100775	0.0129217	0.00487347	2.65143	0.00808824
X2969	1	1740	2.36195	93.0689	2.36195	0.0534879	44.1587	4.04e-11	0.0331447	0.00496672	6.67336	3.36e-11
X29720	1	1740	4.70151	313.895	4.70151	0.180399	26.0617	3.67e-07	-0.0472108	0.00911637	-5.17868	2.5e-07
X29727	1	1740	43.0254	4556.03	43.0254	2.61841	16.4319	5.27e-05	0.136979	0.0346983	3.94772	8.21e-05
X2973	1	1740	0.917925	50.0106	0.917925	0.0287417	31.937	1.86e-08	0.0199039	0.00362765	5.48673	4.7e-08
X29769	1	1740	4.25969	610.467	4.25969	0.350843	12.1413	0.000505	-0.0430925	0.0126939	-3.39473	0.000702
X29778	1	1740	0.969461	211.558	0.969461	0.121585	7.97352	0.00480072	0.0215566	0.00749321	2.87682	0.00406626
X29811	1	1740	0.919857	304.239	0.919857	0.17485	5.26084	0.0219292	0.0193967	0.00896833	2.1628	0.0306931
X29819	1	1740	0.409763	117.814	0.409763	0.0677094	6.05178	0.0139889	0.0132871	0.00559284	2.37573	0.0176225
X2982	1	1740	2.59441	666.959	2.59441	0.38331	6.76843	0.00935713	-0.0341284	0.0132871	-2.56853	0.0102962
X29830	1	1740	0.365412	83.8657	0.365412	0.0481987	7.58137	0.00595875	-0.0126056	0.00470853	-2.67717	0.00749471
X29831	1	1740	4.9329	352.331	4.9329	0.202489	24.3613	8.75e-07	0.0474329	0.00966596	4.90721	1.01e-06
X29832	1	1740	0.637022	92.127	0.637022	0.0529466	12.0314	0.000536	-0.0169471	0.00492633	-3.4401	0.000595
X29852	1	1740	8.2796	3343.48	8.2796	1.92154	4.30884	0.0380614	0.0600925	0.0298235	2.01494	0.0440653
X30103	1	1740	0.0765694	34.0196	0.0765694	0.0195515	3.91629	0.0479777	0.00604197	0.0029989	2.01473	0.0440872
X30109	1	1740	1.3142	152.854	1.3142	0.0878473	14.9601	0.000114	-0.0247908	0.0063692	-3.89228	0.000103
X30112	1	1740	1.45272	196.653	1.45272	0.113019	12.8537	0.000346	-0.0257478	0.00720476	-3.57372	0.000362
X30127	1	1740	14.0374	2777.3	14.0374	1.59615	8.79453	0.00306249	-0.0751253	0.0270809	-2.77411	0.00559476
X30140	1	1740	1.07364	152.265	1.07364	0.0875089	12.2689	0.000472	-0.0221237	0.00631434	-3.50372	0.00047
X30144	1	1740	8.98945	292.539	8.98945	0.168126	53.4685	3.99e-13	-0.0636261	0.00878163	-7.24536	6.47e-13
X30220	1	1740	3.21621	207.337	3.21621	0.119159	26.9909	2.28e-07	-0.0383301	0.00739726	-5.18166	2.46e-07
X303	1	1740	0.626437	102.496	0.626437	0.0589056	10.6346	0.00113138	0.0171279	0.00519354	3.29792	0.000994
X30323	1	1740	6.61238	374.046	6.61238	0.214969	30.7597	3.37e-08	-0.0553858	0.00995178	-5.56541	3.03e-08
X30324	1	1740	2.2832	136.434	2.2832	0.0784104	29.1185	7.74e-08	-0.0319772	0.00601519	-5.31608	1.2e-07
X30325	1	1740	3.61124	145.35	3.61124	0.0835343	43.2306	6.41e-11	-0.0407151	0.00621004	-6.55633	7.26e-11
X30326	1	1740	18.8562	2278.54	18.8562	1.3095	14.3995	0.000153	-0.0941769	0.0245556	-3.83525	0.00013
X30346	1	1740	0.499041	181.156	0.499041	0.104113	4.79327	0.0287036	-0.0152933	0.00691175	-2.21266	0.0270513
X30348	1	1740	2.27412	160.996	2.27412	0.0925262	24.5781	7.83e-07	-0.0323819	0.00651613	-4.9695	7.38e-07
X30352	1	1740	0.763261	35.775	0.763261	0.0205603	37.123	1.36e-09	-0.0184582	0.00307119	-6.01013	2.26e-09
X30357	1	1740	1.60689	112.09	1.60689	0.0644195	24.9442	6.49e-07	-0.0268135	0.00542579	-4.94186	8.49e-07
X30363	1	1740	0.735576	99.4423	0.735576	0.0571508	12.8708	0.000343	-0.0186395	0.00513418	-3.63047	0.000291
X30369	1	1740	15.1164	777.305	15.1164	0.446727	33.8382	7.11e-09	0.0823269	0.014342	5.74026	1.11e-08
X30370	1	1740	10.4988	2010.44	10.4988	1.15542	9.08653	0.00261221	0.0671767	0.0230845	2.91003	0.0036601
X30373	1	1740	1.40344	129.403	1.40344	0.0743696	18.8712	1.48e-05	-0.0248211	0.00585091	-4.24226	2.33e-05
X30377	1	1740	2.37314	320.485	2.37314	0.184187	12.8844	0.000341	0.0321238	0.00918042	3.49916	0.000479
X30378	1	1740	1.57114	500.358	1.57114	0.287562	5.46366	0.0195288	0.0253048	0.0115304	2.1946	0.0283245
X30382	1	1740	32.5545	7910	32.5545	4.54598	7.16117	0.00751977	0.116891	0.0458151	2.55136	0.0108157
X3041	1	1740	1.36137	291.706	1.36137	0.167647	8.12047	0.00442834	0.0249044	0.00879201	2.83261	0.00467037
X30438	1	1740	36.4842	4525.12	36.4842	2.60064	14.0289	0.000186	0.131895	0.0345776	3.81446	0.000141
X3054	1	1740	0.162668	50.9559	0.162668	0.029285	5.55464	0.018542	0.00840005	0.00367436	2.28613	0.0223671
X30829	1	1740	73.5614	4137.69	73.5614	2.37798	30.9344	3.08e-08	-0.184531	0.0331392	-5.56835	2.98e-08
X30834	1	1740	20.8406	1155.51	20.8406	0.664085	31.3825	2.46e-08	-0.0978071	0.0174805	-5.5952	2.56e-08
X30844	1	1740	13.7993	2875.71	13.7993	1.65271	8.34952	0.00390566	-0.0788855	0.027614	-2.85672	0.00433157
X30847	1	1740	0.749163	286.998	0.749163	0.164941	4.542	0.0332128	-0.0188024	0.00873024	-2.15371	0.0314005
X30852	1	1740	4.67455	591.02	4.67455	0.339667	13.7622	0.000214	-0.0461982	0.012514	-3.69173	0.00023
X30920	1	1740	27.3512	3606.93	27.3512	2.07295	13.1943	0.000289	-0.114493	0.0309176	-3.70316	0.00022
X30923	1	1740	5.73553	2551.74	5.73553	1.46652	3.91099	0.0481289	-0.0536208	0.0259274	-2.06811	0.0387779
X30925	1	1740	9.63631	1460.18	9.63631	0.839184	11.483	0.000718	-0.0634819	0.0196207	-3.23545	0.00123745
X31030	1	1740	1.18371	227.677	1.18371	0.130849	9.0464	0.00266987	0.0222722	0.00777524	2.86451	0.00422695
X31123	1	1740	0.578079	78.665	0.578079	0.0452098	12.7866	0.000359	-0.0161532	0.00454036	-3.55768	0.000384
X31131	1	1740	1.03976	111.216	1.03976	0.0639172	16.2673	5.74e-05	-0.0210833	0.00541634	-3.89253	0.000103
X31205	1	1740	28.1793	2471.02	28.1793	1.42013	19.8428	8.94e-06	-0.114293	0.0255374	-4.47553	8.12e-06
X31244	1	1740	0.931132	264.379	0.931132	0.151942	6.1282	0.0133988	-0.0201937	0.00837202	-2.41205	0.0159667
X31247	1	1740	1.09724	215.954	1.09724	0.124111	8.84077	0.00298624	-0.0228674	0.00754442	-3.03103	0.00247335
X31426	1	1740	1.68568	685.441	1.68568	0.393932	4.27912	0.0387308	-0.0266087	0.0134718	-1.97514	0.0484107
X31458	1	1740	0.315065	127.253	0.315065	0.073134	4.30805	0.0380789	-0.0114885	0.00579791	-1.9815	0.0476935
X3159	1	1740	1.19831	106.325	1.19831	0.061106	19.6103	1.01e-05	0.023927	0.00529977	4.51472	6.77e-06
X3160	1	1740	0.838178	106.48	0.838178	0.0611952	13.6968	0.000222	0.0202217	0.00530632	3.81086	0.000143
X3161	1	1740	0.524299	101.187	0.524299	0.0581535	9.01577	0.00271474	0.0161711	0.00517179	3.12678	0.00179671
X3163	1	1740	1.41205	91.7412	1.41205	0.0527248	26.7816	2.54e-07	0.0252881	0.00492548	5.13414	3.15e-07
X3164	1	1740	0.225984	79.3253	0.225984	0.0455893	4.95695	0.0261136	0.00968605	0.00458679	2.11173	0.0348527
X3166	1	1740	0.373931	91.9304	0.373931	0.0528336	7.07752	0.0078774	0.0132174	0.00492814	2.68203	0.00738733
X3167	1	1740	1.01738	79.616	1.01738	0.0457563	22.2348	2.6e-06	0.0211429	0.00458398	4.61235	4.27e-06
X3168	1	1740	1.19829	114.135	1.19829	0.0655951	18.268	2.02e-05	0.0235602	0.00545558	4.31854	1.66e-05
X3169	1	1740	1.47735	79.8777	1.47735	0.0459067	32.1816	1.64e-08	0.0266485	0.00459633	5.79777	7.97e-09
X31692	1	1740	1.08843	252.094	1.08843	0.144882	7.51256	0.00618967	-0.021732	0.0081593	-2.66346	0.00780579
X31693	1	1740	18.1964	514.34	18.1964	0.295598	61.5581	7.44e-15	-0.0913021	0.011642	-7.84247	7.67e-15
X3170	1	1740	1.29233	95.1148	1.29233	0.0546637	23.6415	1.27e-06	0.0241602	0.00502245	4.81045	1.64e-06
X31707	1	1740	5.19289	285.008	5.19289	0.163798	31.7031	2.09e-08	0.0479855	0.00867809	5.52949	3.7e-08
X3171	1	1740	1.60091	118.883	1.60091	0.0683235	23.4314	1.41e-06	0.0270863	0.00560012	4.83673	1.44e-06
X3172	1	1740	1.10073	113.189	1.10073	0.065051	16.921	4.08e-05	0.0228807	0.00546816	4.18436	3e-05
X3173	1	1740	1.9082	94.7215	1.9082	0.0544377	35.053	3.86e-09	0.0298864	0.00501289	5.9619	3.02e-09
X31732	1	1740	2.75982	217.538	2.75982	0.125022	22.0747	2.83e-06	-0.0356541	0.00755987	-4.71623	2.6e-06
X31734	1	1740	1.43039	81.589	1.43039	0.0468902	30.5051	3.83e-08	-0.0252272	0.00464474	-5.43134	6.39e-08
X31737	1	1740	4.16977	281.246	4.16977	0.161636	25.7974	4.2e-07	-0.0442093	0.00860931	-5.13505	3.14e-07
X3175	1	1740	0.521509	77.744	0.521509	0.0446805	11.672	0.000649	0.0153758	0.00454046	3.3864	0.000724
X3176	1	1740	1.86344	126.617	1.86344	0.0727686	25.6077	4.63e-07	0.0296838	0.0057803	5.13533	3.13e-07
X31972	1	1740	0.503225	174.786	0.503225	0.100452	5.00963	0.0253327	-0.0147009	0.00680041	-2.16177	0.0307726
X31983	1	1740	14.6903	4267.4	14.6903	2.45253	5.98985	0.0144866	-0.0805187	0.0335994	-2.39643	0.016661
X31988	1	1740	2.69928	784.596	2.69928	0.450917	5.98621	0.0145165	0.0349717	0.0144279	2.42389	0.015457
X32009	1	1740	4.53743	95.748	4.53743	0.0550276	82.4574	2.85e-19	-0.0449511	0.00502625	-8.94327	9.47e-19
X32015	1	1740	0.844642	55.2427	0.844642	0.0317487	26.604	2.78e-07	-0.0192958	0.00381407	-5.0591	4.66e-07
X32016	1	1740	0.617296	46.3557	0.617296	0.0266412	23.1707	1.61e-06	-0.0166234	0.00349179	-4.76072	2.09e-06
X32017	1	1740	1.06147	45.7315	1.06147	0.0262825	40.387	2.65e-10	-0.0217392	0.00346682	-6.27065	4.53e-10
X32018	1	1740	11.8915	436.754	11.8915	0.251008	47.3749	8.16e-12	0.0732525	0.0107686	6.80239	1.41e-11
X32019	1	1740	0.82191	51.5085	0.82191	0.0296026	27.7648	1.54e-07	-0.0192243	0.00369773	-5.19894	2.24e-07
X32027	1	1740	1.77207	108.904	1.77207	0.0625883	28.3131	1.17e-07	-0.0283819	0.00534887	-5.30615	1.26e-07
X32058	1	1740	1.26764	154.748	1.26764	0.0889355	14.2535	0.000165	-0.0234465	0.00639807	-3.66462	0.000255
X32061	1	1740	2.34518	233.481	2.34518	0.134184	17.4773	3.05e-05	-0.0331257	0.00785897	-4.21502	2.63e-05
X32116	1	1740	6.69654	1803.48	6.69654	1.03648	6.46083	0.0111139	-0.0574064	0.0218387	-2.62865	0.00864816
X32158	1	1740	0.834815	181.633	0.834815	0.104387	7.99731	0.00473832	-0.020617	0.00692502	-2.97718	0.00294953
X32159	1	1740	1.06332	83.9428	1.06332	0.048243	22.041	2.88e-06	0.0220181	0.00470488	4.67984	3.09e-06
X32184	1	1740	1.95438	441.974	1.95438	0.254008	7.69415	0.00559915	-0.0314173	0.0108316	-2.90052	0.00377252
X32210	1	1740	1.23983	544.003	1.23983	0.312645	3.9656	0.046595	-0.023954	0.0120122	-1.99414	0.0462932
X32215	1	1740	0.61413	73.1676	0.61413	0.0420504	14.6046	0.000137	-0.0167317	0.00438896	-3.81223	0.000143
X32216	1	1740	1.24906	92.7215	1.24906	0.0532882	23.4397	1.4e-06	-0.0236358	0.00493939	-4.78517	1.85e-06
X32218	1	1740	0.564553	77.9071	0.564553	0.0447742	12.6089	0.000394	-0.0160255	0.00452887	-3.53851	0.000413
X32356	1	1740	0.892156	124.894	0.892156	0.071778	12.4294	0.000434	-0.0204453	0.00576331	-3.54749	0.000399
X32370	1	1740	0.410918	83.4228	0.410918	0.0479441	8.57077	0.00346039	-0.0134785	0.00467339	-2.8841	0.00397383
X32371	1	1740	0.238391	51.7964	0.238391	0.029768	8.00829	0.00470983	-0.0101806	0.00368916	-2.75959	0.00584838
X32381	1	1740	1.81337	146.894	1.81337	0.0844216	21.4799	3.84e-06	0.0272418	0.00621763	4.38138	1.25e-05
X32382	1	1740	0.271819	92.5394	0.271819	0.0531836	5.11096	0.0238982	0.0108136	0.00495928	2.18048	0.0293562
X32398	1	1740	4.25423	1348.06	4.25423	0.774748	5.49112	0.0192254	0.0440199	0.0188924	2.33003	0.0199192
X32402	1	1740	1.18629	83.6657	1.18629	0.0480837	24.6714	7.47e-07	-0.0234084	0.00471268	-4.96711	7.47e-07
X32403	1	1740	7.69401	934.685	7.69401	0.537175	14.3231	0.000159	-0.058615	0.0157501	-3.72157	0.000204
X32407	1	1740	34.8987	3839.51	34.8987	2.20662	15.8155	7.27e-05	-0.126339	0.0319109	-3.95911	7.83e-05
X32408	1	1740	10.8	616.856	10.8	0.354515	30.4641	3.91e-08	0.0696304	0.0127779	5.44931	5.78e-08
X32420	1	1740	5.62007	1560.93	5.62007	0.897084	6.26482	0.0124069	-0.0498381	0.0203538	-2.44859	0.0144402
X32424	1	1740	1.05359	101.073	1.05359	0.0580877	18.1379	2.16e-05	-0.0218713	0.00515656	-4.24144	2.34e-05
X32426	1	1740	1.30878	112.727	1.30878	0.0647853	20.2018	7.43e-06	-0.0241679	0.00544363	-4.43967	9.58e-06
X32427	1	1740	0.700235	88.4802	0.700235	0.0508507	13.7704	0.000213	-0.0178495	0.00482178	-3.70186	0.000221
X32443	1	1740	1.05439	84.8249	1.05439	0.0487499	21.6285	3.56e-06	-0.0224648	0.00472769	-4.75175	2.18e-06
X32447	1	1740	13.0451	3447.39	13.0451	1.98126	6.58424	0.0103716	-0.074658	0.0302237	-2.47018	0.0136002
X32450	1	1740	72.6983	6479.82	72.6983	3.72404	19.5214	1.06e-05	-0.185457	0.0415092	-4.46784	8.41e-06
X32454	1	1740	8.82034	1178.73	8.82034	0.677431	13.0203	0.000317	0.0620785	0.0176638	3.51446	0.000452
X32457	1	1740	72.2076	11551	72.2076	6.6385	10.8771	0.000993	-0.180825	0.0551641	-3.27794	0.00106639
X32460	1	1740	13.4346	1571.36	13.4346	0.903082	14.8764	0.000119	-0.0799895	0.0204153	-3.91811	9.27e-05
X32484	1	1740	21.1271	2107.44	21.1271	1.21117	17.4435	3.11e-05	0.0994082	0.0236154	4.20946	2.69e-05
X32535	1	1740	0.673515	75.8249	0.673515	0.0435775	15.4556	8.78e-05	-0.0173794	0.00446081	-3.89603	0.000102
X32599	1	1740	8.61385	472.112	8.61385	0.271329	31.7469	2.04e-08	0.0622348	0.0111858	5.56372	3.05e-08
X32609	1	1740	0.712743	205.61	0.712743	0.118167	6.03167	0.0141486	0.0180437	0.00737752	2.44577	0.0145533
X32635	1	1740	0.449002	102.083	0.449002	0.0586685	7.65321	0.00572707	0.0139644	0.0052009	2.685	0.00732231
X32645	1	1740	1.35355	42.4353	1.35355	0.0243881	55.5006	1.46e-13	-0.0247384	0.00334317	-7.39968	2.12e-13
X32649	1	1740	0.260521	61.7272	0.260521	0.0354754	7.34371	0.00679586	-0.0107956	0.00404285	-2.6703	0.00764927
X32652	1	1740	0.708442	83.6561	0.708442	0.0480782	14.7352	0.000128	-0.0178507	0.00467794	-3.81594	0.00014
X32655	1	1740	57.8462	3039.54	57.8462	1.74686	33.1143	1.02e-08	-0.164087	0.0283561	-5.78667	8.5e-09
X32661	1	1740	31.1411	3361.01	31.1411	1.93162	16.1218	6.19e-05	0.119492	0.0298633	4.00131	6.56e-05
X32663	1	1740	8.55976	1954.85	8.55976	1.12348	7.61898	0.00583631	0.0601261	0.0227718	2.64037	0.00835588
X32666	1	1740	17.5777	3804.85	17.5777	2.1867	8.03847	0.00463236	-0.0856401	0.0317503	-2.6973	0.00705817
X32669	1	1740	16.7462	656.914	16.7462	0.377537	44.3565	3.66e-11	-0.0867109	0.0131968	-6.57059	6.61e-11
X32680	1	1740	8.31931	526.76	8.31931	0.302736	27.4805	1.78e-07	0.0613196	0.0118181	5.18861	2.37e-07
X32684	1	1740	1.45634	134.182	1.45634	0.0771162	18.8851	1.47e-05	-0.0258678	0.00595022	-4.34737	1.46e-05
X32687	1	1740	1.49808	100.917	1.49808	0.0579984	25.8297	4.13e-07	-0.0261778	0.00516447	-5.06882	4.43e-07
X32689	1	1740	3.93255	162.816	3.93255	0.0935724	42.0268	1.17e-10	-0.04222	0.00654569	-6.45004	1.45e-10
X32873	1	1740	26.6219	2208.48	26.6219	1.26924	20.9747	4.98e-06	-0.109902	0.0241447	-4.55181	5.69e-06
X32877	1	1740	91.2408	7331.96	91.2408	4.21377	21.653	3.51e-06	-0.20917	0.043938	-4.76057	2.09e-06
X32885	1	1740	1.57987	75.5469	1.57987	0.0434178	36.3875	1.97e-09	-0.0266915	0.00446131	-5.98288	2.66e-09
X32889	1	1740	11.5155	4126.63	11.5155	2.37163	4.85552	0.0276884	-0.0752744	0.0331061	-2.27373	0.0231043
X32896	1	1740	2.73603	1017.59	2.73603	0.584822	4.6784	0.03068	-0.0385361	0.0163963	-2.35029	0.0188705
X32897	1	1740	27.015	3468.34	27.015	1.9933	13.5529	0.000239	-0.109605	0.0303071	-3.61649	0.000307
X329	1	1740	3.23353	1066.19	3.23353	0.612755	5.27704	0.0217267	-0.040702	0.0167646	-2.42786	0.0152896
X32903	1	1740	0.946951	30.6245	0.946951	0.0176003	53.8032	3.38e-13	-0.0205996	0.00283693	-7.26124	5.77e-13
X32904	1	1740	5.50386	212.675	5.50386	0.122227	45.0297	2.62e-11	-0.0501469	0.0074933	-6.69223	2.96e-11
X32905	1	1740	0.580709	85.5558	0.580709	0.04917	11.8102	0.000603	-0.0162529	0.00476323	-3.41217	0.000659
X32907	1	1740	3.80477	97.2104	3.80477	0.0558681	68.1028	3.03e-16	-0.0416925	0.00507025	-8.22297	3.85e-16
X32909	1	1740	1.59398	93.823	1.59398	0.0539213	29.5612	6.19e-08	-0.0266113	0.00497535	-5.34863	1e-07
X32915	1	1740	2.52134	115.519	2.52134	0.0663904	37.9775	8.87e-10	-0.0336757	0.00552677	-6.0932	1.36e-09
X32920	1	1740	1.10178	73.1103	1.10178	0.0420174	26.222	3.38e-07	-0.0219576	0.00439056	-5.0011	6.28e-07
X32922	1	1740	10.3247	1345.55	10.3247	0.773307	13.3513	0.000266	0.0695202	0.0188907	3.68012	0.00024
X33030	1	1740	11.7043	4070.85	11.7043	2.33957	5.00278	0.0254329	0.0720533	0.0329051	2.18973	0.0286767
X331	1	1740	1.13046	73.5541	1.13046	0.0422725	26.7421	2.59e-07	0.0229854	0.00441326	5.20826	2.13e-07
X33109	1	1740	31.1029	4951.41	31.1029	2.84564	10.93	0.000965	0.11975	0.036188	3.30911	0.000955
X33114	1	1740	24.783	2323.61	24.783	1.33541	18.5584	1.74e-05	-0.103744	0.0247956	-4.18398	3.01e-05
X33115	1	1740	32.1679	2441.42	32.1679	1.40312	22.926	1.83e-06	-0.118835	0.0254026	-4.67806	3.12e-06
X33138	1	1740	5.44456	1709.65	5.44456	0.982558	5.54121	0.0186844	-0.0510162	0.0212699	-2.39852	0.0165667
X33152	1	1740	0.827103	67.38	0.827103	0.0387241	21.3589	4.09e-06	0.0191329	0.00422228	4.5314	6.26e-06
X33159	1	1740	0.379527	71.7251	0.379527	0.0412213	9.20705	0.00244655	0.0132735	0.00435356	3.04888	0.00233174
X33160	1	1740	2.96578	708.19	2.96578	0.407006	7.28683	0.00701343	0.0354571	0.0136527	2.59707	0.00948195
X33182	1	1740	1.97306	726.309	1.97306	0.417419	4.7268	0.0298304	-0.0303839	0.0138728	-2.19019	0.0286437
X33192	1	1740	9.04147	353.87	9.04147	0.203374	44.4574	3.48e-11	0.0637652	0.00967039	6.59386	5.67e-11
X33194	1	1740	1.72352	501.345	1.72352	0.28813	5.98177	0.014553	-0.0286703	0.0114832	-2.49671	0.0126275
X33195	1	1740	1.50243	107.952	1.50243	0.0620414	24.2166	9.42e-07	-0.0260894	0.00531512	-4.90852	1e-06
X33196	1	1740	6.20706	1066.73	6.20706	0.613062	10.1247	0.00148879	-0.0525295	0.0168263	-3.12188	0.00182671
X332	1	1740	0.248819	73.8629	0.248819	0.04245	5.86146	0.0155777	0.010641	0.00443139	2.40128	0.0164427
X33305	1	1740	20.9683	1635.41	20.9683	0.939891	22.3093	2.51e-06	-0.10096	0.0208085	-4.85188	1.33e-06
X33308	1	1740	6.89856	1787.16	6.89856	1.0271	6.71651	0.00963237	0.0550566	0.0218035	2.52513	0.0116542
X33314	1	1740	10.328	390.785	10.328	0.224589	45.9862	1.63e-11	-0.0698063	0.0101721	-6.86255	9.39e-12
X33316	1	1740	72.7316	6387.15	72.7316	3.67078	19.8137	9.08e-06	-0.182749	0.0412114	-4.43443	9.81e-06
X33338	1	1740	4.74888	217.344	4.74888	0.12491	38.0183	8.69e-10	-0.0463337	0.00754251	-6.143	1e-09
X33433	1	1740	10.7552	1424.45	10.7552	0.818649	13.1378	0.000298	0.0678121	0.0194556	3.48548	0.000503
X33435	1	1740	14.3242	2974.33	14.3242	1.70938	8.37976	0.00384152	-0.0834853	0.0281071	-2.97026	0.00301645
X33452	1	1740	2.72233	352.058	2.72233	0.202332	13.4548	0.000252	0.0354021	0.00967116	3.66058	0.000259
X335	1	1740	0.371706	154.884	0.371706	0.089014	4.17582	0.0411551	0.0143435	0.00638634	2.24596	0.024832
X336	1	1740	0.658589	52.5951	0.658589	0.0302271	21.7881	3.28e-06	0.0175128	0.00372385	4.70288	2.77e-06
X33601	1	1740	5.14718	632.029	5.14718	0.363235	14.1704	0.000173	-0.0482637	0.0129443	-3.72857	0.000199
X33634	1	1740	0.972674	94.2195	0.972674	0.0541491	17.9629	2.37e-05	-0.0206806	0.00497032	-4.16082	3.33e-05
X33645	1	1740	0.697728	64.2633	0.697728	0.0369329	18.8918	1.46e-05	-0.0175417	0.0041232	-4.25439	2.21e-05
X33646	1	1740	1.46287	76.6801	1.46287	0.0440691	33.1949	9.84e-09	-0.0254262	0.00449751	-5.65338	1.84e-08
X33647	1	1740	1.6692	310.543	1.6692	0.178473	9.3527	0.00226052	-0.0273511	0.00906879	-3.01595	0.00259901
X33660	1	1740	0.16508	45.5557	0.16508	0.0261814	6.30524	0.0121282	0.00903605	0.00346447	2.6082	0.00918019
X33693	1	1740	0.463998	185.047	0.463998	0.106349	4.36298	0.0368731	-0.014279	0.00700271	-2.03907	0.0415946
X33703	1	1740	0.500479	214.293	0.500479	0.123157	4.06375	0.0439665	-0.0150347	0.00751338	-2.00106	0.0455417
X33704	1	1740	0.347405	74.6651	0.347405	0.042911	8.09595	0.00448837	0.0130034	0.00443944	2.92906	0.00344436
X33705	1	1740	0.97867	166.492	0.97867	0.0956852	10.228	0.00140811	0.0209937	0.00664775	3.15802	0.00161587
X33711	1	1740	1.04015	104.156	1.04015	0.05986	17.3763	3.22e-05	-0.0218663	0.00524733	-4.16713	3.24e-05
X33724	1	1740	0.461137	92.5242	0.461137	0.0531748	8.67209	0.00327409	-0.0140492	0.00493764	-2.84533	0.00448881
X33725	1	1740	1.36841	257.983	1.36841	0.148266	9.2294	0.00241702	-0.0254612	0.00825571	-3.08407	0.00207415
X33731	1	1740	3.78252	967.686	3.78252	0.556142	6.80136	0.00918675	0.0409436	0.0160242	2.55511	0.0107004
X33734	1	1740	10.972	923.814	10.972	0.530928	20.6657	5.85e-06	0.0696435	0.0156556	4.44847	9.2e-06
X33735	1	1740	17.0577	2617.84	17.0577	1.50451	11.3377	0.000776	0.0865036	0.0263801	3.27912	0.00106198
X33738	1	1740	0.496766	112.959	0.496766	0.0649192	7.65206	0.00573071	-0.0160252	0.00546184	-2.93402	0.00339009
X33758	1	1740	15.9945	4344.85	15.9945	2.49704	6.40538	0.011465	-0.0796264	0.0338489	-2.3524	0.0187639
X33819	1	1740	1.67028	147.51	1.67028	0.0847759	19.7023	9.62e-06	-0.0274351	0.00621745	-4.41259	1.08e-05
X33820	1	1740	4.88417	1332.11	4.88417	0.765583	6.37967	0.0116316	-0.0476381	0.0187859	-2.53585	0.0113049
X33826	1	1740	0.507855	74.972	0.507855	0.0430874	11.7866	0.000611	-0.0152252	0.00444705	-3.42367	0.000632
X33828	1	1740	2.06774	112.538	2.06774	0.0646769	31.9703	1.83e-08	-0.0304077	0.00543432	-5.5955	2.55e-08
X33830	1	1740	1.64318	132.259	1.64318	0.0760108	21.6177	3.58e-06	-0.0268643	0.00591626	-4.54076	5.99e-06
X33831	1	1740	2.95089	495.033	2.95089	0.284501	10.3721	0.00130293	-0.0361266	0.0114205	-3.16331	0.00158694
X33847	1	1740	14.6866	6313.84	14.6866	3.62864	4.04742	0.0443929	0.0853049	0.0409193	2.08471	0.0372416
X33848	1	1740	1.01034	133.425	1.01034	0.0766811	13.1759	0.000292	-0.0224993	0.00594337	-3.78562	0.000159
X33852	1	1740	1.04173	145.378	1.04173	0.0835507	12.4683	0.000425	-0.0228807	0.00620848	-3.68539	0.000235
X33869	1	1740	0.817413	223.875	0.817413	0.128664	6.35309	0.0118065	-0.0200379	0.00771287	-2.59798	0.00945694
X33870	1	1740	2.47237	253.271	2.47237	0.145558	16.9855	3.94e-05	-0.0326262	0.00815592	-4.00031	6.59e-05
X33872	1	1740	0.686912	126.396	0.686912	0.0726415	9.4562	0.0021371	-0.0175403	0.00578191	-3.03365	0.00245212
X33873	1	1740	1.10789	72.8158	1.10789	0.0418482	26.4741	2.97e-07	-0.0222261	0.00435308	-5.10584	3.66e-07
X33881	1	1740	3.85088	69.3868	3.85088	0.0398775	96.5677	3.23e-22	-0.0411919	0.00426328	-9.66203	1.51e-21
X33974	1	1740	1.71655	48.3228	1.71655	0.0277717	61.8092	6.58e-15	-0.0273936	0.00355782	-7.69954	2.28e-14
X33975	1	1740	1.27579	83.834	1.27579	0.0481805	26.4794	2.96e-07	-0.0237519	0.00467251	-5.08333	4.11e-07
X33978	1	1740	7.81269	220.684	7.81269	0.12683	61.5997	7.29e-15	-0.0599053	0.00763839	-7.84266	7.65e-15
X33988	1	1740	9.36305	1456.11	9.36305	0.836846	11.1885	0.000841	0.0647084	0.0195934	3.30256	0.000978
X33991	1	1740	0.903625	74.2533	0.903625	0.0426743	21.1749	4.5e-06	-0.0203029	0.00442568	-4.58753	4.81e-06
X34011	1	1740	0.414149	98.546	0.414149	0.0566357	7.31251	0.00691431	-0.0142885	0.00509979	-2.80179	0.00513862
X34036	1	1740	85.3082	12758.4	85.3082	7.3324	11.6344	0.000662	-0.19502	0.0581591	-3.35321	0.000816
X34049	1	1740	1.30846	148.708	1.30846	0.0854642	15.31	9.47e-05	-0.0241217	0.0062791	-3.84159	0.000127
X34225	1	1740	22.6215	2532.7	22.6215	1.45558	15.5413	8.39e-05	-0.0972002	0.0258957	-3.75352	0.00018
X34226	1	1740	10.3069	607.707	10.3069	0.349257	29.5109	6.34e-08	-0.0697738	0.0126902	-5.49826	4.41e-08
X34227	1	1740	45.1621	3464.05	45.1621	1.99083	22.685	2.07e-06	0.145413	0.0303426	4.79238	1.79e-06
X34230	1	1740	28.2049	3034.79	28.2049	1.74413	16.1713	6.03e-05	-0.115736	0.0283154	-4.08739	4.56e-05
X34248	1	1740	0.8172	127.905	0.8172	0.0735084	11.1171	0.000873	-0.0196205	0.00581204	-3.37584	0.000752
X34249	1	1740	1.2186	52.1533	1.2186	0.0299732	40.6565	2.32e-10	-0.023596	0.00371735	-6.34752	2.79e-10
X34260	1	1740	8.14666	437.695	8.14666	0.251549	32.386	1.48e-08	0.0604652	0.0107589	5.62003	2.22e-08
X34277	1	1740	2.99163	1177.56	2.99163	0.676757	4.42054	0.0356521	0.0385631	0.0176278	2.18763	0.0288301
X34282	1	1740	11.3555	3669.11	11.3555	2.10868	5.38512	0.0204243	-0.0688353	0.0311518	-2.20967	0.0272582
X34293	1	1740	5.71972	277.948	5.71972	0.15974	35.8063	2.64e-09	-0.0522233	0.00858185	-6.08532	1.43e-09
X34294	1	1740	45.9742	1933.82	45.9742	1.11139	41.3664	1.63e-10	-0.145539	0.0226462	-6.42664	1.68e-10
X34306	1	1740	1.57466	51.1896	1.57466	0.0294193	53.5246	3.88e-13	-0.0265806	0.00367057	-7.24155	6.64e-13
X34489	1	1740	54.3884	4289.08	54.3884	2.46499	22.0643	2.84e-06	-0.158729	0.0337397	-4.70453	2.75e-06
X34490	1	1740	50.3968	4675.53	50.3968	2.68709	18.7552	1.57e-05	-0.155589	0.0351937	-4.42093	1.04e-05
X34494	1	1740	13.5922	2239.46	13.5922	1.28705	10.5608	0.00117719	0.0757261	0.0243307	3.11237	0.00188624
X34497	1	1740	3.37497	1044.06	3.37497	0.600034	5.62463	0.0178181	-0.0402988	0.01661	-2.42619	0.01536
X34504	1	1740	0.946971	59.8172	0.946971	0.0343777	27.5461	1.72e-07	0.0205945	0.00398515	5.1678	2.64e-07
X34510	1	1740	7.0037	597.807	7.0037	0.343567	20.3852	6.76e-06	0.0566459	0.0125867	4.50047	7.23e-06
X34511	1	1740	28.2789	1859.21	28.2789	1.06851	26.4657	2.99e-07	0.115165	0.0221795	5.19239	2.32e-07
X34519	1	1740	11.1862	675.368	11.1862	0.388142	28.8198	9.01e-08	0.0718076	0.0134064	5.35623	9.64e-08
X34555	1	1740	0.437851	124.997	0.437851	0.0718372	6.09505	0.0136516	-0.013898	0.00573979	-2.42134	0.0155657
X34557	1	1740	33.3877	5711.45	33.3877	3.28244	10.1716	0.00145159	-0.120564	0.0388984	-3.09946	0.00196992
X34596	1	1740	1.26729	232.097	1.26729	0.133389	9.50072	0.00208615	-0.0254526	0.00783793	-3.24736	0.00118711
X3461	1	1740	0.996613	197.927	0.996613	0.113751	8.76135	0.00311842	-0.0220654	0.00722998	-3.05193	0.00230835
X34618	1	1740	1.97912	222.728	1.97912	0.128004	15.4614	8.75e-05	-0.0303116	0.00765309	-3.9607	7.78e-05
X3462	1	1740	0.657255	152.499	0.657255	0.0876433	7.4992	0.00623555	-0.0176886	0.00635622	-2.78288	0.00544644
X34620	1	1740	1.35699	345.575	1.35699	0.198607	6.83256	0.00902828	-0.0250696	0.00952721	-2.63137	0.00857957
X34621	1	1740	22.4776	1530.21	22.4776	0.879432	25.5592	4.74e-07	-0.101503	0.0201008	-5.04969	4.89e-07
X3463	1	1740	0.645942	110.64	0.645942	0.063586	10.1586	0.00146184	-0.0172453	0.00539856	-3.19443	0.0014263
X34634	1	1740	0.293901	57.9029	0.293901	0.0332775	8.8318	0.00300088	-0.0115041	0.00391558	-2.93802	0.00334683
X3468	1	1740	1.93669	145.418	1.93669	0.0835734	23.1736	1.61e-06	-0.0297752	0.00620163	-4.80119	1.71e-06
X3473	1	1740	1.61956	531.741	1.61956	0.305598	5.29964	0.0214474	-0.0282499	0.0118659	-2.38076	0.0173847
X3474	1	1740	1.30612	79.9474	1.30612	0.0459468	28.4269	1.1e-07	-0.0245006	0.00459845	-5.328	1.12e-07
X34771	1	1740	1.7705	112.922	1.7705	0.0648978	27.2813	1.97e-07	-0.0282756	0.00545793	-5.18064	2.47e-07
X34785	1	1740	14.0294	1991.82	14.0294	1.14472	12.2557	0.000476	-0.0789549	0.0229418	-3.44153	0.000592
X34793	1	1740	24.3272	3748.41	24.3272	2.15426	11.2926	0.000795	0.103834	0.031572	3.28879	0.00102638
X34799	1	1740	15.1434	2407.98	15.1434	1.3839	10.9426	0.000959	-0.080595	0.0252551	-3.19123	0.00144207
X34802	1	1740	0.497421	118.101	0.497421	0.067874	7.32859	0.006853	-0.0152614	0.00558937	-2.73043	0.00638934
X34816	1	1740	1.40726	111.434	1.40726	0.0640423	21.9739	2.98e-06	-0.0251831	0.0054192	-4.64702	3.62e-06
X34818	1	1740	2.64085	134.737	2.64085	0.077435	34.104	6.22e-09	-0.0345521	0.00596324	-5.79418	8.14e-09
X34840	1	1740	0.671807	110.105	0.671807	0.0632788	10.6166	0.00114236	-0.0172684	0.0053949	-3.20088	0.00139495
X34842	1	1740	0.375562	31.0753	0.375562	0.0178594	21.0288	4.85e-06	0.0126701	0.00286549	4.42161	1.04e-05
X3488	1	1740	0.584463	227.444	0.584463	0.130715	4.47129	0.0346108	-0.0161912	0.00776536	-2.08505	0.0372106
X35014	1	1740	12.3497	2654.81	12.3497	1.52575	8.09414	0.00449284	0.0751303	0.0265205	2.83291	0.004666
X35022	1	1740	0.917051	86.4948	0.917051	0.0497096	18.4482	1.84e-05	0.0199516	0.00478741	4.16751	3.23e-05
X35072	1	1740	3.18704	251.667	3.18704	0.144636	22.0349	2.89e-06	-0.0380561	0.0081455	-4.67204	3.21e-06
X35073	1	1740	4.56842	309.746	4.56842	0.178015	25.6631	4.5e-07	-0.0454781	0.00904392	-5.02859	5.45e-07
X35200	1	1740	7.96146	289.006	7.96146	0.166095	47.9331	6.18e-12	-0.0608377	0.00872807	-6.97035	4.48e-12
X35205	1	1740	6.90557	505.137	6.90557	0.290308	23.787	1.17e-06	-0.0557782	0.0115439	-4.83183	1.47e-06
X35212	1	1740	2.50841	316.041	2.50841	0.181633	13.8103	0.000209	0.033847	0.00914566	3.70088	0.000222
X35213	1	1740	20.6501	5557.78	20.6501	3.19413	6.46502	0.0110878	-0.0943775	0.0383196	-2.4629	0.0138785
X35220	1	1740	1.36249	150.688	1.36249	0.0866022	15.7328	7.59e-05	-0.0255893	0.00630084	-4.06125	5.1e-05
X35234	1	1740	1.81299	141.248	1.81299	0.0811773	22.3337	2.48e-06	0.028059	0.00611178	4.59097	4.73e-06
X35237	1	1740	0.713385	134.752	0.713385	0.0774437	9.21167	0.00244042	-0.0188539	0.00597496	-3.15549	0.00162987
X35243	1	1740	5.99115	473.499	5.99115	0.272126	22.0161	2.92e-06	0.0521679	0.011192	4.66119	3.38e-06
X35317	1	1740	1.0803	183.692	1.0803	0.10557	10.233	0.00140434	0.0220337	0.00698191	3.15583	0.00162794
X35326	1	1740	8.60324	445.525	8.60324	0.256049	33.6	8.02e-09	-0.0634838	0.0108597	-5.8458	6.01e-09
X35353	1	1740	0.868037	212.875	0.868037	0.122342	7.09517	0.00780052	-0.0206868	0.00749827	-2.75887	0.00586119
X35355	1	1740	3.14508	285.197	3.14508	0.163906	19.1883	1.25e-05	0.037386	0.00870369	4.29542	1.84e-05
X35374	1	1740	20.6415	629.341	20.6415	0.36169	57.0696	6.76e-14	-0.0972406	0.0127928	-7.60119	4.78e-14
X35378	1	1740	3.42772	78.4728	3.42772	0.0450993	76.0039	6.48e-18	-0.0390852	0.0045442	-8.60111	1.74e-17
X35381	1	1740	2.10488	52.5962	2.10488	0.0302277	69.634	1.44e-16	-0.0308813	0.00372444	-8.29153	2.22e-16
X35383	1	1740	1.31873	49.7848	1.31873	0.028612	46.0903	1.54e-11	-0.0242692	0.00362452	-6.69583	2.89e-11
X35384	1	1740	4.64786	199.65	4.64786	0.114741	40.5073	2.5e-10	-0.046275	0.00726512	-6.36946	2.42e-10
X35443	1	1740	1.75572	127.655	1.75572	0.0733649	23.9313	1.09e-06	0.0284355	0.00582178	4.88434	1.13e-06
X35452	1	1740	3.16678	240.49	3.16678	0.138213	22.9124	1.84e-06	-0.038166	0.00796926	-4.78915	1.82e-06
X35454	1	1740	0.592716	134.748	0.592716	0.0774413	7.65374	0.0057254	-0.0163585	0.00595466	-2.74717	0.00607346
X35455	1	1740	0.532113	158.92	0.532113	0.0913331	5.82607	0.0158931	-0.015386	0.0064766	-2.37563	0.0176273
X35456	1	1740	0.700956	178.766	0.700956	0.102739	6.82268	0.00907816	-0.017706	0.00685208	-2.58404	0.0098464
X35458	1	1740	6.49263	2703.8	6.49263	1.55391	4.17826	0.041096	-0.0570869	0.0268058	-2.12965	0.0333414
X35467	1	1740	12.8565	2685.83	12.8565	1.54358	8.32904	0.00394973	-0.0777634	0.0266658	-2.91622	0.00358862
X35472	1	1740	15.3364	2630.72	15.3364	1.51191	10.1437	0.00147358	-0.0841094	0.02641	-3.18475	0.00147457
X35473	1	1740	33.6306	3953.74	33.6306	2.27226	14.8005	0.000124	-0.126681	0.032418	-3.90775	9.67e-05
X35474	1	1740	18.4966	4001.72	18.4966	2.29984	8.04259	0.00462189	0.0962176	0.0325686	2.95431	0.00317602
X35479	1	1740	5.62401	161.762	5.62401	0.0929669	60.4948	1.25e-14	-0.0502039	0.00653109	-7.68692	2.51e-14
X35480	1	1740	1.06457	204.615	1.06457	0.117595	9.05287	0.00266049	-0.0219758	0.00734687	-2.99118	0.00281829
X35753	1	1740	7.94117	1931.26	7.94117	1.10992	7.15473	0.00754671	0.056094	0.0225627	2.48614	0.0130075
X3584	1	1740	1.4553	310.725	1.4553	0.178578	8.14937	0.00435865	-0.0262924	0.00908723	-2.89333	0.00385943
X35844	1	1740	1.96738	276.85	1.96738	0.159109	12.365	0.000449	-0.0297233	0.00854928	-3.4767	0.00052
X35845	1	1740	0.662121	44.4253	0.662121	0.0255318	25.9332	3.92e-07	0.0170571	0.00342899	4.97439	7.19e-07
X35846	1	1740	0.704234	189.429	0.704234	0.108867	6.46875	0.0110647	0.0172012	0.00707982	2.42961	0.0152164
X35852	1	1740	0.498695	133.947	0.498695	0.076981	6.47816	0.0110065	-0.0144219	0.00594619	-2.4254	0.0153931
X3587	1	1740	2.84814	187.388	2.84814	0.107694	26.4465	3.02e-07	-0.0360704	0.00704158	-5.12249	3.35e-07
X35870	1	1740	20.4773	1727.18	20.4773	0.992632	20.6293	5.96e-06	0.096216	0.0213688	4.50263	7.16e-06
X35873	1	1740	20.0583	1728.14	20.0583	0.993187	20.1959	7.45e-06	0.0960702	0.0213902	4.49132	7.55e-06
X3588	1	1740	1.2904	212.237	1.2904	0.121976	10.5792	0.00116557	-0.0240447	0.00749523	-3.208	0.00136103
X35886	1	1740	21.5848	1687.82	21.5848	0.97001	22.2521	2.58e-06	-0.0969985	0.0210942	-4.59835	4.57e-06
X35890	1	1740	16.5157	842.521	16.5157	0.484207	34.1087	6.21e-09	-0.0862862	0.0149449	-5.77363	9.18e-09
X35892	1	1740	10.8105	3265.88	10.8105	1.87694	5.75962	0.0165032	-0.0673311	0.0294359	-2.28738	0.0222939
X35895	1	1740	31.0703	2078.14	31.0703	1.19433	26.0147	3.76e-07	0.120343	0.023518	5.11707	3.45e-07
X35898	1	1740	6.84051	533.49	6.84051	0.306603	22.3106	2.51e-06	-0.0562285	0.0118834	-4.7317	2.41e-06
X3590	1	1740	5.38613	220.365	5.38613	0.126646	42.5289	9.1e-11	-0.0506168	0.00763449	-6.63002	4.47e-11
X35901	1	1740	28.3698	3257.6	28.3698	1.87218	15.1534	0.000103	0.114192	0.0293991	3.88418	0.000107
X35907	1	1740	23.9468	1875.95	23.9468	1.07813	22.2113	2.64e-06	-0.105877	0.0222762	-4.75293	2.17e-06
X35909	1	1740	16.5214	3230.1	16.5214	1.85638	8.89976	0.00289176	-0.0845003	0.0292226	-2.8916	0.00388063
X35910	1	1740	10.1112	898.218	10.1112	0.516217	19.587	1.02e-05	-0.0687605	0.015444	-4.45225	9.04e-06
X35911	1	1740	0.433217	107.377	0.433217	0.0617108	7.02012	0.00813285	-0.0140405	0.00531043	-2.64396	0.00826833
X35915	1	1740	0.396837	105.413	0.396837	0.0605819	6.55042	0.0105698	-0.0131281	0.00528314	-2.48491	0.0130522
X35921	1	1740	0.596449	162.258	0.596449	0.0932516	6.39612	0.0115247	-0.0173893	0.00655922	-2.65112	0.00809564
X35925	1	1740	0.653866	148.738	0.653866	0.0854815	7.6492	0.00573974	-0.0181886	0.00627298	-2.89952	0.00378448
X3593	1	1740	1.12433	22.2726	1.12433	0.0128003	87.8357	2.13e-20	-0.0229003	0.00242515	-9.44287	1.13e-20
X35930	1	1740	34.5241	1276.22	34.5241	0.733458	47.0703	9.49e-12	-0.124026	0.0183703	-6.75142	1.99e-11
X35932	1	1740	0.605607	92.8663	0.605607	0.0533714	11.347	0.000772	-0.016412	0.00494012	-3.32219	0.000912
X35934	1	1740	6.0544	1089.04	6.0544	0.625885	9.67334	0.00189994	-0.0505165	0.0169586	-2.97881	0.002934
X36001	1	1740	6.32002	1255.54	6.32002	0.721577	8.75863	0.00312304	-0.0519994	0.0182607	-2.84761	0.00445689
X36002	1	1740	3.70607	1005.8	3.70607	0.578048	6.41136	0.0114266	-0.0424282	0.0163342	-2.5975	0.00947011
X36004	1	1740	0.355614	100.171	0.355614	0.0575693	6.17714	0.0130344	0.0115358	0.00513996	2.24433	0.0249372
X36008	1	1740	7.56925	1387.44	7.56925	0.797382	9.49264	0.0020953	-0.0603789	0.0191349	-3.15544	0.00163013
X36009	1	1740	4.40058	1002.48	4.40058	0.576137	7.63808	0.0057751	-0.0446689	0.0163075	-2.73915	0.00622294
X36022	1	1740	6.1314	444.133	6.1314	0.255249	24.0213	1.04e-06	-0.0521113	0.0108484	-4.80361	1.69e-06
X36027	1	1740	1.85546	203.559	1.85546	0.116988	15.8602	7.1e-05	-0.0299795	0.00732454	-4.09303	4.45e-05
X36048	1	1740	11.0912	1046.68	11.0912	0.601538	18.4381	1.85e-05	-0.0739238	0.0166178	-4.44846	9.2e-06
X36050	1	1740	4.52326	233.995	4.52326	0.13448	33.6352	7.88e-09	-0.0457546	0.00785312	-5.82629	6.74e-09
X36052	1	1740	53.7718	1812.23	53.7718	1.04151	51.6286	9.9e-13	-0.154958	0.0219053	-7.074	2.18e-12
X36054	1	1740	14.3674	1218.36	14.3674	0.700207	20.5187	6.31e-06	-0.0789169	0.0179227	-4.40319	1.13e-05
X36070	1	1740	1.47623	467.078	1.47623	0.268436	5.49937	0.0191352	0.0262134	0.0111354	2.35407	0.0186805
X36102	1	1740	0.42919	90.2892	0.42919	0.0518903	8.27109	0.00407717	0.0141681	0.00489416	2.89491	0.00384026
X36105	1	1740	4.85882	243.529	4.85882	0.139959	34.7159	4.57e-09	-0.047634	0.00802738	-5.93394	3.56e-09
X36108	1	1740	9.77966	2624.63	9.77966	1.50841	6.48342	0.0109741	-0.068606	0.0263864	-2.60005	0.00940022
X36119	1	1740	1.29614	390.804	1.29614	0.2246	5.77088	0.0163981	-0.0230273	0.0101785	-2.26234	0.0237999
X36121	1	1740	1.87662	98.1624	1.87662	0.0564152	33.2645	9.5e-09	-0.0291745	0.00507142	-5.75273	1.04e-08
X36122	1	1740	2.43084	290.69	2.43084	0.167063	14.5504	0.000141	-0.0324099	0.00878303	-3.69006	0.000231
X36125	1	1740	2.67014	83.9005	2.67014	0.0482187	55.3756	1.56e-13	-0.034881	0.00471799	-7.39318	2.22e-13
X36145	1	1740	1.34148	149.236	1.34148	0.0857676	15.6409	7.97e-05	-0.0246231	0.00627984	-3.92098	9.16e-05
X36181	1	1740	3.49495	127.664	3.49495	0.07337	47.6346	7.17e-12	-0.0394955	0.00580452	-6.80427	1.39e-11
X36183	1	1740	0.933903	197.09	0.933903	0.11327	8.24491	0.0041361	-0.0204726	0.0072255	-2.83339	0.00465917
X36195	1	1740	13.4737	5766.71	13.4737	3.3142	4.06544	0.0439227	0.0858568	0.0390434	2.19901	0.0280092
X36197	1	1740	3.95487	243.914	3.95487	0.140181	28.2127	1.23e-07	-0.0415086	0.00801986	-5.17573	2.53e-07
X36210	1	1740	0.467985	125.695	0.467985	0.0722387	6.47831	0.0110055	-0.0147586	0.00578391	-2.55166	0.0108065
X36212	1	1740	1.69875	481.609	1.69875	0.276787	6.13739	0.0133296	0.0273846	0.011274	2.429	0.0152416
X36214	1	1740	2.92185	1005.82	2.92185	0.578056	5.05461	0.0246853	0.0352986	0.0163192	2.16301	0.0306772
X36217	1	1740	1.20566	517.464	1.20566	0.297393	4.05411	0.0442177	0.0232763	0.0117109	1.98757	0.0470166
X36228	1	1740	6.04834	502.142	6.04834	0.288588	20.9584	5.03e-06	-0.0530375	0.0115069	-4.60921	4.34e-06
X36234	1	1740	64.5971	3884.16	64.5971	2.23228	28.9378	8.49e-08	-0.171877	0.032115	-5.35194	9.86e-08
X36237	1	1740	34.7056	2896.98	34.7056	1.66493	20.845	5.33e-06	-0.124242	0.0277036	-4.48469	7.78e-06
X36252	1	1740	1.84448	102.922	1.84448	0.0591507	31.1826	2.72e-08	-0.0287692	0.00521114	-5.52071	3.89e-08
X36254	1	1740	2.67545	581.678	2.67545	0.334298	8.0032	0.00472301	0.0341716	0.0124264	2.74992	0.00602294
X36334	1	1740	20.029	2426.6	20.029	1.3946	14.3618	0.000156	-0.0959936	0.0253674	-3.78413	0.000159
X36335	1	1740	60.2425	2911.65	60.2425	1.67336	36.0009	2.39e-09	-0.170039	0.0276891	-6.14102	1.01e-09
X36336	1	1740	25.4123	1902.95	25.4123	1.09365	23.2362	1.56e-06	-0.107142	0.0224585	-4.77067	1.99e-06
X36337	1	1740	32.4076	1772.19	32.4076	1.0185	31.819	1.97e-08	-0.122983	0.0216747	-5.67403	1.63e-08
X36348	1	1740	15.4385	5303.18	15.4385	3.0478	5.06547	0.0245316	-0.0786867	0.0373987	-2.10399	0.0355229
X36541	1	1740	1.55353	317.36	1.55353	0.182391	8.51762	0.00356241	-0.0276378	0.0091678	-3.01466	0.00261006
X36542	1	1740	6.52727	1042.41	6.52727	0.599089	10.8953	0.000984	-0.0562194	0.0166397	-3.37863	0.000745
X36645	1	1740	2.54224	767.641	2.54224	0.441173	5.76247	0.0164765	-0.0354373	0.0142742	-2.48262	0.0131363
X36649	1	1740	42.2201	4175.15	42.2201	2.39951	17.5953	2.87e-05	0.13982	0.0332077	4.21047	2.68e-05
X36652	1	1740	37.7467	2977.88	37.7467	1.71143	22.0557	2.86e-06	0.133055	0.0279868	4.75421	2.16e-06
X36659	1	1740	1.18225	159.422	1.18225	0.0916221	12.9035	0.000337	-0.023507	0.00649166	-3.62112	0.000302
X36728	1	1740	1.71554	360.962	1.71554	0.207449	8.26968	0.00408032	-0.0279225	0.00979054	-2.85199	0.00439621
X36812	1	1740	4.99044	194.098	4.99044	0.111551	44.737	3.03e-11	-0.0479568	0.00715914	-6.69868	2.83e-11
X36815	1	1740	12.461	1951.73	12.461	1.12168	11.1092	0.000877	-0.0757023	0.0227278	-3.33083	0.000884
X36816	1	1740	2.97911	1075.56	2.97911	0.618137	4.8195	0.0282712	-0.0372863	0.0168771	-2.20929	0.0272849
X36833	1	1740	1.78765	429.741	1.78765	0.246977	7.23811	0.00720545	0.0274548	0.0106856	2.56932	0.0102728
X36844	1	1740	0.438482	147.426	0.438482	0.0847277	5.17519	0.0230328	-0.0145227	0.00624695	-2.32476	0.0201998
X36848	1	1740	6.05206	732.254	6.05206	0.420836	14.3811	0.000154	-0.0526535	0.0138968	-3.78889	0.000156
X36857	1	1740	4.77577	1772.13	4.77577	1.01846	4.6892	0.0304883	-0.048587	0.0216691	-2.24222	0.0250731
X36860	1	1740	5.63968	1388.65	5.63968	0.798073	7.06663	0.00792524	0.0516069	0.0192199	2.68508	0.00732057
X36865	1	1740	14.7675	729.749	14.7675	0.419396	35.2114	3.56e-09	-0.0810891	0.0138495	-5.85503	5.69e-09
X36866	1	1740	2.52804	85.6642	2.52804	0.0492323	51.3493	1.14e-12	-0.0334059	0.00474749	-7.03654	2.83e-12
X36877	1	1740	44.4367	2255.03	44.4367	1.29599	34.2878	5.67e-09	0.139495	0.0244195	5.71242	1.31e-08
X36879	1	1740	0.893855	86.388	0.893855	0.0496483	18.0037	2.32e-05	0.019638	0.0047843	4.10466	4.24e-05
X36895	1	1740	5.28702	298.217	5.28702	0.171389	30.848	3.22e-08	-0.0500129	0.00888944	-5.6261	2.15e-08
X36896	1	1740	3.35984	122.581	3.35984	0.0704491	47.6917	6.97e-12	-0.0390519	0.00569846	-6.85306	1e-11
X36898	1	1740	47.7012	2482.39	47.7012	1.42666	33.4355	8.71e-09	-0.147672	0.025638	-5.75989	9.94e-09
X36899	1	1740	7.88795	180.812	7.88795	0.103915	75.9077	6.79e-18	-0.0598169	0.0069067	-8.6607	1.05e-17
X36900	1	1740	4.24495	193.006	4.24495	0.110923	38.2693	7.66e-10	-0.0442748	0.00715439	-6.18848	7.57e-10
X36901	1	1740	2.80993	902.725	2.80993	0.518808	5.41614	0.0200657	-0.0365954	0.0154666	-2.36609	0.0180867
X36902	1	1740	5.66852	773.517	5.66852	0.44455	12.7511	0.000365	-0.0518689	0.0143205	-3.62201	0.000301
X36908	1	1740	3.79409	906.812	3.79409	0.521156	7.28013	0.00703952	0.0409437	0.0155274	2.63687	0.00844229
X36914	1	1740	1.2874	194.949	1.2874	0.11204	11.4905	0.000715	0.0238932	0.00718762	3.32421	0.000905
X36936	1	1740	23.7164	3046.7	23.7164	1.75098	13.5447	0.00024	-0.10651	0.0284138	-3.74852	0.000184
X36941	1	1740	5.93554	283.608	5.93554	0.162993	36.4159	1.94e-09	-0.0510694	0.00864908	-5.9046	4.25e-09
X36950	1	1740	30.4968	890.429	30.4968	0.511741	59.5943	1.95e-14	-0.115712	0.0152804	-7.5726	5.92e-14
X36980	1	1740	74.668	3844.04	74.668	2.20922	33.7984	7.26e-09	-0.187817	0.0319468	-5.87905	4.94e-09
X36981	1	1740	61.2104	3587	61.2104	2.0615	29.6922	5.79e-08	-0.170348	0.0307933	-5.53198	3.65e-08
X36982	1	1740	8.82693	1910.89	8.82693	1.09821	8.03753	0.00463473	0.0615503	0.0225123	2.73408	0.00631919
X37068	1	1740	4.35983	227.515	4.35983	0.130756	33.3434	9.13e-09	-0.0446325	0.00775605	-5.75454	1.03e-08
X37100	1	1740	9.73129	2341.95	9.73129	1.34595	7.23005	0.00723774	-0.0649549	0.0249136	-2.6072	0.00920695
X37101	1	1740	21.8345	1080.78	21.8345	0.621136	35.1525	3.67e-09	-0.10048	0.0168496	-5.96333	2.99e-09
X37108	1	1740	22.7474	7843.59	22.7474	4.50781	5.04623	0.0248046	-0.103259	0.0456835	-2.26032	0.0239252
X37116	1	1740	4.55126	1815.47	4.55126	1.04337	4.36206	0.0368929	-0.0471758	0.021883	-2.15582	0.0312349
X37119	1	1740	0.793499	105.751	0.793499	0.0607764	13.056	0.000311	0.0184851	0.00529798	3.48908	0.000497
X37120	1	1740	0.390243	43.8187	0.390243	0.0251832	15.4962	8.59e-05	0.0136353	0.00340128	4.00888	6.36e-05
X37121	1	1740	17.3616	2075.74	17.3616	1.19296	14.5534	0.000141	0.0900997	0.0234683	3.83921	0.000128
X37122	1	1740	43.2374	1938.13	43.2374	1.11387	38.8173	5.82e-10	0.142772	0.022657	6.30146	3.73e-10
X37123	1	1740	58.8079	1950.72	58.8079	1.12111	52.4553	6.58e-13	0.163524	0.0227316	7.19368	9.35e-13
X37132	1	1740	9.88476	446.384	9.88476	0.256542	38.5307	6.72e-10	0.0668362	0.0108788	6.14368	9.98e-10
X37134	1	1740	5.32188	306.658	5.32188	0.17624	30.1967	4.48e-08	-0.0493479	0.00899589	-5.4856	4.73e-08
X37180	1	1740	2.39718	477.916	2.39718	0.274664	8.72768	0.00317623	-0.0332451	0.0112499	-2.95514	0.00316751
X37181	1	1740	3.22235	447.076	3.22235	0.25694	12.5412	0.000409	-0.0376661	0.0108766	-3.46305	0.000547
X37182	1	1740	4.58187	518.367	4.58187	0.297912	15.3799	9.13e-05	-0.0455715	0.0117042	-3.89359	0.000103
X37183	1	1740	2.22615	929.361	2.22615	0.534116	4.16791	0.0413471	-0.0329826	0.0156749	-2.10416	0.0355082
X37199	1	1740	2.24834	105.793	2.24834	0.0608005	36.9789	1.46e-09	-0.0320637	0.00529641	-6.05385	1.73e-09
X37238	1	1740	5.36109	1401.63	5.36109	0.805536	6.65531	0.00996744	0.0497832	0.0192883	2.58101	0.0099329
X37293	1	1740	4.84151	287.76	4.84151	0.165379	29.2752	7.15e-08	-0.047175	0.00871983	-5.41008	7.18e-08
X37298	1	1740	1.63665	93.0984	1.63665	0.0535048	30.5888	3.67e-08	-0.0274793	0.00495942	-5.54084	3.47e-08
X37304	1	1740	5.54963	924.196	5.54963	0.531147	10.4484	0.00125054	-0.0516636	0.0156644	-3.29816	0.000993
X37318	1	1740	63.7302	4337.74	63.7302	2.49295	25.5641	4.73e-07	-0.170298	0.0338762	-5.02706	5.5e-07
X37319	1	1740	24.1524	2424.81	24.1524	1.39357	17.3313	3.29e-05	-0.104271	0.0253728	-4.10954	4.15e-05
X37320	1	1740	54.0616	8478.5	54.0616	4.8727	11.0948	0.000884	-0.15579	0.0474853	-3.28081	0.00105568
X37368	1	1740	3.07331	1104.6	3.07331	0.634829	4.84117	0.027919	-0.0341039	0.0170607	-1.99897	0.0457674
X37369	1	1740	8.33608	802.467	8.33608	0.461188	18.0752	2.24e-05	-0.0606204	0.0145748	-4.15927	3.35e-05
X37377	1	1740	3.51433	104.235	3.51433	0.0599053	58.6648	3.08e-14	-0.0399762	0.00523301	-7.63924	3.59e-14
X37385	1	1740	0.883827	115.51	0.883827	0.0663853	13.3136	0.000271	-0.0201038	0.00551861	-3.64291	0.000278
X37547	1	1740	6.15426	1150.4	6.15426	0.661148	9.30845	0.00231547	-0.0543108	0.0174509	-3.11221	0.00188729
X37893	1	1740	21.8656	3267.56	21.8656	1.87791	11.6436	0.000659	0.104173	0.0294067	3.5425	0.000407
X37898	1	1740	2.91639	206.836	2.91639	0.118871	24.534	8.01e-07	-0.0359146	0.00736807	-4.87436	1.19e-06
X37969	1	1740	13.6928	244.455	13.6928	0.140491	97.4639	2.1e-22	-0.0783798	0.00800366	-9.79299	4.46e-22
X37977	1	1740	0.898369	197.373	0.898369	0.113433	7.91983	0.00494461	-0.0205012	0.00723346	-2.83422	0.00464708
X37978	1	1740	0.737006	105.541	0.737006	0.060656	12.1506	0.000503	-0.018576	0.00528545	-3.51456	0.000452
X37989	1	1740	20.1596	3052.22	20.1596	1.75415	11.4925	0.000714	0.0995707	0.0284161	3.50402	0.00047
X37996	1	1740	12.9003	2731.49	12.9003	1.56982	8.21768	0.00419832	-0.0783094	0.0269082	-2.91025	0.00365758
X3811	1	1740	1.27325	209.14	1.27325	0.120195	10.5932	0.00115682	-0.0249967	0.0074398	-3.35986	0.000797
X38176	1	1740	3.45894	254.556	3.45894	0.146297	23.6434	1.26e-06	-0.0398345	0.0082168	-4.84793	1.36e-06
X3818	1	1740	0.939783	134.329	0.939783	0.0772005	12.1733	0.000497	-0.0210014	0.00596282	-3.52206	0.000439
X38187	1	1740	13.904	841.489	13.904	0.483614	28.7503	9.34e-08	0.0797993	0.014929	5.34525	1.02e-07
X38190	1	1740	0.998223	233.292	0.998223	0.134076	7.44521	0.00642454	0.0213668	0.00786355	2.71719	0.00664939
X38194	1	1740	1.22901	127.802	1.22901	0.0734495	16.7327	4.5e-05	-0.0231303	0.00581261	-3.97933	7.2e-05
X38197	1	1740	1.96368	152.216	1.96368	0.0874807	22.447	2.34e-06	-0.0300168	0.00633291	-4.73982	2.31e-06
X38206	1	1740	12.7265	478.881	12.7265	0.275219	46.2414	1.43e-11	-0.0755712	0.0112486	-6.71829	2.49e-11
X38208	1	1740	18.6832	2264.06	18.6832	1.30118	14.3586	0.000156	-0.095079	0.0244998	-3.88081	0.000108
X38221	1	1740	5.67394	449.797	5.67394	0.258504	21.9491	3.02e-06	0.0513993	0.0109187	4.70747	2.71e-06
X38225	1	1740	54.526	5214.03	54.526	2.99657	18.1961	2.1e-05	0.154871	0.0371445	4.16943	3.2e-05
X38228	1	1740	8.80373	415.72	8.80373	0.238919	36.8481	1.56e-09	0.062923	0.0104815	6.00322	2.35e-09
X38261	1	1740	22.8619	3853.77	22.8619	2.21481	10.3223	0.00133838	-0.0981205	0.0319567	-3.07042	0.00217081
X38267	1	1740	1.94049	654.789	1.94049	0.376316	5.15655	0.0232807	-0.0315119	0.01314	-2.39817	0.0165827
X38379	1	1740	4.29544	193.574	4.29544	0.111249	38.6109	6.46e-10	-0.0430522	0.00715044	-6.02091	2.11e-09
X38385	1	1740	0.579238	168.912	0.579238	0.0970761	5.96684	0.0146763	-0.0171496	0.00668712	-2.56457	0.0104142
X38411	1	1740	38.7271	3965.17	38.7271	2.27883	16.9943	3.93e-05	0.136405	0.0324011	4.2099	2.69e-05
X38414	1	1740	32.79	4206.97	32.79	2.4178	13.5619	0.000238	0.124883	0.0333341	3.74641	0.000185
X3854	1	1740	9.19363	2872.5	9.19363	1.65086	5.56898	0.0183913	0.0602904	0.0275923	2.18504	0.0290194
X38593	1	1740	7.34385	544.116	7.34385	0.31271	23.4845	1.37e-06	-0.0571642	0.0120061	-4.76124	2.08e-06
X3861	1	1740	0.152062	56.5048	0.152062	0.032474	4.68258	0.0306057	-0.00875713	0.00385545	-2.27136	0.0232474
X38665	1	1740	6.7747	418.284	6.7747	0.240393	28.1818	1.25e-07	-0.055731	0.0105131	-5.3011	1.3e-07
X38737	1	1740	9.47757	837.398	9.47757	0.481263	19.6931	9.66e-06	-0.0663096	0.0149171	-4.4452	9.34e-06
X38738	1	1740	2.96267	743.134	2.96267	0.427089	6.93689	0.00851841	-0.0373929	0.0140558	-2.66032	0.00787873
X38845	1	1740	9.3141	998.172	9.3141	0.573662	16.2362	5.83e-05	-0.0650923	0.016209	-4.01581	6.18e-05
X38846	1	1740	3.24597	1147.67	3.24597	0.659579	4.92128	0.0266565	-0.0385768	0.0174076	-2.21609	0.0268148
X38852	1	1740	6.18916	1216.49	6.18916	0.69913	8.85266	0.00296695	-0.0539868	0.0178923	-3.01732	0.00258741
X38934	1	1740	3.79894	999.978	3.79894	0.5747	6.6103	0.0102215	-0.0443473	0.0162822	-2.72366	0.0065212
X38940	1	1740	18.9135	1891.02	18.9135	1.0868	17.403	3.17e-05	0.0925357	0.022405	4.13013	3.8e-05
X38941	1	1740	41.1279	3897.99	41.1279	2.24022	18.3588	1.93e-05	0.138014	0.0321068	4.29859	1.81e-05
X38948	1	1740	4.57952	1608.04	4.57952	0.924162	4.95532	0.0261382	0.0463264	0.0206342	2.24513	0.0248854
X38956	1	1740	5.29033	1098.02	5.29033	0.631047	8.38342	0.00383384	-0.0496514	0.0170285	-2.91578	0.00359361
X38958	1	1740	7.64477	2401.49	7.64477	1.38017	5.53902	0.0187077	0.0578	0.0252048	2.29322	0.0219549
X38962	1	1740	73.313	2337.74	73.313	1.34353	54.5675	2.32e-13	-0.18241	0.0249081	-7.32334	3.69e-13
X38963	1	1740	11.6661	4294.14	11.6661	2.4679	4.72714	0.0298246	-0.0675932	0.033733	-2.00377	0.0452501
X39062	1	1740	5.09929	946.887	5.09929	0.544188	9.37046	0.00223884	-0.0469858	0.0158274	-2.96863	0.0030324
X39063	1	1740	2.04596	599.988	2.04596	0.344821	5.93341	0.0149562	-0.0296089	0.012567	-2.35608	0.0185797
X39080	1	1740	2.61417	861.535	2.61417	0.495135	5.2797	0.0216936	0.0337425	0.015123	2.23121	0.0257951
X39084	1	1740	62.5674	2403.58	62.5674	1.38137	45.2938	2.29e-11	-0.168794	0.0252747	-6.67838	3.25e-11
X39085	1	1740	10.1241	2787.78	10.1241	1.60217	6.31898	0.0120349	-0.0693036	0.0272126	-2.54675	0.0109591
X39097	1	1740	21.1057	3536.5	21.1057	2.03247	10.3842	0.00129446	0.0984959	0.0306461	3.21398	0.00133321
X39116	1	1740	3.46446	470.188	3.46446	0.270223	12.8207	0.000352	-0.0384137	0.0111049	-3.45918	0.000555
X39119	1	1740	8.85649	795.192	8.85649	0.457007	19.3793	1.14e-05	-0.062006	0.0144921	-4.27861	1.98e-05
X39123	1	1740	21.3152	2024.42	21.3152	1.16346	18.3205	1.97e-05	0.0974722	0.0231086	4.218	2.59e-05
X39127	1	1740	48.5208	4463.42	48.5208	2.56518	18.9151	1.45e-05	-0.146594	0.0343828	-4.26358	2.12e-05
X39128	1	1740	195.217	24218.2	195.217	13.9185	14.0257	0.000186	-0.306413	0.0801654	-3.82226	0.000137
X39145	1	1740	1.51765	453.918	1.51765	0.260872	5.81759	0.0159696	-0.0264717	0.0109775	-2.41144	0.0159932
X39149	1	1740	4.24892	275.301	4.24892	0.158219	26.8546	2.45e-07	-0.0446918	0.00854608	-5.2295	1.91e-07
X39157	1	1740	6.3449	674.839	6.3449	0.387838	16.3597	5.47e-05	-0.0541398	0.0133887	-4.04371	5.49e-05
X39158	1	1740	22.7453	2941.61	22.7453	1.69058	13.4541	0.000252	-0.104164	0.0279417	-3.7279	0.000199
X39165	1	1740	55.1617	4405.9	55.1617	2.53213	21.7847	3.28e-06	0.157416	0.034141	4.61077	4.31e-06
X39168	1	1740	5.3839	1056.03	5.3839	0.606913	8.87095	0.00293752	-0.0471688	0.0166651	-2.83039	0.00470278
X39177	1	1740	1.37254	315.596	1.37254	0.181377	7.56731	0.00600523	-0.0243885	0.00913668	-2.6693	0.00767199
X39181	1	1740	0.336996	91.9423	0.336996	0.0528404	6.37762	0.011645	-0.0121061	0.00493109	-2.45505	0.0141842
X39183	1	1740	2.96717	520.473	2.96717	0.299123	9.91959	0.00166308	0.0360789	0.0117085	3.08142	0.0020926
X39190	1	1740	21.627	2458.19	21.627	1.41275	15.3084	9.48e-05	-0.100508	0.025537	-3.93579	8.62e-05
X39191	1	1740	2.86774	378.836	2.86774	0.217722	13.1716	0.000292	-0.0360326	0.0100279	-3.59325	0.000336
X39192	1	1740	8.37947	318.195	8.37947	0.182871	45.8217	1.76e-11	-0.0625352	0.00916111	-6.82615	1.2e-11
X39312	1	1740	25.4569	3645.01	25.4569	2.09483	12.1522	0.000502	0.111955	0.0310612	3.60435	0.000322
X39316	1	1740	3.94103	1362.47	3.94103	0.783031	5.03305	0.0249935	-0.0432428	0.0189607	-2.28066	0.0226897
X39320	1	1740	3.82496	1680.03	3.82496	0.965532	3.96151	0.0467083	-0.0428755	0.0211224	-2.02986	0.0425234
X39323	1	1740	54.9101	2949.65	54.9101	1.6952	32.3915	1.48e-08	-0.160646	0.0279369	-5.75033	1.05e-08
X39325	1	1740	73.5022	11315.5	73.5022	6.50317	11.3025	0.000791	-0.187366	0.0548206	-3.41781	0.000646
X39333	1	1740	12.9786	4478.93	12.9786	2.5741	5.042	0.024865	0.0760527	0.0344522	2.20748	0.0274113
X39344	1	1740	6.61503	1112.08	6.61503	0.639129	10.3501	0.0013185	0.0546251	0.0171143	3.19178	0.00143934
X39351	1	1740	12.0915	774.421	12.0915	0.445069	27.1676	2.09e-07	-0.0743974	0.0143161	-5.19677	2.27e-07
X39352	1	1740	2.85833	239.008	2.85833	0.137361	20.8089	5.43e-06	-0.0354833	0.00791347	-4.48391	7.81e-06
X39364	1	1740	6.04687	1740.5	6.04687	1.00029	6.04514	0.0140414	0.052666	0.0214801	2.45185	0.0143105
X39366	1	1740	0.564338	120.326	0.564338	0.069153	8.16072	0.00433158	0.0154621	0.00564684	2.73819	0.00624103
X39369	1	1740	12.4018	4023.41	12.4018	2.31231	5.36338	0.0206796	0.0715455	0.0326898	2.18861	0.0287581
X39371	1	1740	0.663137	161.321	0.663137	0.0927131	7.15257	0.00755573	-0.0179099	0.00653876	-2.73904	0.00622515
X39393	1	1740	0.378214	96.8763	0.378214	0.055676	6.79312	0.00922908	0.01285	0.00506458	2.53723	0.0112606
X39400	1	1740	3.21152	570.728	3.21152	0.328004	9.79109	0.00178268	0.0381794	0.0122829	3.10835	0.00191198
X39486	1	1740	18.5476	5745.43	18.5476	3.30197	5.61714	0.0178942	-0.0892271	0.0390692	-2.28382	0.0225025
X39487	1	1740	33.7501	3770.7	33.7501	2.16707	15.5741	8.25e-05	0.122633	0.0316312	3.87695	0.00011
X39489	1	1740	28.5664	3391.09	28.5664	1.9489	14.6577	0.000133	0.114911	0.0300148	3.82846	0.000134
X39494	1	1740	3.63392	971.787	3.63392	0.558498	6.5066	0.0108324	-0.0428021	0.0160341	-2.66944	0.00766881
X39496	1	1740	23.2239	4334.87	23.2239	2.4913	9.32197	0.00229853	-0.0990751	0.0339093	-2.92177	0.0035256
X3955	1	1740	1.21037	455.263	1.21037	0.261645	4.62601	0.0316281	-0.02503	0.0109683	-2.28203	0.0226083
X39563	1	1740	7.7264	608.463	7.7264	0.349691	22.0949	2.8e-06	-0.0596588	0.0127037	-4.69616	2.86e-06
X39569	1	1740	0.921962	172.739	0.921962	0.0992754	9.28691	0.0023427	-0.0198992	0.00675584	-2.94548	0.00326762
X39576	1	1740	2.62858	175.441	2.62858	0.100828	26.0698	3.65e-07	-0.0339503	0.00679796	-4.99419	6.5e-07
X39579	1	1740	4.07966	287.295	4.07966	0.165112	24.7084	7.33e-07	-0.043119	0.00873134	-4.93842	8.63e-07
X3958	1	1740	0.295193	64.7319	0.295193	0.0372023	7.93481	0.00490402	-0.0120191	0.00414578	-2.89912	0.00378931
X39582	1	1740	2.85331	245.084	2.85331	0.140853	20.2574	7.22e-06	-0.0370952	0.00805554	-4.60493	4.43e-06
X39590	1	1740	9.26983	869.754	9.26983	0.499859	18.5449	1.75e-05	-0.0661347	0.0151608	-4.36221	1.36e-05
X39591	1	1740	19.0554	749.752	19.0554	0.430892	44.2231	3.91e-11	-0.0939992	0.0140984	-6.66737	3.49e-11
X39595	1	1740	15.0374	2952.29	15.0374	1.69672	8.86266	0.00295083	-0.0867945	0.0279166	-3.10907	0.00190736
X39601	1	1740	0.420435	153.754	0.420435	0.0883644	4.75797	0.0292965	0.0129209	0.00636494	2.03001	0.0425079
X39605	1	1740	20.4479	2994.76	20.4479	1.72113	11.8805	0.000581	0.0961484	0.0281914	3.41056	0.000663
X39608	1	1740	21.1093	1416.93	21.1093	0.814326	25.9224	3.94e-07	-0.0999407	0.019355	-5.16355	2.7e-07
X39610	1	1740	4.04179	661.734	4.04179	0.380307	10.6277	0.00113557	0.0429512	0.0132595	3.23928	0.00122101
X39611	1	1740	11.0317	2773.95	11.0317	1.59423	6.91979	0.00859991	-0.0707039	0.0270631	-2.61256	0.00906458
X39612	1	1740	8.00624	1952.29	8.00624	1.12201	7.13564	0.00762712	-0.0637278	0.0227467	-2.80163	0.00514108
X39616	1	1740	8.93369	2950.82	8.93369	1.69587	5.26791	0.0218406	-0.0621258	0.0279172	-2.22536	0.0261856
X39639	1	1740	31.7193	4084.84	31.7193	2.34761	13.5113	0.000244	-0.124323	0.0329302	-3.77535	0.000165
X39830	1	1740	28.1025	3093.61	28.1025	1.77794	15.8062	7.3e-05	-0.109323	0.0286634	-3.81402	0.000142
X39859	1	1740	5.33187	1986.15	5.33187	1.14147	4.67108	0.0308107	-0.049939	0.0229063	-2.18015	0.029381
X39868	1	1740	5.26692	615.745	5.26692	0.353876	14.8835	0.000119	-0.0471599	0.0127179	-3.70815	0.000215
X39871	1	1740	3.30985	623.761	3.30985	0.358483	9.23293	0.0024124	-0.0377586	0.0128329	-2.94234	0.00330078
X39878	1	1740	10.6821	1063.71	10.6821	0.611327	17.4736	3.06e-05	0.0681217	0.0167925	4.05667	5.2e-05
X39883	1	1740	63.7835	5434.46	63.7835	3.12325	20.4221	6.63e-06	0.172679	0.0379686	4.54795	5.79e-06
X39895	1	1740	5.17545	1775.75	5.17545	1.02055	5.07126	0.02445	0.0466922	0.0217118	2.15054	0.0316506
X39897	1	1740	76.3895	4670.67	76.3895	2.68429	28.458	1.08e-07	0.185992	0.0351508	5.29125	1.37e-07
X39915	1	1740	11.6019	722.01	11.6019	0.414948	27.96	1.39e-07	0.0719703	0.0138484	5.197	2.27e-07
X39916	1	1740	7.72996	1425.91	7.72996	0.81949	9.43264	0.00216458	-0.0592645	0.0194633	-3.04493	0.00236242
X39917	1	1740	11.4565	1494.96	11.4565	0.859172	13.3344	0.000268	-0.072861	0.0199142	-3.65874	0.000261
X39918	1	1740	39.5352	2244.59	39.5352	1.29	30.6475	3.57e-08	-0.134375	0.02431	-5.52754	3.74e-08
X39921	1	1740	1.4265	123.027	1.4265	0.0707053	20.1753	7.53e-06	-0.0252413	0.00568281	-4.44168	9.49e-06
X39922	1	1740	2.63204	463.844	2.63204	0.266577	9.87347	0.00170504	-0.0343846	0.0110374	-3.11529	0.00186779
X39926	1	1740	34.088	3681.94	34.088	2.11606	16.1092	6.23e-05	-0.11948	0.0311599	-3.8344	0.00013
X39927	1	1740	35.9834	4146.91	35.9834	2.38328	15.0983	0.000106	-0.120281	0.0330062	-3.6442	0.000276
X39945	1	1740	1.3351	317.585	1.3351	0.18252	7.3148	0.00690556	0.0237733	0.0091618	2.59483	0.00954378
X39947	1	1740	15.0693	3905.99	15.0693	2.24482	6.71289	0.00965183	-0.083252	0.0322332	-2.5828	0.00988152
X39949	1	1740	17.7216	6732.1	17.7216	3.86902	4.58038	0.0324788	0.0859117	0.0422295	2.0344	0.0420635
X39960	1	1740	6.0831	2379.81	6.0831	1.36771	4.44767	0.0350915	-0.0532035	0.0251126	-2.1186	0.0342666
X39963	1	1740	6.16616	1484.73	6.16616	0.853291	7.22632	0.00725274	-0.0525688	0.0198003	-2.65495	0.00800473
X39979	1	1740	2.98321	924.937	2.98321	0.531573	5.61203	0.0179462	0.0366877	0.0156706	2.34118	0.0193359
X39984	1	1740	41.3596	7638.49	41.3596	4.38994	9.42146	0.00217775	0.135525	0.0449739	3.01343	0.00262064
X39986	1	1740	13.831	5666.18	13.831	3.25643	4.24731	0.039461	0.0788241	0.0388075	2.03115	0.0423918
X39987	1	1740	6.0043	2432.35	6.0043	1.3979	4.29522	0.0383666	0.0516769	0.0253247	2.04058	0.0414442
X39989	1	1740	18.1137	1943.6	18.1137	1.11701	16.2163	5.89e-05	-0.0885315	0.0226533	-3.90811	9.66e-05
X39990	1	1740	25.1762	2047.56	25.1762	1.17676	21.3945	4.01e-06	-0.105498	0.0232541	-4.53673	6.11e-06
X39992	1	1740	7.92744	1087.74	7.92744	0.625135	12.6812	0.000379	0.0603075	0.0169909	3.5494	0.000396
X39993	1	1740	10.9478	1883.11	10.9478	1.08225	10.1158	0.0014959	0.0706978	0.0223436	3.16412	0.00158255
X4006	1	1740	1.74778	270.948	1.74778	0.155717	11.2241	0.000825	0.0278519	0.00847375	3.28685	0.00103344
X4008	1	1740	4.13657	143.941	4.13657	0.082725	50.0039	2.21e-12	-0.0433503	0.00617318	-7.02236	3.12e-12
X4009	1	1740	2.48379	107.922	2.48379	0.0620239	40.0456	3.15e-10	-0.0332196	0.00534569	-6.21428	6.45e-10
X4011	1	1740	2.06924	236.726	2.06924	0.136049	15.2095	9.99e-05	-0.0312307	0.00792823	-3.93917	8.5e-05
X40138	1	1740	3.96743	580.5	3.96743	0.333621	11.892	0.000577	-0.0431388	0.0124164	-3.47434	0.000525
X4014	1	1740	2.94024	219.162	2.94024	0.125955	23.3435	1.47e-06	-0.0361719	0.0076242	-4.74435	2.26e-06
X40162	1	1740	44.7729	1779.99	44.7729	1.02298	43.7671	4.91e-11	-0.141473	0.0215992	-6.54994	7.57e-11
X40163	1	1740	31.125	3117.09	31.125	1.79143	17.3744	3.22e-05	-0.118701	0.0287397	-4.1302	3.8e-05
X40164	1	1740	3.67531	616.426	3.67531	0.354268	10.3744	0.00130135	-0.0398393	0.0127517	-3.12423	0.00181225
X40165	1	1740	2.50674	535.141	2.50674	0.307552	8.15062	0.00435567	-0.033	0.0118908	-2.77526	0.00557507
X40178	1	1740	1.36463	304.082	1.36463	0.17476	7.80863	0.00525674	0.0246028	0.00898301	2.73882	0.00622929
X40219	1	1740	1.47566	420.428	1.47566	0.241625	6.10721	0.0135583	-0.0262977	0.0105606	-2.49018	0.0128611
X40223	1	1740	11.7337	1102.52	11.7337	0.633635	18.5181	1.78e-05	-0.0727142	0.0170538	-4.26381	2.12e-05
X40229	1	1740	18.5973	1569.69	18.5973	0.902121	20.6151	6e-06	-0.0922469	0.0203714	-4.52825	6.35e-06
X40246	1	1740	60.7444	3869.17	60.7444	2.22366	27.3173	1.93e-07	-0.164999	0.0320468	-5.14868	2.92e-07
X40510	1	1740	41.8627	2854.66	41.8627	1.64061	25.5165	4.85e-07	0.138198	0.0275334	5.0193	5.72e-07
X40514	1	1740	13.0665	2618.68	13.0665	1.50499	8.68215	0.00325616	-0.0807544	0.0262722	-3.07376	0.00214682
X40558	1	1740	2.62372	775.169	2.62372	0.4455	5.88939	0.0153334	-0.0362376	0.0143392	-2.52717	0.0115869
X40575	1	1740	18.9348	885.26	18.9348	0.50877	37.2168	1.3e-09	-0.093134	0.0153256	-6.07702	1.5e-09
X40579	1	1740	11.6502	522.323	11.6502	0.300185	38.8099	5.85e-10	-0.0732734	0.0117551	-6.23334	5.72e-10
X40596	1	1740	1.41132	570.265	1.41132	0.327739	4.30623	0.0381196	-0.0254956	0.0122987	-2.07302	0.0383177
X40600	1	1740	0.952634	430.152	0.952634	0.247214	3.85348	0.049802	-0.0215857	0.0106734	-2.02239	0.0432898
X40616	1	1740	30.6586	2061.2	30.6586	1.1846	25.881	4.02e-07	-0.120135	0.0233772	-5.139	3.07e-07
X4065	1	1740	2.19418	350.548	2.19418	0.201465	10.8912	0.000986	-0.0324722	0.00964811	-3.36566	0.00078
X4069	1	1740	0.286302	114.742	0.286302	0.0659439	4.3416	0.0373377	0.0114317	0.00549526	2.08029	0.0376462
X4073	1	1740	0.632023	152.332	0.632023	0.0875473	7.21922	0.00728137	-0.0164185	0.00633681	-2.59098	0.00965075
X4074	1	1740	0.849988	382.163	0.849988	0.219634	3.87002	0.0493147	-0.0209748	0.0100147	-2.0944	0.0363692
X4079	1	1740	2.19755	556.402	2.19755	0.319771	6.87224	0.00883077	0.0321582	0.0121115	2.65518	0.00799936
X40793	1	1740	6.94592	487.419	6.94592	0.280126	24.7957	7.01e-07	-0.0551018	0.0113279	-4.86424	1.25e-06
X40794	1	1740	4.2903	286.111	4.2903	0.164432	26.0917	3.61e-07	-0.0435366	0.00869419	-5.00755	6.07e-07
X40795	1	1740	3.47656	251.989	3.47656	0.144821	24.0059	1.05e-06	-0.0392175	0.00816782	-4.80147	1.71e-06
X40797	1	1740	0.68944	78.4746	0.68944	0.0451003	15.2868	9.59e-05	-0.0174814	0.00454742	-3.84425	0.000125
X40798	1	1740	1.21466	178.014	1.21466	0.102307	11.8727	0.000583	-0.023801	0.00684569	-3.47679	0.00052
X40800	1	1740	0.852498	78.0625	0.852498	0.0448635	19.002	1.38e-05	-0.0196117	0.00453294	-4.32649	1.6e-05
X40801	1	1740	0.589258	83.1497	0.589258	0.0477872	12.3309	0.000457	-0.0160495	0.00467482	-3.43318	0.000611
X40834	1	1740	24.5156	2303.38	24.5156	1.32378	18.5194	1.78e-05	0.103937	0.0247393	4.2013	2.79e-05
X40919	1	1740	1.06812	164.937	1.06812	0.0947916	11.2681	0.000806	-0.0226279	0.00660335	-3.42673	0.000625
X40928	1	1740	17.2076	4491.22	17.2076	2.58116	6.66662	0.00990463	0.0880393	0.0345115	2.55102	0.0108263
X40964	1	1740	5.76052	646.083	5.76052	0.371312	15.514	8.51e-05	-0.0513208	0.0130867	-3.92159	9.14e-05
X40968	1	1740	0.878596	384.102	0.878596	0.220748	3.98008	0.046197	-0.0214022	0.0100954	-2.11999	0.0341491
X41038	1	1740	17.8422	1333.22	17.8422	0.766219	23.2861	1.52e-06	-0.0909082	0.0187819	-4.84019	1.41e-06
X41041	1	1740	17.5104	1343.53	17.5104	0.772143	22.6777	2.07e-06	-0.0899657	0.0188758	-4.76619	2.03e-06
X41046	1	1740	28.5205	1593.79	28.5205	0.915973	31.1368	2.78e-08	-0.115038	0.0204992	-5.61183	2.33e-08
X41066	1	1740	24.9463	1909.7	24.9463	1.09753	22.7295	2.02e-06	0.105493	0.0224577	4.69739	2.84e-06
X41067	1	1740	14.6546	1536.96	14.6546	0.883312	16.5905	4.85e-05	-0.0817477	0.0201515	-4.05666	5.2e-05
X41073	1	1740	3.80696	1464.3	3.80696	0.841551	4.52374	0.033568	0.0390861	0.0196694	1.98715	0.0470628
X41075	1	1740	19.1609	2262.22	19.1609	1.30013	14.7377	0.000128	-0.0922914	0.0244768	-3.77057	0.000168
X41078	1	1740	45.9809	4673.48	45.9809	2.68591	17.1193	3.68e-05	0.144898	0.0352129	4.11492	4.06e-05
X41095	1	1740	5.34771	803.084	5.34771	0.461542	11.5866	0.000679	0.049396	0.0145849	3.38678	0.000723
X41096	1	1740	8.73391	647.815	8.73391	0.372307	23.4589	1.39e-06	-0.0633142	0.0130979	-4.83393	1.46e-06
X41123	1	1740	8.33748	1428.56	8.33748	0.82101	10.1551	0.00146452	0.0639056	0.0194709	3.2821	0.00105087
X41124	1	1740	6.29568	1357.53	6.29568	0.78019	8.06943	0.00455424	0.0557737	0.0189559	2.94229	0.00330127
X41293	1	1740	2.33177	210.616	2.33177	0.121044	19.2639	1.21e-05	-0.0328347	0.00745624	-4.40366	1.13e-05
X41295	1	1740	11.1014	1487.08	11.1014	0.854645	12.9895	0.000322	-0.070887	0.0198645	-3.56853	0.000368767
X41296	1	1740	0.390144	139.79	0.390144	0.0803392	4.85621	0.0276774	-0.0137571	0.00608982	-2.25904	0.0240049
X41298	1	1740	1.64983	205.987	1.64983	0.118383	13.9363	0.000195	-0.0269079	0.00737871	-3.6467	0.000273
X41299	1	1740	1.54046	136.886	1.54046	0.0786699	19.5813	1.02e-05	-0.0267278	0.00602771	-4.43416	9.82e-06
X41308	1	1740	0.529026	52.0717	0.529026	0.0299263	17.6777	2.75e-05	-0.0156755	0.00371861	-4.21543	2.62e-05
X41404	1	1740	4.32611	419.376	4.32611	0.241021	17.9491	2.39e-05	-0.0439243	0.0105465	-4.16482	3.27e-05
X41408	1	1740	7.29177	602.683	7.29177	0.346369	21.052	4.79e-06	-0.0570423	0.0126501	-4.50924	6.94e-06
X41409	1	1740	3.09681	539.121	3.09681	0.30984	9.99488	0.00159681	-0.0358632	0.0119551	-2.99983	0.00273988
X41425	1	1740	23.6506	1170.21	23.6506	0.672533	35.1665	3.64e-09	-0.104954	0.0176323	-5.95236	3.19e-09
X41426	1	1740	2.70985	336.119	2.70985	0.193172	14.0282	0.000186	-0.0348314	0.00943879	-3.69024	0.000231
X41468	1	1740	1.22333	91.8993	1.22333	0.0528157	23.1622	1.62e-06	0.0230932	0.00492809	4.68603	3e-06
X41472	1	1740	6.25089	2348.89	6.25089	1.34994	4.63051	0.0315455	-0.051243	0.0249151	-2.05671	0.0398638
X41475	1	1740	12.5421	1932.78	12.5421	1.11079	11.2911	0.000796	-0.0741383	0.0226228	-3.27715	0.00106937
X41477	1	1740	14.2838	1693.05	14.2838	0.973016	14.6799	0.000132	-0.0807283	0.0211982	-3.80827	0.000145
X41478	1	1740	13.5965	2309.52	13.5965	1.32731	10.2437	0.00139627	-0.0798398	0.0247257	-3.22902	0.00126543
X41479	1	1740	11.6604	2994.78	11.6604	1.72114	6.77484	0.00932372	-0.0719927	0.0281824	-2.55453	0.0107181
X41489	1	1740	10.6941	594.337	10.6941	0.341573	31.3083	2.55e-08	-0.0685835	0.0125196	-5.47807	4.93e-08
X41490	1	1740	15.006	2095.83	15.006	1.2045	12.4583	0.000427	-0.0825626	0.0235789	-3.50154	0.000474
X4160	1	1740	0.368574	42.3107	0.368574	0.0243165	15.1574	0.000103	0.0128847	0.00334563	3.8512	0.000122
X4161	1	1740	0.392564	40.6357	0.392564	0.0233539	16.8094	4.32e-05	0.0134011	0.00328136	4.08401	4.63e-05
X41627	1	1740	8.10628	578.666	8.10628	0.332567	24.3749	8.69e-07	-0.061748	0.0123827	-4.98664	6.76e-07
X41654	1	1740	1.49088	549.294	1.49088	0.315686	4.72267	0.0299021	-0.0262068	0.0120589	-2.17324	0.0298977
X41658	1	1740	5.19239	637.326	5.19239	0.366279	14.176	0.000172	-0.0484058	0.0129722	-3.73151	0.000196
X41660	1	1740	1.62074	520.228	1.62074	0.298981	5.42087	0.0200116	-0.0272364	0.0117561	-2.31679	0.0206313
X4167	1	1740	15.2516	1462.07	15.2516	0.840271	18.1507	2.15e-05	-0.0837653	0.0196622	-4.26022	2.15e-05
X41674	1	1740	3.40375	752.28	3.40375	0.432345	7.87276	0.00507435	-0.0395228	0.0140997	-2.80309	0.00511799
X41676	1	1740	10.462	884.883	10.462	0.508553	20.5722	6.13e-06	-0.0692956	0.0153095	-4.52632	6.41e-06
X41701	1	1740	2.45743	652.298	2.45743	0.374884	6.55518	0.0105417	-0.0344203	0.013134	-2.6207	0.00885164
X41706	1	1740	6.68515	293.754	6.68515	0.168824	39.5982	3.94e-10	0.0549754	0.00880868	6.24105	5.45e-10
X41717	1	1740	0.604178	99.5737	0.604178	0.0572263	10.5577	0.00117912	-0.0166457	0.00513236	-3.24329	0.0012041
X41725	1	1740	3.73194	951.296	3.73194	0.546722	6.82604	0.00906118	-0.041566	0.0158811	-2.61733	0.00893925
X41743	1	1740	1.21159	125.639	1.21159	0.0722063	16.7795	4.39e-05	-0.0240615	0.0057707	-4.16961	3.2e-05
X41762	1	1740	1.37098	215.147	1.37098	0.123648	11.0878	0.000887	-0.0258274	0.00754787	-3.42182	0.000637
X41781	1	1740	5.87084	1040.9	5.87084	0.598221	9.81383	0.0017609	-0.0524212	0.0166352	-3.15122	0.00165371
X41788	1	1740	7.74659	976.68	7.74659	0.56131	13.8009	0.00021	-0.0580536	0.0160799	-3.61032	0.000315
X41811	1	1740	0.316181	105.481	0.316181	0.0606214	5.21566	0.0225044	-0.0117279	0.00529259	-2.21591	0.026827
X41820	1	1740	13.5909	3364.72	13.5909	1.93375	7.02829	0.00809596	-0.0793994	0.0298694	-2.65822	0.0079279
X41832	1	1740	3.1726	1116.89	3.1726	0.641892	4.94257	0.0263311	0.0398471	0.017202	2.31642	0.0206517
X41846	1	1740	12.837	3810.71	12.837	2.19007	5.86148	0.0155775	-0.07637	0.0317516	-2.40523	0.0162666
X41972	1	1740	6.17887	818.558	6.17887	0.470435	13.1344	0.000298	-0.0539586	0.0147415	-3.66031	0.000259
X41990	1	1740	0.69824	282.3	0.69824	0.162241	4.30371	0.0381761	0.0171676	0.0086398	1.98703	0.047076
X42345	1	1740	30.5984	3193.08	30.5984	1.8351	16.674	4.64e-05	-0.12391	0.028993	-4.27379	2.03e-05
X42358	1	1740	4.0679	1315.5	4.0679	0.756032	5.3806	0.0204772	-0.0443945	0.0186275	-2.38328	0.0172666
X42364	1	1740	4.88724	717.652	4.88724	0.412444	11.8495	0.00059	-0.0473569	0.0137801	-3.43661	0.000603
X42368	1	1740	2.71307	531.074	2.71307	0.305215	8.88903	0.00290872	-0.0356892	0.0118349	-3.01559	0.00260209
X42389	1	1740	3.36749	557.392	3.36749	0.32034	10.5122	0.00120832	-0.040079	0.0121632	-3.2951	0.00100373
X42398	1	1740	4.82998	986.035	4.82998	0.566687	8.52318	0.00355159	-0.0459799	0.0161602	-2.84526	0.00448971
X42434	1	1740	2.30552	920.296	2.30552	0.528906	4.35904	0.0369582	-0.0326287	0.0156173	-2.08926	0.0368298
X42440	1	1740	9.08855	1338.64	9.08855	0.769332	11.8136	0.000602	-0.0632194	0.0188208	-3.35902	0.000799
X42445	1	1740	3.79773	729.311	3.79773	0.419144	9.06067	0.00264922	-0.0410269	0.0139142	-2.94857	0.00323528
X42453	1	1740	7.87257	1904.1	7.87257	1.09431	7.19408	0.00738365	0.0568863	0.0224669	2.53201	0.011429
X42454	1	1740	5.48825	922.65	5.48825	0.530258	10.3502	0.00131844	0.0488742	0.0156468	3.12359	0.00181619
X42505	1	1740	6.63726	298.765	6.63726	0.171704	38.6552	6.32e-10	-0.055023	0.00889332	-6.187	7.64e-10
X42508	1	1740	5.44339	775.161	5.44339	0.445495	12.2188	0.000485	-0.0506472	0.0143505	-3.5293	0.000428
X4263	1	1740	6.85829	2233.94	6.85829	1.28387	5.34187	0.0209355	-0.0544637	0.0243317	-2.23838	0.0253231
X42636	1	1740	18.5549	2255.63	18.5549	1.29634	14.3133	0.00016	0.0935365	0.024464	3.82344	0.000136
X42637	1	1740	4.88455	1765.27	4.88455	1.01453	4.81462	0.0283512	0.0460919	0.0216216	2.13175	0.0331677
X4268	1	1740	28.4124	1448.88	28.4124	0.83269	34.1212	6.17e-09	-0.115694	0.0195652	-5.91329	4.03e-09
X4270	1	1740	14.4633	1146.4	14.4633	0.658853	21.9523	3.01e-06	-0.0834327	0.0173809	-4.80026	1.72e-06
X4271	1	1740	4.62275	497.794	4.62275	0.286088	16.1585	6.07e-05	-0.0473661	0.0114691	-4.12989	3.8e-05
X42761	1	1740	49.812	5238.21	49.812	3.01047	16.5463	4.96e-05	-0.153332	0.0373038	-4.11037	4.14e-05
X43000	1	1740	5.8026	394.873	5.8026	0.226938	25.569	4.72e-07	0.0524705	0.0102159	5.13615	3.12e-07
X43001	1	1740	5.51644	1895.45	5.51644	1.08934	5.06402	0.024552	0.0507654	0.0223746	2.26888	0.023398
X43031	1	1740	5.50096	737.876	5.50096	0.424067	12.9719	0.000325	-0.0476637	0.0139144	-3.42549	0.000628
X43032	1	1740	0.993606	107.998	0.993606	0.0620676	16.0084	6.57e-05	-0.0213928	0.00533593	-4.00919	6.35e-05
X43034	1	1740	2.10492	136.969	2.10492	0.0787179	26.74	2.6e-07	-0.0311772	0.00600083	-5.19548	2.28e-07
X43036	1	1740	33.7094	4282.38	33.7094	2.46114	13.6967	0.000222	-0.121514	0.0335904	-3.61752	0.000306
X43037	1	1740	1.00557	104.077	1.00557	0.0598145	16.8115	4.32e-05	-0.021118	0.0052322	-4.03616	5.67e-05
X43038	1	1740	4.85927	563.19	4.85927	0.323672	15.0129	0.000111	-0.0452731	0.0122159	-3.70607	0.000217
X43045	1	1740	2.21695	349.487	2.21695	0.200854	11.0376	0.000911	-0.0319826	0.00963637	-3.31894	0.000922
X43058	1	1740	6.40284	422.463	6.40284	0.242795	26.3714	3.13e-07	0.054759	0.0105635	5.18378	2.43e-07
X4307	1	1740	1.8306	433.937	1.8306	0.249389	7.34035	0.00680852	-0.028868	0.0107227	-2.69224	0.00716579
X4308	1	1740	6.70031	524.67	6.70031	0.301534	22.2207	2.62e-06	0.054727	0.0117857	4.64351	3.68e-06
X4311	1	1740	2.75288	174.142	2.75288	0.100081	27.5065	1.76e-07	-0.0357979	0.0067857	-5.27549	1.49e-07
X43120	1	1740	26.523	3875.54	26.523	2.22732	11.908	0.000572	-0.107976	0.0320658	-3.36732	0.000776
X43267	1	1740	0.650897	117.087	0.650897	0.0672914	9.67281	0.00190048	0.0172418	0.00556714	3.09707	0.0019858
X43269	1	1740	0.223997	88.5331	0.223997	0.0508811	4.40236	0.036033	-0.00982	0.00483616	-2.03054	0.0424544
X4337	1	1740	1.75043	112.761	1.75043	0.0648053	27.0106	2.26e-07	-0.028233	0.00546586	-5.16533	2.68e-07
X4352	1	1740	0.397234	63.3554	0.397234	0.0364111	10.9097	0.000976	-0.0140121	0.00409447	-3.42219	0.000636
X43530	1	1740	11.5792	868.906	11.5792	0.499371	23.1876	1.6e-06	0.0714013	0.015176	4.70488	2.74e-06
X43533	1	1740	40.8923	1428.96	40.8923	0.82124	49.7934	2.46e-12	-0.134518	0.019423	-6.92573	6.09e-12
X43538	1	1740	8.49907	3082.04	8.49907	1.77129	4.79825	0.028621	-0.0642667	0.0285482	-2.25116	0.0245003
X43551	1	1740	1.53309	474.523	1.53309	0.272715	5.62158	0.017849	-0.0260421	0.0112065	-2.32383	0.0202497
X43556	1	1740	5.7964	1837.54	5.7964	1.05606	5.48872	0.0192517	-0.0527748	0.0220752	-2.39069	0.0169232
X43557	1	1740	9.37084	1018.87	9.37084	0.585558	16.0033	6.59e-05	0.0666367	0.0163829	4.06745	4.97e-05
X43559	1	1740	4.18395	1300.48	4.18395	0.747402	5.59799	0.0180902	0.0453816	0.0185616	2.44491	0.0145877
X43561	1	1740	4.54465	591.445	4.54465	0.339911	13.3701	0.000263	0.0465266	0.0125086	3.71956	0.000206
X43562	1	1740	6.35893	1257.31	6.35893	0.722592	8.80017	0.00305309	0.0559111	0.0182367	3.06586	0.00220404
X4364	1	1740	2.77086	665.037	2.77086	0.382205	7.24968	0.00715939	0.0360142	0.0132698	2.714	0.00671351
X4365	1	1740	2.86019	297.971	2.86019	0.171248	16.702	4.57e-05	-0.0364152	0.00887532	-4.10298	4.27e-05
X43774	1	1740	4.67835	580.749	4.67835	0.333764	14.0169	0.000187	-0.0462593	0.0124218	-3.72403	0.000202
X43798	1	1740	1.27868	351.982	1.27868	0.202288	6.3211	0.0120206	-0.0238933	0.00966491	-2.47217	0.0135251
X43800	1	1740	4.02021	937.024	4.02021	0.53852	7.46529	0.00635359	-0.0436463	0.015753	-2.77066	0.00565403
X4382	1	1740	7.7365	633.734	7.7365	0.364215	21.2416	4.34e-06	-0.0590087	0.0129116	-4.57021	5.22e-06
X4386	1	1740	0.469693	58.9072	0.469693	0.0338547	13.8738	0.000202	0.0149463	0.00395344	3.78058	0.000162
X43886	1	1740	21.3214	1975.33	21.3214	1.13525	18.7813	1.55e-05	-0.09886	0.0228994	-4.31715	1.67e-05
X43990	1	1740	17.501	2195.74	17.501	1.26192	13.8686	0.000202	-0.0886612	0.0240398	-3.6881	0.000233
X4405	1	1740	3.64244	527.909	3.64244	0.303396	12.0056	0.000543	0.0406109	0.0117982	3.44212	0.000591
X44104	1	1740	25.9634	1471.11	25.9634	0.845466	30.709	3.46e-08	0.107522	0.0197383	5.44738	5.85e-08
X44105	1	1740	37.6622	929.312	37.6622	0.534087	70.517	9.33e-17	-0.130348	0.0156819	-8.31202	1.88e-16
X44134	1	1740	14.4309	946.438	14.4309	0.54393	26.5308	2.89e-07	-0.0809292	0.0157968	-5.12314	3.34e-07
X44168	1	1740	17.9708	2819.23	17.9708	1.62025	11.0914	0.000885	0.0903647	0.0273606	3.30273	0.000977
X4419	1	1740	0.402573	51.5435	0.402573	0.0296227	13.59	0.000234	-0.0143111	0.00369561	-3.87247	0.000112
X4429	1	1740	0.793833	92.3571	0.793833	0.0530788	14.9558	0.000114	0.0188034	0.00494789	3.80029	0.00015
X4434	1	1740	1.68617	85.3132	1.68617	0.0490305	34.3902	5.39e-09	0.0272987	0.004742	5.75679	1.01e-08
X4438	1	1740	1.85306	106.903	1.85306	0.0614385	30.1612	4.56e-08	0.0290705	0.00531364	5.47092	5.13e-08
X4439	1	1740	1.86405	141.754	1.86405	0.0814677	22.8808	1.87e-06	0.0285459	0.00612498	4.66057	3.39e-06
X44426	1	1740	20.3506	4648.52	20.3506	2.67156	7.61749	0.00584111	-0.0973433	0.0350682	-2.77583	0.0055654
X44439	1	1740	41.274	3244.11	41.274	1.86443	22.1376	2.74e-06	0.135271	0.029303	4.6163	4.19e-06
X4444	1	1740	0.882133	134.418	0.882133	0.0772517	11.4189	0.000743	0.0202068	0.00597544	3.38165	0.000737
X44450	1	1740	10.2457	825.833	10.2457	0.474616	21.5874	3.63e-06	-0.0669935	0.0147642	-4.53757	6.08e-06
X44498	1	1740	59.0804	4730.49	59.0804	2.71867	21.7313	3.38e-06	0.162297	0.0353865	4.58641	4.83e-06
X44504	1	1740	8.65431	2454.39	8.65431	1.41057	6.13534	0.013345	-0.061377	0.0255254	-2.40454	0.0162973
X44580	1	1740	9.45954	2395.56	9.45954	1.37676	6.87089	0.00883743	-0.0643553	0.0252146	-2.55231	0.0107865
X44618	1	1740	4.17764	1494.26	4.17764	0.858772	4.86467	0.0275424	-0.041029	0.0198731	-2.06454	0.0391148
X44639	1	1740	31.6598	4000.69	31.6598	2.29925	13.7696	0.000213	0.121191	0.0325089	3.72794	0.000199
X44649	1	1740	10.4914	1374.07	10.4914	0.789694	13.2854	0.000275	0.0678643	0.0190956	3.55392	0.00039
X44665	1	1740	14.8663	809.949	14.8663	0.465488	31.937	1.86e-08	-0.0805637	0.01464	-5.50299	4.29e-08
X44852	1	1740	17.0467	4704.21	17.0467	2.70357	6.30524	0.0121282	-0.0893928	0.0353284	-2.53034	0.0114832
X45024	1	1740	15.3437	2483.75	15.3437	1.42745	10.7491	0.0010639	-0.0851291	0.0256711	-3.31615	0.000932
X45292	1	1740	7.47294	2476.45	7.47294	1.42325	5.25063	0.0220579	-0.0563298	0.0256157	-2.19903	0.0280076
X45319	1	1740	3.79596	955.236	3.79596	0.548986	6.9145	0.00862531	-0.0407448	0.0159047	-2.56181	0.010497
X45320	1	1740	2.34479	584.64	2.34479	0.336	6.97854	0.0083232	-0.0313286	0.0124463	-2.5171	0.0119221
X45326	1	1740	5.11906	211.847	5.11906	0.121751	42.0452	1.16e-10	-0.0481372	0.00747118	-6.44305	1.51e-10
X45327	1	1740	39.3392	2427.44	39.3392	1.39508	28.1985	1.24e-07	-0.135728	0.0252964	-5.36553	9.16e-08
X45336	1	1740	15.2897	741.384	15.2897	0.426083	35.8843	2.54e-09	-0.0814413	0.0139992	-5.81759	7.1e-09
X45377	1	1740	15.6158	1852.31	15.6158	1.06455	14.669	0.000133	-0.084014	0.022195	-3.78527	0.000159
X45380	1	1740	9.5002	462.89	9.5002	0.266029	35.7112	2.77e-09	-0.0655321	0.0110443	-5.93356	3.57e-09
X45383	1	1740	10.3331	943.856	10.3331	0.542446	19.049	1.35e-05	0.0677535	0.0158305	4.27993	1.97e-05
X45430	1	1740	1.96067	89.7083	1.96067	0.0515565	38.0296	8.64e-10	-0.0294084	0.00485904	-6.05231	1.75e-09
X45431	1	1740	30.6986	678.279	30.6986	0.389815	78.7517	1.71e-18	-0.11819	0.0133995	-8.82052	2.72e-18
X45436	1	1740	2.50021	594.398	2.50021	0.341608	7.31895	0.00688972	-0.0321908	0.0125567	-2.56364	0.0104418
X45441	1	1740	0.805958	110.489	0.805958	0.0634994	12.6924	0.000377	-0.0183052	0.00539871	-3.39066	0.000713
X45454	1	1740	2.61319	215.258	2.61319	0.123712	21.1233	4.62e-06	-0.033749	0.00755427	-4.46753	8.42e-06
X45455	1	1740	1.23783	76.1868	1.23783	0.0437855	28.2703	1.19e-07	-0.0233483	0.00449	-5.20006	2.23e-07
X45624	1	1740	6.0975	1068.57	6.0975	0.61412	9.92883	0.00165479	-0.0538139	0.0167833	-3.2064	0.00136862
X45625	1	1740	3.79838	509.358	3.79838	0.292735	12.9755	0.000324	-0.0419868	0.0116045	-3.61814	0.000305
X4566	1	1740	0.660862	209.386	0.660862	0.120337	5.49178	0.0192181	-0.0176883	0.00745555	-2.3725	0.0177767
X4571	1	1740	0.303428	99.2217	0.303428	0.057024	5.32105	0.0211862	0.0110434	0.00511278	2.15996	0.0309129
X4597	1	1740	0.526504	74.6996	0.526504	0.0429308	12.264	0.000473	-0.0152081	0.00443408	-3.42982	0.000618
X4599	1	1740	1.42841	155.85	1.42841	0.0895688	15.9477	6.78e-05	-0.0261462	0.00643149	-4.06534	5.01e-05
X4606	1	1740	0.766616	109.342	0.766616	0.0628403	12.1994	0.00049	-0.0187325	0.00538276	-3.48009	0.000514
X4616	1	1740	4.755	524.67	4.755	0.301535	15.7693	7.45e-05	-0.0474214	0.0117228	-4.04524	5.46e-05
X4624	1	1740	0.29757	108.176	0.29757	0.0621699	4.78639	0.0288181	-0.012786	0.00533958	-2.39458	0.0167452
X4635	1	1740	1.02716	118.077	1.02716	0.0678603	15.1364	0.000104	-0.0222075	0.00558725	-3.97467	7.34e-05
X4642	1	1740	1.33144	128.067	1.33144	0.0736016	18.0898	2.22e-05	-0.0248339	0.00583285	-4.25759	2.18e-05
X46606	1	1740	34.4813	4751.5	34.4813	2.73075	12.6271	0.00039	-0.12529	0.035556	-3.52373	0.000437
X4727	1	1740	1.02536	193.139	1.02536	0.110999	9.23752	0.00240638	-0.0221113	0.00714773	-3.09347	0.00200991
X4728	1	1740	1.81598	274.251	1.81598	0.157616	11.5215	0.000703	-0.0288775	0.00850972	-3.39347	0.000706
X47285	1	1740	3.76056	434.624	3.76056	0.249784	15.0553	0.000108	-0.0402068	0.0107154	-3.75224	0.000181
X4735	1	1740	0.615082	90.3998	0.615082	0.0519539	11.839	0.000594	-0.0170232	0.00489181	-3.47995	0.000514
X47403	1	1740	12.1153	487.188	12.1153	0.279993	43.2699	6.29e-11	-0.0737557	0.0113653	-6.48955	1.12e-10
X47405	1	1740	7.58973	795.727	7.58973	0.457314	16.5963	4.83e-05	-0.0585239	0.0145105	-4.03322	5.74e-05
X47409	1	1740	4.76899	333.039	4.76899	0.191402	24.9161	6.59e-07	-0.0469256	0.00940735	-4.98819	6.71e-07
X4747	1	1740	1.33918	238.727	1.33918	0.137199	9.76085	0.00181208	-0.0246496	0.00796282	-3.09559	0.0019957
X4832	1	1740	3.55021	678.719	3.55021	0.390068	9.1015	0.00259103	-0.037795	0.0133587	-2.82924	0.00471973
X48879	1	1740	7.48793	236.675	7.48793	0.13602	55.0502	1.83e-13	0.0570614	0.0078994	7.22351	7.56e-13
X48881	1	1740	6.03279	290.471	6.03279	0.166938	36.138	2.23e-09	0.0509974	0.0087609	5.82103	6.96e-09
X49033	1	1740	9.13959	3845.75	9.13959	2.2102	4.13518	0.042152	0.0644724	0.0318884	2.02182	0.0433489
X49097	1	1740	0.484638	55.0722	0.484638	0.0316507	15.3121	9.46e-05	-0.0141106	0.00381146	-3.70215	0.00022
X4916	1	1740	1.56025	294.467	1.56025	0.169234	9.21947	0.0024301	-0.0272579	0.00880012	-3.09744	0.00198334
X4921	1	1740	0.740534	297.604	0.740534	0.171037	4.32968	0.0375992	-0.0196582	0.00888492	-2.21253	0.0270598
X49921	1	1740	7.05803	1163.84	7.05803	0.668876	10.5521	0.0011827	-0.058441	0.0175988	-3.32073	0.000916
X49922	1	1740	10.3708	1071.89	10.3708	0.616031	16.8349	4.27e-05	-0.0702274	0.0168843	-4.15934	3.35e-05
X50308	1	1740	0.506053	99.2762	0.506053	0.0570553	8.86952	0.00293982	0.0155031	0.0051371	3.01787	0.00258276
X5052	1	1740	3.86714	531.187	3.86714	0.30528	12.6675	0.000382	0.0430079	0.0118276	3.63623	0.000285
X5054	1	1740	1.1166	64.2021	1.1166	0.0368978	30.2619	4.34e-08	-0.0226429	0.00412762	-5.4857	4.73e-08
X5055	1	1740	2.666	296.729	2.666	0.170534	15.6332	8e-05	0.0358652	0.00885103	4.05209	5.3e-05
X5060	1	1740	1.44924	126.604	1.44924	0.072761	19.9179	8.6e-06	-0.0259238	0.00579064	-4.47684	8.07e-06
X5078	1	1740	2.56832	125.493	2.56832	0.0721221	35.6106	2.91e-09	-0.0342266	0.00576009	-5.94203	3.4e-09
X5093	1	1740	4.12156	169.627	4.12156	0.097487	42.2781	1.03e-10	-0.0432067	0.0067079	-6.44117	1.53e-10
X5116	1	1740	1.60334	126.175	1.60334	0.0725144	22.1107	2.78e-06	-0.0270085	0.00579248	-4.66267	3.36e-06
X5120	1	1740	0.399443	96.9245	0.399443	0.0557037	7.17085	0.00747945	-0.0131775	0.00507451	-2.5968	0.00948932
X5126	1	1740	0.286581	38.7327	0.286581	0.0222602	12.8741	0.000342	-0.0117249	0.00320305	-3.66054	0.000259
X5135	1	1740	0.477988	155.277	0.477988	0.0892395	5.35624	0.0207642	-0.0150369	0.00642239	-2.34133	0.019328
X51355	1	1740	19.5563	4612.91	19.5563	2.6511	7.3767	0.0066728	-0.0942087	0.0350332	-2.68913	0.00723266
X5137	1	1740	0.570957	127.72	0.570957	0.0734025	7.77844	0.00534491	-0.015952	0.00582775	-2.73725	0.00625892
X5138	1	1740	0.47165	118.011	0.47165	0.0678226	6.95418	0.00843679	-0.0148694	0.00559366	-2.65826	0.00792676
X5143	1	1740	9.02886	1229.5	9.02886	0.706607	12.7778	0.00036	-0.065136	0.0180831	-3.60205	0.000325
X5144	1	1740	0.581167	116.892	0.581167	0.0671792	8.65099	0.00331203	-0.016152	0.00557185	-2.89885	0.0037925
X5145	1	1740	1.47374	182.89	1.47374	0.105109	14.0211	0.000187	-0.0260342	0.0069533	-3.74415	0.000187
X5164	1	1740	2.8416	143.781	2.8416	0.0826325	34.3884	5.39e-09	-0.0367225	0.00616708	-5.9546	3.15e-09
X5187	1	1740	0.617708	178.545	0.617708	0.102612	6.01983	0.0142435	-0.0170686	0.00688282	-2.47988	0.0132372
X5188	1	1740	2.46058	351.491	2.46058	0.202006	12.1807	0.000495	-0.0350986	0.00964931	-3.63742	0.000283
X52068	1	1740	2.38406	71.3453	2.38406	0.041003	58.1435	3.98e-14	-0.0319843	0.00433291	-7.38171	2.42e-13
X52069	1	1740	4.8169	160.426	4.8169	0.0921986	52.2448	7.3e-13	-0.046045	0.00651553	-7.06696	2.29e-12
X52070	1	1740	2.79114	436.672	2.79114	0.250961	11.1218	0.000871	-0.0348951	0.0107493	-3.24626	0.00119164
X52072	1	1740	5.73493	224.996	5.73493	0.129308	44.3508	3.67e-11	-0.0504458	0.00771794	-6.53618	8.28e-11
X52284	1	1740	1.66164	70.836	1.66164	0.0407103	40.8162	2.14e-10	-0.0267327	0.00432439	-6.18184	7.88e-10
X5239	1	1740	2.45105	201.462	2.45105	0.115783	21.1694	4.51e-06	-0.0335239	0.00732448	-4.57697	5.05e-06
X5251	1	1740	0.283219	27.6592	0.283219	0.0158961	17.8169	2.56e-05	-0.0116325	0.00270183	-4.30541	1.76e-05
X52532	1	1740	6.45787	1086.65	6.45787	0.624514	10.3406	0.00132522	-0.053002	0.016952	-3.12658	0.0017979
X5281	1	1740	0.350898	26.848	0.350898	0.0154299	22.7414	2.01e-06	-0.0129011	0.00267173	-4.82874	1.49e-06
X5282	1	1740	1.90137	396.166	1.90137	0.227682	8.35101	0.00390247	0.0292439	0.010269	2.84779	0.0044544
X5283	1	1740	1.73457	170.07	1.73457	0.0977411	17.7465	2.65e-05	-0.0289726	0.00671204	-4.31651	1.67e-05
X5285	1	1740	2.32256	331.375	2.32256	0.190445	12.1954	0.000491	-0.0346461	0.00934814	-3.7062	0.000217
X5286	1	1740	4.78465	299.931	4.78465	0.172374	27.7573	1.55e-07	-0.0478574	0.00889991	-5.37729	8.59e-08
X5289	1	1740	0.837655	113.066	0.837655	0.0649802	12.8909	0.000339	-0.0202223	0.00546642	-3.69936	0.000223
X5290	1	1740	0.961987	410.471	0.961987	0.235903	4.07789	0.0436009	-0.0217736	0.0104197	-2.08965	0.0367949
X5294	1	1740	1.45735	376.639	1.45735	0.216459	6.73269	0.00954569	-0.0271035	0.00998875	-2.7134	0.00672564
X5298	1	1740	2.56311	826.125	2.56311	0.474785	5.39847	0.0202692	-0.034356	0.014809	-2.31993	0.0204604
X5299	1	1740	3.47679	397.853	3.47679	0.228651	15.2057	0.0001	-0.0409388	0.010271	-3.98587	7e-05
X5315	1	1740	1.17057	158.104	1.17057	0.0908641	12.8826	0.000341	-0.0228852	0.00646366	-3.5406	0.00041
X5361	1	1740	0.181373	75.439	0.181373	0.0433558	4.18337	0.0409725	-0.00884085	0.00447512	-1.97555	0.0483639
X5367	1	1740	0.551437	66.7704	0.551437	0.0383738	14.3701	0.000155	-0.0157532	0.00418089	-3.76791	0.00017
X5368	1	1740	14.6368	3265.86	14.6368	1.87693	7.79825	0.00528689	-0.0783184	0.0294023	-2.66368	0.00780071
X53893	1	1740	10.1555	3262.07	10.1555	1.87475	5.41699	0.0200559	0.0686794	0.0294476	2.33226	0.0198014
X5402	1	1740	1.17669	201.465	1.17669	0.115785	10.1628	0.00145852	-0.0231406	0.00731872	-3.16184	0.00159493
X5407	1	1740	1.0098	167.356	1.0098	0.0961816	10.4989	0.00121703	-0.0222587	0.00665561	-3.34436	0.000842
X54291	1	1740	1.10966	324.386	1.10966	0.186429	5.95217	0.0147985	-0.0216677	0.00926902	-2.33765	0.0195189
X54656	1	1740	0.447507	115.756	0.447507	0.0665266	6.72674	0.00957749	-0.0133512	0.00553899	-2.4104	0.0160386
X54895	1	1740	0.513901	52.0235	0.513901	0.0298985	17.1882	3.55e-05	-0.0145887	0.00369848	-3.94451	8.32e-05
X54898	1	1740	1.98548	315.052	1.98548	0.181064	10.9656	0.000947	-0.0295301	0.00913462	-3.23277	0.00124905
X5498	1	1740	1.85844	444.663	1.85844	0.255553	7.2722	0.00707052	-0.0291968	0.0108579	-2.68899	0.0072356
X5503	1	1740	0.764336	105.816	0.764336	0.060814	12.5684	0.000403	-0.0190937	0.00528159	-3.61514	0.000309
X5504	1	1740	5.85355	600.105	5.85355	0.344888	16.9723	3.97e-05	-0.0531529	0.0126026	-4.21761	2.6e-05
X5505	1	1740	3.73176	675.973	3.73176	0.388491	9.6058	0.0019707	0.0421766	0.0133881	3.15031	0.00165884
X5506	1	1740	1.06981	155.289	1.06981	0.0892467	11.9871	0.000548671	-0.0229033	0.00641325	-3.57125	0.000365
X5510	1	1740	0.936299	101.882	0.936299	0.058553	15.9906	6.63e-05	-0.0208038	0.00519774	-4.00248	6.53e-05
X55110	1	1740	0.980122	77.8477	0.980122	0.0447401	21.907	3.08e-06	-0.0202135	0.00453224	-4.45993	8.73e-06
X5517	1	1740	4.49491	537.316	4.49491	0.308802	14.556	0.000141	0.047096	0.0119159	3.95236	8.05e-05
X5519	1	1740	0.21383	83.6608	0.21383	0.0480809	4.4473	0.0350989	-0.0101052	0.00469915	-2.15043	0.031659
X5522	1	1740	4.8121	629.668	4.8121	0.361878	13.2976	0.000274	0.0486235	0.0128924	3.7715	0.000168
X5524	1	1740	8.75931	1014.14	8.75931	0.58284	15.0287	0.00011	0.0662548	0.0163397	4.05484	5.24e-05
X5528	1	1740	1.81983	588.395	1.81983	0.338158	5.38161	0.0204653	0.030295	0.012462	2.43099	0.0151587
X5529	1	1740	2.75934	418.812	2.75934	0.240697	11.464	0.000725	0.0373101	0.0104994	3.55353	0.00039
X5530	1	1740	3.69674	198.385	3.69674	0.114015	32.4234	1.45e-08	0.0413619	0.00726727	5.69154	1.48e-08
X5531	1	1740	2.11223	80.8686	2.11223	0.0464762	45.4475	2.13e-11	-0.031719	0.00461483	-6.87328	8.73e-12
X5536	1	1740	0.664278	100.726	0.664278	0.0578884	11.4752	0.000721	-0.0179061	0.00516396	-3.46753	0.000538
X5545	1	1740	2.60867	170.826	2.60867	0.0981758	26.5714	2.83e-07	0.0340994	0.00671419	5.0787	4.21e-07
X5548	1	1740	2.87927	180.545	2.87927	0.103761	27.749	1.55e-07	0.0360764	0.00690457	5.22501	1.95e-07
X55558	1	1740	0.268977	33.237	0.268977	0.0191017	14.0813	0.000181	-0.0106042	0.00295935	-3.5833	0.000349
X55559	1	1740	0.689454	92.6029	0.689454	0.05322	12.9548	0.000328	-0.0171698	0.0049565	-3.46409	0.000545
X5561	1	1740	0.347071	59.7832	0.347071	0.0343582	10.1016	0.00150748	-0.0129137	0.00398008	-3.24459	0.00119864
X5569	1	1740	1.06056	253.733	1.06056	0.145823	7.27288	0.00706787	-0.0224024	0.00817625	-2.73994	0.00620815
X55798	1	1740	0.085474	28.3935	0.085474	0.0163181	5.23799	0.0222182	-0.0059274	0.00274063	-2.16279	0.0306941
X5601	1	1740	1.06347	74.5035	1.06347	0.0428181	24.837	6.86e-07	-0.0219895	0.00444041	-4.95212	8.06e-07
X5615	1	1740	1.21978	148.075	1.21978	0.0851009	14.3333	0.000158	-0.0240321	0.00626428	-3.83637	0.000129
X5617	1	1740	6.18255	198.28	6.18255	0.113954	54.2549	2.71e-13	-0.0535302	0.00725927	-7.37405	2.55e-13
X5622	1	1740	0.862286	65.9169	0.862286	0.0378833	22.7616	1.99e-06	-0.0207296	0.00417566	-4.96438	7.57e-07
X5625	1	1740	5.56352	553.162	5.56352	0.317909	17.5003	3.02e-05	0.0497881	0.0121105	4.11114	4.12e-05
X5627	1	1740	0.487321	50.1967	0.487321	0.0288487	16.8923	4.14e-05	0.014583	0.00364279	4.00326	6.51e-05
X5630	1	1740	1.62937	147.865	1.62937	0.0849801	19.1736	1.26e-05	-0.0276462	0.00626216	-4.41481	1.07e-05
X5639	1	1740	23.8337	4532.73	23.8337	2.60502	9.14914	0.00252478	-0.100386	0.0346495	-2.8972	0.0038124
X56661	1	1740	21.8921	3217.28	21.8921	1.84901	11.8399	0.000593	-0.0981781	0.0291344	-3.36984	0.000769
X56662	1	1740	20.8129	3272.53	20.8129	1.88076	11.0662	0.000897	-0.0963402	0.0294063	-3.27618	0.00107303
X5710	1	1740	4.9822	1139.77	4.9822	0.655041	7.60593	0.0058785	-0.0454481	0.0173836	-2.61442	0.00901534
X5711	1	1740	1.27797	414.964	1.27797	0.238485	5.35871	0.0207348	-0.0234598	0.0104805	-2.23842	0.0253206
X5714	1	1740	1.02897	368.822	1.02897	0.211967	4.85442	0.0277061	-0.0216857	0.00989033	-2.19262	0.0284674
X5722	1	1740	0.516512	80.5021	0.516512	0.0462656	11.1641	0.000852	-0.0154803	0.0046153	-3.35413	0.000813
X5736	1	1740	1.1038	189.761	1.1038	0.109058	10.1212	0.00149159	-0.0222703	0.00709231	-3.14007	0.00171762
X5739	1	1740	1.70151	158.153	1.70151	0.0908924	18.72	1.6e-05	-0.0282683	0.00647358	-4.36672	1.34e-05
X57495	1	1740	3.23336	843.602	3.23336	0.484829	6.66908	0.009891	-0.0371566	0.01494	-2.48706	0.0129739
X57515	1	1740	0.0887294	32.9461	0.0887294	0.0189345	4.68612	0.0305429	-0.00600796	0.00295423	-2.03368	0.0421364
X5771	1	1740	3.62677	328.527	3.62677	0.188809	19.2087	1.24e-05	-0.0411113	0.00930815	-4.4167	1.06e-05
X5782	1	1740	2.13431	178.257	2.13431	0.102447	20.8334	5.36e-06	-0.0313923	0.00686552	-4.57245	5.16e-06
X5787	1	1740	0.515877	127.704	0.515877	0.0733933	7.02894	0.00809305	-0.0153014	0.00580564	-2.63562	0.00847348
X5789	1	1740	1.67283	96.8498	1.67283	0.0556608	30.054	4.82e-08	-0.0278329	0.00507223	-5.4873	4.68e-08
X5791	1	1740	5.13589	214.051	5.13589	0.123018	41.7492	1.34e-10	-0.0485896	0.00751703	-6.46393	1.32e-10
X57912	1	1740	0.887034	98.3958	0.887034	0.0565493	15.686	7.78e-05	-0.0194827	0.00510422	-3.81698	0.00014
X5795	1	1740	0.555068	93.9888	0.555068	0.0540165	10.2759	0.00137224	-0.0162061	0.00499636	-3.24358	0.00120288
X5797	1	1740	2.7	107.338	2.7	0.0616885	43.7683	4.91e-11	-0.0355002	0.00531639	-6.67751	3.26e-11
X5804	1	1740	7.72574	311.063	7.72574	0.178772	43.2157	6.46e-11	0.0595397	0.00909593	6.54575	7.78e-11
X5809	1	1740	0.465879	50.3782	0.465879	0.028953	16.0909	6.29e-05	-0.0149418	0.00365572	-4.08723	4.57e-05
X58199	1	1740	5.11921	2101.43	5.11921	1.20772	4.23875	0.0396599	0.0520263	0.023545	2.20966	0.0272594
X5820	1	1740	0.650212	46.6139	0.650212	0.0267896	24.2711	9.16e-07	-0.0177255	0.00351162	-5.04768	4.94e-07
X5823	1	1740	3.01697	1179.92	3.01697	0.678116	4.44904	0.0350633	0.0392464	0.0176733	2.22066	0.0265033
X5846	1	1740	0.999537	261.286	0.999537	0.150164	6.65629	0.00996201	0.0214674	0.00831609	2.58143	0.00992081
X5926	1	1740	4.01467	660.878	4.01467	0.379815	10.5701	0.0011713	-0.0436715	0.0132108	-3.30575	0.000967
X5927	1	1740	4.66138	529.632	4.66138	0.304386	15.314	9.45e-05	-0.0477723	0.0118305	-4.03806	5.63e-05
X5928	1	1740	4.4691	1604.5	4.4691	0.922126	4.84652	0.0278328	-0.0432033	0.020557	-2.10164	0.0357294
X59325	1	1740	10.5708	4369.23	10.5708	2.51105	4.20971	0.0403425	-0.0684978	0.0340348	-2.01258	0.0443135
X5939	1	1740	0.413652	111.501	0.413652	0.064081	6.45515	0.0111493	0.0129815	0.00543136	2.39011	0.0169499
X59873	1	1740	2.94477	492.751	2.94477	0.28319	10.3986	0.00128451	-0.0351712	0.0114292	-3.07731	0.00212155
X60280	1	1740	0.151845	50.8096	0.151845	0.0292009	5.19999	0.0227075	-0.00813099	0.00367002	-2.21552	0.0268542
X60646	1	1740	32.2667	3046.48	32.2667	1.75085	18.4292	1.86e-05	-0.11906	0.0284432	-4.1859	2.98e-05
X6075	1	1740	26.127	3165.55	26.127	1.81928	14.3612	0.000156	-0.111762	0.0289693	-3.85794	0.000119
X6086	1	1740	5.39816	244.027	5.39816	0.140245	38.4908	6.86e-10	-0.0497221	0.00804608	-6.17968	7.99e-10
X6089	1	1740	1.39863	186.75	1.39863	0.107328	13.0314	0.000315	-0.0245727	0.00701657	-3.5021	0.000473
X61847	1	1740	1.13178	457.26	1.13178	0.262793	4.30672	0.0381087	-0.0233646	0.0110089	-2.12233	0.0339516
X61848	1	1740	3.8119	1368.68	3.8119	0.786599	4.84605	0.0278404	-0.0409867	0.0190567	-2.15078	0.031632
X6212	1	1740	0.216156	79.7347	0.216156	0.0458245	4.71705	0.0299997	0.00934517	0.00460377	2.0299	0.0425197
X6218	1	1740	1.77373	621.244	1.77373	0.357037	4.96792	0.025949	-0.0288896	0.0128185	-2.25373	0.0243377
X6220	1	1740	6.90796	2385.92	6.90796	1.37122	5.03782	0.0249249	-0.0577252	0.0251972	-2.29094	0.0220866
X63006	1	1740	22.4898	4589.64	22.4898	2.63772	8.52623	0.00354567	-0.0993376	0.0349484	-2.84241	0.00452994
X6313	1	1740	1.19431	50.372	1.19431	0.0289494	41.2552	1.72e-10	-0.0233005	0.00363912	-6.40278	1.96e-10
X63182	1	1740	0.899332	300.164	0.899332	0.172508	5.21328	0.0225351	0.0207903	0.00890661	2.33425	0.0196964
X6332	1	1740	2.54407	173.993	2.54407	0.0999958	25.4417	5.04e-07	-0.033794	0.00678072	-4.98384	6.86e-07
X6337	1	1740	4.27077	500.314	4.27077	0.287537	14.8529	0.00012	-0.0451842	0.01151	-3.92565	8.99e-05
X6338	1	1740	0.506772	132.136	0.506772	0.0759401	6.67332	0.0098676	-0.0156722	0.00592183	-2.64651	0.00820645
X6339	1	1740	1.45986	167.77	1.45986	0.0964194	15.1407	0.000104	-0.0263235	0.00668045	-3.94038	8.46e-05
X6341	1	1740	0.324595	97.9488	0.324595	0.0562924	5.76623	0.0164414	-0.0125667	0.00509299	-2.46746	0.0137037
X6343	1	1740	1.15986	161.984	1.15986	0.0930943	12.459	0.000427	-0.0238428	0.00654638	-3.64213	0.000278
X6344	1	1740	1.63104	118.517	1.63104	0.0681135	23.946	1.08e-06	-0.0275403	0.00560672	-4.91202	9.86e-07
X6345	1	1740	0.928392	198.804	0.928392	0.114255	8.1256	0.00441589	0.0194944	0.00725111	2.68847	0.00724676
X63619	1	1740	4.66721	198.524	4.66721	0.114094	40.9065	2.05e-10	-0.0463724	0.00725237	-6.3941	2.07e-10
X6379	1	1740	23.5301	2507.27	23.5301	1.44096	16.3294	5.56e-05	-0.101163	0.0257702	-3.92558	8.99e-05
X63998	1	1740	1.99547	243.839	1.99547	0.140137	14.2394	0.000166	-0.0304703	0.0080262	-3.79636	0.000152
X64000	1	1740	3.06784	401.312	3.06784	0.230639	13.3015	0.000273	-0.037804	0.010315	-3.66497	0.000255
X6401	1	1740	0.333486	91.9266	0.333486	0.0528314	6.31227	0.0120803	-0.012661	0.00493623	-2.56491	0.0104038
X6404	1	1740	2.10716	263.583	2.10716	0.151484	13.9101	0.000198	0.0308971	0.00835243	3.69918	0.000223
X6432	1	1740	0.578638	214.101	0.578638	0.123047	4.70259	0.0302524	-0.0163202	0.00751314	-2.17223	0.0299739
X6490	1	1740	0.814035	123.174	0.814035	0.0707898	11.4993	0.000712	-0.0193781	0.00572696	-3.38367	0.000731
X64928	1	1740	15.8413	3102.83	15.8413	1.78323	8.88348	0.00291754	-0.0841596	0.0287277	-2.92956	0.00343882
X6493	1	1740	0.66739	95.2062	0.66739	0.0547162	12.1973	0.000491	-0.0181841	0.0050098	-3.62971	0.000292
X65075	1	1740	9.6945	3170.59	9.6945	1.82218	5.32028	0.0211956	-0.0665484	0.0289561	-2.29825	0.021666
X66006	1	1740	2.97592	109.233	2.97592	0.0627774	47.4043	8.04e-12	0.0361081	0.00537582	6.71676	2.51e-11
X66007	1	1740	9.57259	311.916	9.57259	0.179262	53.3999	4.13e-13	0.0660193	0.00908357	7.26799	5.5e-13
X66008	1	1740	13.0895	468.65	13.0895	0.269339	48.5984	4.44e-12	0.0793513	0.0111347	7.12646	1.51e-12
X6610	1	1740	5.05017	234.871	5.05017	0.134983	37.4132	1.18e-09	-0.0479884	0.00785965	-6.10567	1.26e-09
X6611	1	1740	0.597989	190.554	0.597989	0.109514	5.46039	0.0195653	-0.0170221	0.00708624	-2.40214	0.0164044
X6619	1	1740	2.12176	68.9364	2.12176	0.0396186	53.5546	3.82e-13	-0.0313876	0.00426797	-7.35422	2.95e-13
X67	1	1740	0.550095	67.9798	0.550095	0.0390689	14.0801	0.000181	-0.0159334	0.00424128	-3.75675	0.000178
X6761	1	1740	1.61809	209.354	1.61809	0.120318	13.4484	0.000253	-0.0274187	0.00743233	-3.68911	0.000232
X6778	1	1740	3.17699	782.295	3.17699	0.449595	7.06635	0.00792648	-0.0384259	0.0143566	-2.67653	0.0075091
X6807	1	1740	0.427099	32.252	0.427099	0.0185356	23.0421	1.72e-06	-0.0139301	0.00291376	-4.78081	1.89e-06
X6808	1	1740	4.22998	376.583	4.22998	0.216427	19.5446	1.04e-05	-0.0430495	0.00999024	-4.30916	1.73e-05
X6809	1	1740	1.30056	40.1876	1.30056	0.0230963	56.3103	9.82e-14	-0.0239764	0.00325227	-7.37222	2.59e-13
X6811	1	1740	2.41196	56.8399	2.41196	0.0326666	73.8357	1.86e-17	-0.0329437	0.00386313	-8.52772	3.2e-17
X6812	1	1740	1.62584	127.406	1.62584	0.0732219	22.2042	2.65e-06	-0.027149	0.00580779	-4.67458	3.17e-06
X6813	1	1740	6.06833	538.915	6.06833	0.309721	19.5929	1.02e-05	-0.050827	0.0119271	-4.26147	2.14e-05
X6814	1	1740	0.92699	42.7446	0.92699	0.0245659	37.7349	1e-09	-0.0201343	0.00335318	-6.00454	2.33e-09
X6816	1	1740	0.280505	116.898	0.280505	0.0671828	4.17525	0.0411689	0.0115953	0.00557015	2.08168	0.0375183
X6817	1	1740	3.79057	236.038	3.79057	0.135654	27.9429	1.41e-07	-0.0407639	0.00789335	-5.16434	2.69e-07
X6818	1	1740	1.2202	139.304	1.2202	0.0800597	15.2411	9.82e-05	-0.0241016	0.00608803	-3.95885	7.84e-05
X6820	1	1740	7.23719	279.868	7.23719	0.160844	44.9951	2.66e-11	-0.0563228	0.0085821	-6.56282	6.96e-11
X6825	1	1740	0.208677	42.7852	0.208677	0.0245892	8.48653	0.00362349	-0.0102402	0.00336707	-3.04127	0.00239117
X6830	1	1740	0.184188	40.7551	0.184188	0.0234225	7.86374	0.00509961	-0.0092774	0.00327053	-2.83666	0.00461182
X6841	1	1740	0.721498	167.141	0.721498	0.0960578	7.51109	0.00619472	0.0176312	0.00663849	2.65591	0.00798206
X6844	1	1740	0.767501	66.5341	0.767501	0.038238	20.0717	7.94e-06	0.0186889	0.00416534	4.48677	7.71e-06
X6846	1	1740	4.71317	233.849	4.71317	0.134396	35.0693	3.83e-09	-0.0462297	0.00788691	-5.86157	5.48e-09
X6847	1	1740	0.987149	55.5181	0.987149	0.031907	30.9384	3.08e-08	-0.0219032	0.00383094	-5.71746	1.27e-08
X6864	1	1740	20.9031	8305.5	20.9031	4.77328	4.3792	0.0365246	0.0940405	0.0469619	2.00249	0.0453883
X6975	1	1740	3.53471	1069.81	3.53471	0.614832	5.74906	0.0166023	-0.041785	0.0168398	-2.48133	0.0131838
X6978	1	1740	2.77616	810.588	2.77616	0.465855	5.95928	0.0147391	0.0376286	0.0146351	2.57112	0.01022
X6984	1	1740	6.96564	645.21	6.96564	0.37081	18.7849	1.55e-05	-0.0545611	0.013083	-4.17037	3.19e-05
X7041	1	1740	0.751	94.619	0.751	0.0543787	13.8105	0.000209	0.0187126	0.00500052	3.74212	0.000188
X7061	1	1740	5.57704	1467.31	5.57704	0.843282	6.61349	0.0102033	0.0502512	0.0197571	2.54344	0.0110629
X7062	1	1740	26.9946	5095.11	26.9946	2.92823	9.21875	0.00243105	-0.10896	0.0367667	-2.96355	0.00308264
X7066	1	1740	6.48202	1632.76	6.48202	0.93837	6.90775	0.00865776	-0.051507	0.0207516	-2.48207	0.0131563
X7069	1	1740	0.738433	186.94	0.738433	0.107437	6.87319	0.00882613	-0.0182928	0.00704066	-2.59817	0.00945181
X7072	1	1740	5.89034	1387.26	5.89034	0.797277	7.38808	0.00663092	-0.0503756	0.0191533	-2.63012	0.00861102
X70822	1	1740	35.6821	3547.33	35.6821	2.03869	17.5024	3.01e-05	-0.128243	0.0306147	-4.18894	2.94e-05
X70825	1	1740	33.1971	3598.46	33.1971	2.06808	16.0522	6.42e-05	-0.124276	0.0308304	-4.03094	5.8e-05
X71040	1	1740	6.21489	769.621	6.21489	0.442311	14.051	0.000184	-0.05337	0.0142802	-3.73734	0.000192
X71087	1	1740	16.6691	5585.03	16.6691	3.20979	5.19319	0.0227962	-0.0888924	0.0384078	-2.31443	0.0207605
X71442	1	1740	17.3818	3011.59	17.3818	1.7308	10.0426	0.00155619	-0.0870158	0.0282314	-3.08224	0.00208691
X71448	1	1740	14.7798	3698.35	14.7798	2.12549	6.95359	0.00843959	-0.0828453	0.0313072	-2.6462	0.00821383
X71490	1	1740	15.7793	3619.89	15.7793	2.0804	7.58475	0.00594767	-0.0872301	0.0308915	-2.82376	0.00480074
X71542	1	1740	3.08719	796.541	3.08719	0.457782	6.7438	0.00948665	-0.0363243	0.0145515	-2.49626	0.0126436
X71543	1	1740	5.48489	1228.35	5.48489	0.705946	7.76957	0.00537111	-0.0482104	0.0180495	-2.67101	0.00763325
X71643	1	1740	9.81207	2410.48	9.81207	1.38533	7.08284	0.00785415	-0.0668351	0.0252967	-2.64205	0.00831485
X71720	1	1740	6.48774	589.735	6.48774	0.338928	19.142	1.29e-05	-0.0545289	0.0124947	-4.36415	1.35e-05
X71770	1	1740	18.4184	1287.9	18.4184	0.74017	24.884	6.7e-07	-0.0910117	0.0184925	-4.92155	9.4e-07
X71773	1	1740	6.83194	1387.86	6.83194	0.797623	8.56538	0.0034706	-0.0550382	0.0191838	-2.86899	0.00416783
X7181	1	1740	3.52569	231.295	3.52569	0.132928	26.5233	2.9e-07	-0.0404963	0.00781903	-5.1792	2.49e-07
X7184	1	1740	5.49519	1033.53	5.49519	0.593982	9.25144	0.00238826	-0.0518757	0.0165623	-3.13214	0.00176439
X72022	1	1740	7.4798	1014.42	7.4798	0.583001	12.8298	0.000351	0.0603279	0.0163697	3.68534	0.000235
X72076	1	1740	19.715	3381.47	19.715	1.94337	10.1447	0.00147278	-0.0972275	0.029914	-3.25023	0.00117525
X72078	1	1740	33.3145	4352.69	33.3145	2.50154	13.3176	0.000271	-0.125427	0.0339443	-3.6951	0.000227
X72259	1	1740	31.2335	4304.41	31.2335	2.4738	12.6257	0.000391	-0.12106	0.0337559	-3.58633	0.000345
X72263	1	1740	34.1701	3809.53	34.1701	2.18938	15.6072	8.11e-05	-0.127664	0.0317243	-4.02417	5.96e-05
X72312	1	1740	11.1655	2427.28	11.1655	1.39499	8.00403	0.00472087	-0.0721602	0.0254036	-2.84055	0.00455625
X7236	1	1740	1.71443	406.741	1.71443	0.233759	7.3342	0.00683175	0.0274877	0.0103755	2.64929	0.00813959
X7237	1	1740	1.04035	401.228	1.04035	0.230591	4.51168	0.0338048	-0.0227307	0.0103247	-2.20159	0.0278259
X7242	1	1740	1.89173	323.946	1.89173	0.186176	10.161	0.00145991	0.0293342	0.00926826	3.16502	0.0015777
X7244	1	1740	2.32155	293.102	2.32155	0.16845	13.7819	0.000212	0.0321978	0.00881415	3.65296	0.000267
X72615	1	1740	80.8006	6541.94	80.8006	3.75973	21.4911	3.82e-06	0.196898	0.0416088	4.73212	2.4e-06
X72616	1	1740	34.2094	6458.43	34.2094	3.71174	9.21655	0.00243396	0.130123	0.0413574	3.1463	0.00168161
X72873	1	1740	8.73486	616.977	8.73486	0.354584	24.6341	7.61e-07	0.0649768	0.0127307	5.10395	3.69e-07
X72875	1	1740	8.28319	1066.32	8.28319	0.612828	13.5163	0.000244	0.0642953	0.0167622	3.83574	0.00013
X730	1	1740	1.49577	312.038	1.49577	0.179332	8.3408	0.00392436	0.0256486	0.0090986	2.81897	0.00487269
X73114	1	1740	1.57529	489.865	1.57529	0.281532	5.59542	0.0181167	-0.0270344	0.0114056	-2.37026	0.0178845
X734	1	1740	0.494155	183.256	0.494155	0.10532	4.69196	0.0304395	0.0144028	0.00696845	2.06686	0.0388962
X7346	1	1740	2.19062	134.154	2.19062	0.0770999	28.4127	1.11e-07	-0.0313529	0.00595655	-5.26361	1.59e-07
X7347	1	1740	0.390484	50.3125	0.390484	0.0289152	13.5044	0.000245	-0.013784	0.00365006	-3.77637	0.000165
X73698	1	1740	26.6259	7316.65	26.6259	4.20497	6.332	0.0119471	-0.109314	0.0439652	-2.48638	0.0129987
X7373	1	1740	1.29737	162.292	1.29737	0.0932714	13.9096	0.000198	-0.0249104	0.00654448	-3.80633	0.000146
X7380	1	1740	4.58106	234.169	4.58106	0.13458	34.0396	6.43e-09	-0.0458457	0.00787251	-5.82352	6.85e-09
X7381	1	1740	2.91289	74.3937	2.91289	0.042755	68.1299	2.99e-16	-0.0368991	0.00444228	-8.30634	1.97e-16
X7385	1	1740	12.2013	4586.54	12.2013	2.63594	4.62881	0.0315767	0.078556	0.0348485	2.25422	0.0243071
X73976	1	1740	3.36413	555.222	3.36413	0.319093	10.5428	0.00118862	-0.0392928	0.0121328	-3.23856	0.00122409
X7445	1	1740	3.45706	330.516	3.45706	0.189951	18.1997	2.1e-05	-0.0419419	0.00932162	-4.49942	7.27e-06
X7446	1	1740	1.60973	91.9554	1.60973	0.0528479	30.4596	3.92e-08	-0.0272633	0.00491854	-5.54296	3.43e-08
X7453	1	1740	17.8781	5046.48	17.8781	2.90028	6.16428	0.0131292	-0.0938415	0.0365535	-2.56724	0.0103345
X7485	1	1740	2.45051	488.968	2.45051	0.281016	8.72019	0.00318925	-0.0326367	0.0113839	-2.86692	0.00419498
X7488	1	1740	0.62552	171.715	0.62552	0.0986868	6.33844	0.011904	-0.0176897	0.00673333	-2.62718	0.00868554
X7494	1	1740	0.8534	240.086	0.8534	0.13798	6.18495	0.0129772	-0.0200807	0.00795757	-2.52347	0.0117091
X7506	1	1740	3.5244	1094.6	3.5244	0.629078	5.60247	0.0180441	-0.0420439	0.0170457	-2.46654	0.0137387
X7507	1	1740	6.08784	524.922	6.08784	0.301679	20.1798	7.51e-06	-0.0538076	0.0117717	-4.57092	5.2e-06
X7547	1	1740	1.289	135.485	1.289	0.0778647	16.5544	4.94e-05	-0.0239473	0.00597247	-4.00962	6.34e-05
X7550	1	1740	0.209307	25.9327	0.209307	0.0149038	14.0439	0.000184	-0.0101668	0.00262002	-3.88042	0.000108
X7577	1	1740	3.62042	401.314	3.62042	0.23064	15.6973	7.73e-05	-0.0416235	0.0102918	-4.04435	5.48e-05
X7578	1	1740	1.55598	418.234	1.55598	0.240365	6.47341	0.0110358	-0.0270188	0.0105204	-2.56822	0.0103053
X7591	1	1740	0.453458	78.0529	0.453458	0.044858	10.1087	0.00150165	0.0148241	0.00454802	3.25947	0.00113787
[truncated: 128 more rows]

## Sheet: Step2
Metabolites associated with Cu identified through ANOVA and multiple linear regression analysis from the Lipids database
names	Df1	Df2	Sum.Sq1	Sum.Sq2	Mean.Sq1	Mean.Sq2	F.value	P value	Estimate	Std..Error	t.value	P value
X10183	1	652	0.728665	73.138	0.728665	0.112175	6.4958	0.011041	-0.0366036	0.00737482	-4.96332	7.61097e-07
X10361	1	652	0.552752	69.891	0.552752	0.107195	5.15652	0.0234846	0.0163558	0.00699356	2.3387	0.0194643
X11507	1	652	0.397878	52.3731	0.397878	0.0803269	4.95324	0.0263831	0.0192778	0.00555456	3.47062	0.000531992
X11509	1	652	0.373315	24.6603	0.373315	0.0378226	9.87017	0.00175587	0.0196174	0.00411633	4.76573	2.03893e-06
X11884	1	652	0.173607	24.8858	0.173607	0.0381685	4.54843	0.0333218	-0.0166252	0.00447693	-3.71352	0.00021087
X12133	1	652	0.350604	23.0487	0.350604	0.0353508	9.91785	0.00171163	0.0183841	0.00398801	4.60985	4.32466e-06
X12319	1	652	4.02306	631.224	4.02306	0.968135	4.15547	0.0419032	0.0490604	0.0242015	2.02717	0.0427985
X12724	1	652	0.329032	41.733	0.329032	0.0640077	5.1405	0.0237005	-0.0176304	0.00518898	-3.39766	0.000695046
X13365	1	652	33.3385	3798.64	33.3385	5.82613	5.72224	0.0170336	0.138389	0.0564957	2.44955	0.0144021
X13534	1	652	5.67714	811.882	5.67714	1.24522	4.55916	0.0331152	-0.0462648	0.0229121	-2.01923	0.0436172
X13535	1	652	5.22641	597.808	5.22641	0.916883	5.70019	0.017247	0.101564	0.0197413	5.14476	2.9831e-07
X13539	1	652	6.19615	617.84	6.19615	0.947607	6.53873	0.0107803	0.0940325	0.0191537	4.90937	9.99669e-07
X13734	1	652	0.910368	148.288	0.910368	0.227435	4.00276	0.0458399	0.0431684	0.00992323	4.35023	1.43924e-05
X14321	1	652	0.24551	13.1614	0.24551	0.0201863	12.1622	0.000520439	-0.0192268	0.00361158	-5.32365	1.14988e-07
X14324	1	652	1.22626	73.6373	1.22626	0.112941	10.8575	0.00103725	-0.0275248	0.00721659	-3.81411	0.000141473
X14524	1	652	0.697694	36.8367	0.697694	0.0564981	12.349	0.000471752	0.0159474	0.00524145	3.04255	0.00238111
X14626	1	652	1.00555	56.5652	1.00555	0.0867565	11.5905	0.000703537	0.0443026	0.00610211	7.26022	5.81289e-13
X14790	1	652	0.500175	50.9717	0.500175	0.0781775	6.39794	0.0116598	-0.0280885	0.00655962	-4.28203	1.95349e-05
X14807	1	652	0.207972	14.9956	0.207972	0.0229994	9.04249	0.00273926	0.0100826	0.00299355	3.36811	0.000773456
X14822	1	652	0.486713	35.3292	0.486713	0.0541859	8.98227	0.00282972	-0.0161044	0.00488266	-3.29829	0.000992479
X15146	1	652	0.453168	68.017	0.453168	0.104321	4.34399	0.0375284	-0.0310785	0.00623637	-4.98343	6.87082e-07
X15153	1	652	0.600724	63.8074	0.600724	0.0978641	6.13835	0.0134804	-0.0246462	0.00660433	-3.73182	0.000196237
X15256	1	652	0.165777	23.4014	0.165777	0.0358917	4.61881	0.0319905	-0.0177887	0.00416427	-4.27175	2.04478e-05
X15348	1	652	0.600966	45.1026	0.600966	0.0691757	8.68753	0.00331845	-0.0307391	0.00545861	-5.63131	2.08302e-08
X15784	1	652	2.81157	187.529	2.81157	0.287621	9.77525	0.00184743	-0.0315118	0.0110798	-2.84408	0.00450636
X15790	1	652	9.67214	208.486	9.67214	0.319764	30.2478	5.46467e-08	0.0331534	0.0127128	2.60786	0.00918931
X15791	1	652	5.60658	90.9296	5.60658	0.139463	40.2013	4.27985e-10	0.0243507	0.00955473	2.54855	0.010903
X16316	1	652	1.46295	83.7865	1.46295	0.128507	11.3842	0.000784601	-0.0741748	0.00797136	-9.30516	3.9091e-20
X16419	1	652	0.335799	33.9608	0.335799	0.0520871	6.44688	0.011346	0.0126321	0.00489202	2.58219	0.00989907
X16600	1	652	1.72957	67.0778	1.72957	0.10288	16.8115	4.64996e-05	-0.0328716	0.00766671	-4.28758	1.90589e-05
X16602	1	652	30.4751	714.255	30.4751	1.09548	27.8189	1.81482e-07	-0.0519238	0.0246277	-2.10835	0.0351439
X16687	1	652	0.718492	54.5937	0.718492	0.0837326	8.58079	0.00351596	0.0141649	0.00602193	2.35222	0.0187734
X16794	1	652	1.0461	85.4601	1.0461	0.131074	7.98097	0.00487176	-0.0158832	0.00698211	-2.27485	0.0230368
X16840	1	652	1.55704	141.1	1.55704	0.216411	7.19483	0.00749664	-0.0505555	0.00993569	-5.08827	4.0061e-07
X17035	1	652	0.522692	41.4566	0.522692	0.0635837	8.22053	0.00427564	0.0142113	0.0054339	2.6153	0.00899247
X17418	1	652	0.161185	11.8572	0.161185	0.0181859	8.86314	0.00301776	-0.0111792	0.00291684	-3.83263	0.000131315
X17426	1	652	0.167968	12.3104	0.167968	0.0188809	8.89616	0.0029644	-0.0115031	0.00298706	-3.85099	0.000121926
X17618	1	652	0.928003	80.2601	0.928003	0.123098	7.53871	0.00620523	-0.0245766	0.00733649	-3.34991	0.000825739
X18025	1	652	0.723286	66.9463	0.723286	0.102678	7.04419	0.00814622	0.0143591	0.006808	2.10916	0.0350744
X18246	1	652	7.06272	1166.58	7.06272	1.78924	3.94733	0.0473639	-0.0591303	0.0283194	-2.08798	0.0369459
X18466	1	652	11.4513	1138.68	11.4513	1.74644	6.55691	0.0106718	-0.136603	0.0285889	-4.7782	1.91809e-06
X18524	1	652	0.283515	36.3838	0.283515	0.0558034	5.0806	0.0245262	0.0153541	0.00509483	3.01366	0.00261863
X18824	1	652	0.392965	50.5308	0.392965	0.0775013	5.07043	0.0246694	0.0284082	0.00639972	4.43897	9.60975e-06
X18977	1	652	0.563673	80.5734	0.563673	0.123579	4.56124	0.0330753	-0.0253888	0.00704934	-3.60158	0.000325211
X18982	1	652	0.796586	84.2507	0.796586	0.129219	6.16463	0.0132834	-0.0201737	0.00790097	-2.55332	0.0107552
X18996	1	652	0.522865	83.4632	0.522865	0.128011	4.08453	0.0436857	0.0138532	0.00666855	2.07739	0.0379126
X19086	1	652	1.62473	258.271	1.62473	0.396121	4.10161	0.0432494	-0.045297	0.0140948	-3.21374	0.0013343
X19201	1	652	1.49047	66.6974	1.49047	0.102297	14.5701	0.000147909	0.0175828	0.00733601	2.39678	0.0166455
X19695	1	652	0.539957	63.1605	0.539957	0.0968719	5.57393	0.0185231	0.0386645	0.00699568	5.52691	3.7558e-08
X19863	1	652	0.358639	43.3125	0.358639	0.0664302	5.39874	0.0204579	-0.01098	0.00477899	-2.29755	0.0217061
X19879	1	652	41.5642	2129.71	41.5642	3.26642	12.7247	0.000387302	0.211349	0.0388246	5.44369	5.96593e-08
X19882	1	652	0.922664	68.2714	0.922664	0.104711	8.81156	0.00310308	-0.0220326	0.00675543	-3.26147	0.00112993
X20091	1	652	0.296202	15.4747	0.296202	0.0237343	12.4799	0.000440387	-0.00976028	0.0035034	-2.78594	0.00539539
X20269	1	652	4.17136	481.31	4.17136	0.738206	5.65067	0.0177363	0.0429286	0.0171523	2.50279	0.0124134
X20302	1	652	1.17585	183.796	1.17585	0.281896	4.17121	0.0415182	0.0547705	0.011603	4.72037	2.54358e-06
X20303	1	652	1.1962	82.4598	1.1962	0.126472	9.45822	0.00218997	0.058908	0.0083732	7.0353	2.85324e-12
X20470	1	652	0.344403	43.8926	0.344403	0.0673199	5.11591	0.0240359	-0.019845	0.00576982	-3.43945	0.000596721
X20573	1	652	0.526743	58.1483	0.526743	0.0891844	5.90622	0.0153563	-0.0148397	0.00678086	-2.18848	0.0287682
X20641	1	652	2.77372	126.503	2.77372	0.194023	14.2958	0.000170552	-0.0298517	0.00965135	-3.09301	0.00201306
X20924	1	652	0.313276	36.2112	0.313276	0.0555387	5.64068	0.0178367	0.010111	0.0049858	2.02796	0.0427169
X20940	1	652	2.32108	360.839	2.32108	0.553434	4.19396	0.0409682	-0.0365029	0.0152109	-2.39979	0.0165094
X20992	1	652	1.71326	70.5585	1.71326	0.108219	15.8315	7.70067e-05	0.0153492	0.00745989	2.05756	0.0397822
X21004	1	652	2.26951	128.842	2.26951	0.197611	11.4847	0.000743973	0.0205208	0.00995168	2.06204	0.0393524
X21165	1	652	2.39918	82.6997	2.39918	0.12684	18.915	1.58574e-05	-0.0324251	0.00727304	-4.45826	8.79327e-06
X21192	1	652	0.660544	51.7469	0.660544	0.0793665	8.32271	0.00404455	-0.0187913	0.00535218	-3.51096	0.000457938
X2171	1	652	0.191556	7.92745	0.191556	0.0121587	15.7547	8.01204e-05	-0.0153334	0.00261205	-5.87026	5.2039e-09
X21790	1	652	0.47759	61.0622	0.47759	0.0936537	5.09953	0.0242621	-0.0171888	0.0060645	-2.83433	0.00464549
X21970	1	652	0.402874	67.9861	0.402874	0.104273	3.86364	0.0497671	-0.0363531	0.00684626	-5.30992	1.23849e-07
X21971	1	652	0.60054	61.897	0.60054	0.094934	6.32586	0.0121383	-0.0244341	0.00647925	-3.77113	0.000167972
X22116	1	652	24.4706	1552.43	24.4706	2.38103	10.2773	0.00141252	-0.116928	0.0338162	-3.45774	0.000557898
X22142	1	652	3.1724	454.713	3.1724	0.697413	4.54881	0.0333145	-0.036574	0.0173984	-2.10214	0.0356849
X22319	1	652	0.337335	40.4465	0.337335	0.0620345	5.43786	0.0200084	-0.0192675	0.00480107	-4.01317	6.24626e-05
X22321	1	652	0.62797	63.806	0.62797	0.097862	6.4169	0.0115372	-0.0214427	0.00640308	-3.34882	0.00082899
X22414	1	652	0.188878	18.3913	0.188878	0.0282076	6.69601	0.00987805	-0.0218687	0.0033853	-6.45992	1.35776e-10
X22484	1	652	0.918339	50.286	0.918339	0.0771258	11.907	0.000595313	-0.0280325	0.00502626	-5.57721	2.8308e-08
X22488	1	652	0.771674	70.0584	0.771674	0.107451	7.18161	0.00755148	-0.0326183	0.00676032	-4.82496	1.52329e-06
X22728	1	652	0.527195	46.9192	0.527195	0.071962	7.32602	0.00697424	-0.0236989	0.00486264	-4.87368	1.1955e-06
X22778	1	652	0.44361	40.6773	0.44361	0.0623885	7.11045	0.00785365	-0.0256189	0.00538889	-4.75402	2.15916e-06
X22894	1	652	1.16633	79.6016	1.16633	0.122088	9.5532	0.00208107	0.0365999	0.00720178	5.08206	4.13737e-07
X22897	1	652	31.0797	1786.46	31.0797	2.73998	11.343	0.000801873	0.135281	0.0367287	3.68324	0.000237359
X22898	1	652	11.6334	1620.78	11.6334	2.48585	4.67986	0.0308809	0.105491	0.0371246	2.84154	0.00454222
X23072	1	652	2.52908	179.885	2.52908	0.275897	9.16677	0.00256175	-0.0331792	0.0128327	-2.58551	0.00980453
X23149	1	652	0.935548	64.307	0.935548	0.0986303	9.4854	0.00215823	-0.0574341	0.00929596	-6.1784	8.05452e-10
X23152	1	652	0.394355	36.256	0.394355	0.0556073	7.09178	0.00793498	-0.0350897	0.00664674	-5.27923	1.46101e-07
X23153	1	652	0.23512	38.3707	0.23512	0.0588508	3.99519	0.0460449	-0.0129248	0.00578909	-2.23262	0.0257016
X23195	1	652	0.451413	68.2989	0.451413	0.104753	4.30931	0.0382956	-0.024581	0.00691031	-3.55715	0.000384995
X23236	1	652	7.69215	867.752	7.69215	1.33091	5.77962	0.016491	-0.0736906	0.0251318	-2.93217	0.00341025
X23547	1	652	9.89899	245.03	9.89899	0.375813	26.3402	3.78231e-07	-0.066499	0.0117575	-5.6559	1.81029e-08
X23663	1	652	1.21891	81.1915	1.21891	0.124527	9.78835	0.00183452	-0.0239663	0.00723147	-3.31417	0.00093813
X23727	1	652	5.67301	227.142	5.67301	0.348378	16.2841	6.09873e-05	0.0454448	0.0122268	3.71682	0.000208163
X23764	1	652	0.590832	47.7301	0.590832	0.0732057	8.07085	0.00463874	-0.025645	0.00543652	-4.71717	2.58337e-06
X23901	1	652	5.68641	758.203	5.68641	1.16289	4.88991	0.0273603	-0.0937194	0.0209131	-4.48136	7.90274e-06
X23943	1	652	1.5497	231.769	1.5497	0.355474	4.35952	0.0371902	0.0281051	0.0112197	2.50496	0.0123376
X24040	1	652	0.95553	75.6284	0.95553	0.115995	8.23772	0.00423584	-0.0358534	0.00865577	-4.14214	3.6066e-05
X24043	1	652	7.62401	470.579	7.62401	0.721747	10.5633	0.0012129	-0.100387	0.0195929	-5.12363	3.33213e-07
X24082	1	652	0.860395	104.787	0.860395	0.160716	5.35351	0.0209907	0.0346067	0.00855588	4.04479	5.46733e-05
X24195	1	652	0.212591	17.5146	0.212591	0.0268629	7.91393	0.00505331	0.0149314	0.00363805	4.10424	4.24506e-05
X24198	1	652	1.96694	63.7629	1.96694	0.0977959	20.1127	8.62713e-06	-0.0309995	0.00688076	-4.50525	7.07317e-06
X24212	1	652	0.885946	51.6047	0.885946	0.0791483	11.1935	0.000867944	-0.0254591	0.00519554	-4.90017	1.04695e-06
X24213	1	652	0.428159	72.3977	0.428159	0.111039	3.85592	0.0499953	-0.0240394	0.00610448	-3.938	8.54226e-05
X24441	1	652	4.5023	576.343	4.5023	0.883962	5.09332	0.0243484	0.0535271	0.0182566	2.93193	0.00341281
X24460	1	652	5.39496	466.987	5.39496	0.716238	7.53236	0.00622687	-0.0645998	0.0169226	-3.81736	0.000139635
X24537	1	652	0.621965	83.3902	0.621965	0.127899	4.86294	0.0277878	-0.0312483	0.00799092	-3.91048	9.56677e-05
X24550	1	652	0.257596	42.5239	0.257596	0.0652207	3.94961	0.0473002	-0.0180741	0.00542872	-3.32934	0.000888786
X24648	1	652	2.42391	262.295	2.42391	0.402293	6.02524	0.0143629	0.0442022	0.0148203	2.98254	0.0028986
X24650	1	652	0.930031	150.057	0.930031	0.230149	4.04099	0.0448191	0.0224496	0.00817335	2.74668	0.00608249
X24651	1	652	0.988053	42.2141	0.988053	0.0647456	15.2606	0.000103423	0.0502601	0.00644661	7.79636	1.09179e-14
X24652	1	652	0.288516	39.2348	0.288516	0.0601761	4.79453	0.0289039	0.0329324	0.00610657	5.39294	7.88583e-08
X24656	1	652	0.521063	32.2081	0.521063	0.049399	10.5481	0.00122276	-0.0196588	0.00428132	-4.59176	4.71227e-06
X24666	1	652	6.12357	808.033	6.12357	1.23931	4.9411	0.0265676	-0.0716648	0.0242878	-2.95065	0.00321371
X24959	1	652	0.119191	17.1478	0.119191	0.0263003	4.53193	0.0336423	-0.0153306	0.00342146	-4.48072	7.92631e-06
X24978	1	652	0.534887	65.8778	0.534887	0.10104	5.29384	0.0217157	-0.0320753	0.00774804	-4.1398	3.64323e-05
X25046	1	652	0.258085	33.939	0.258085	0.0520537	4.95806	0.0263102	-0.0179017	0.00503146	-3.55795	0.000383833
X25225	1	652	0.49729	40.5917	0.49729	0.0622572	7.98767	0.00485398	0.0157183	0.00530605	2.96233	0.0030948
X25230	1	652	0.331962	32.0047	0.331962	0.0490869	6.76273	0.00951912	-0.016033	0.00413215	-3.88006	0.000108342
X25269	1	652	3.92615	145.15	3.92615	0.222623	17.6359	3.04702e-05	0.0464088	0.0106812	4.34491	1.47421e-05
X25292	1	652	0.240652	30.163	0.240652	0.0462623	5.20191	0.0228839	0.0133293	0.00467854	2.84903	0.00443711
X25330	1	652	0.185389	17.0932	0.185389	0.0262166	7.07144	0.0080246	-0.015158	0.00407987	-3.71533	0.000209384
X25339	1	652	1.22922	44.5492	1.22922	0.068327	17.9903	2.54179e-05	-0.0176176	0.00621161	-2.83624	0.00461787
X25400	1	652	0.803942	85.4736	0.803942	0.131094	6.13254	0.0135243	-0.0213397	0.00720968	-2.95986	0.0031196
X25402	1	652	2.27226	101.968	2.27226	0.156392	14.5292	0.00015108	-0.0413538	0.00819983	-5.04324	5.05695e-07
X25407	1	652	0.36407	57.4236	0.36407	0.088073	4.13374	0.042441	0.0202596	0.00624303	3.24515	0.00119628
X25411	1	652	0.254966	28.1615	0.254966	0.0431925	5.903	0.0153841	0.0170606	0.00453947	3.75829	0.000176754
X25482	1	652	0.756407	73.1755	0.756407	0.112232	6.73965	0.00964175	-0.0474532	0.00832911	-5.69727	1.42786e-08
X25646	1	652	0.131194	7.95939	0.131194	0.0122077	10.7469	0.00110006	-0.00620799	0.00306312	-2.02669	0.0428473
X25666	1	652	1.17894	67.9311	1.17894	0.104189	11.3154	0.000813694	-0.0346704	0.00676656	-5.12378	3.32943e-07
X25669	1	652	0.499941	41.5603	0.499941	0.0637428	7.8431	0.00525265	-0.0398524	0.00641755	-6.20991	6.62267e-10
X25672	1	652	0.82705	35.0588	0.82705	0.0537712	15.3809	9.71824e-05	-0.038508	0.00541716	-7.10851	1.70842e-12
X25756	1	652	1.4763	85.2093	1.4763	0.130689	11.2963	0.00082197	-0.0492898	0.00867253	-5.68344	1.54607e-08
X25853	1	652	0.942774	35.5492	0.942774	0.0545233	17.2912	3.63537e-05	-0.014411	0.00476397	-3.025	0.00252294
X25867	1	652	0.79467	43.3617	0.79467	0.0665057	11.9489	0.000582322	0.0126847	0.00529237	2.39679	0.016645
X26003	1	652	0.504961	75.9921	0.504961	0.116552	4.33248	0.0377813	-0.0380853	0.0076987	-4.94698	8.26888e-07
X26119	1	652	0.386741	33.1514	0.386741	0.0508456	7.60618	0.00597985	-0.0213078	0.00433965	-4.91004	9.96334e-07
X26121	1	652	0.468885	44.7048	0.468885	0.0685657	6.83848	0.00912774	-0.0309143	0.00568227	-5.44048	6.07235e-08
X26273	1	652	0.454186	28.6382	0.454186	0.0439237	10.3403	0.00136584	-0.0196166	0.00461691	-4.24887	2.2628e-05
X26601	1	652	0.48199	31.663	0.48199	0.0485628	9.92508	0.00170502	-0.0147516	0.00490257	-3.00896	0.00265931
X26674	1	652	0.869534	53.0928	0.869534	0.0814307	10.6782	0.00114095	0.0250929	0.0054638	4.59258	4.69386e-06
X26678	1	652	0.8228	73.7061	0.8228	0.113046	7.27845	0.00715923	-0.0342686	0.0071373	-4.80134	1.71174e-06
X26695	1	652	0.342762	52.4894	0.342762	0.0805052	4.25764	0.0394695	-0.0173096	0.00589844	-2.9346	0.00338375
X26700	1	652	0.444585	35.3827	0.444585	0.054268	8.19241	0.00434157	-0.0218293	0.00507489	-4.30143	1.7917e-05
X26749	1	652	1.87092	244.217	1.87092	0.374566	4.9949	0.02576	0.0328143	0.0128401	2.55562	0.0106848
X26944	1	652	0.397457	66.2956	0.397457	0.10168	3.90888	0.0484524	-0.034727	0.00722716	-4.80507	1.68053e-06
X27070	1	652	21.7642	1153.67	21.7642	1.76944	12.3001	0.00048404	-0.0595002	0.029938	-1.98744	0.0470307
X27099	1	652	0.364495	34.9007	0.364495	0.0535287	6.80933	0.00927634	-0.0181904	0.00576285	-3.15649	0.00162428
X27230	1	652	1.94745	168.641	1.94745	0.258652	7.52922	0.00623761	0.0405068	0.0115182	3.51677	0.000448098
X27321	1	652	0.293042	40.8122	0.293042	0.0625955	4.68153	0.0308511	-0.0245264	0.00555973	-4.41144	1.09013e-05
X27323	1	652	3.48521	143.871	3.48521	0.220661	15.7944	7.84945e-05	-0.0282503	0.0111152	-2.54159	0.0111215
X27324	1	652	0.40312	42.0078	0.40312	0.0644291	6.25681	0.0126158	-0.0282088	0.005938	-4.75056	2.19589e-06
X27335	1	652	0.719334	54.4114	0.719334	0.083453	8.61964	0.00344272	-0.0290397	0.00607029	-4.7839	1.86516e-06
X27371	1	652	17.8457	640.075	17.8457	0.98171	18.1782	2.30912e-05	-0.0511542	0.0152479	-3.35483	0.000811283
X27397	1	652	0.228759	36.0682	0.228759	0.0553193	4.13525	0.0424034	-0.0211408	0.00614683	-3.43931	0.000597033
X27398	1	652	0.425109	51.5018	0.425109	0.0789905	5.38177	0.0206561	-0.0314161	0.006161	-5.09918	3.78521e-07
X27495	1	652	0.13903	23.1035	0.13903	0.0354348	3.92353	0.0480345	-0.0105576	0.00460613	-2.29208	0.0220206
X27572	1	652	1.55146	92.0043	1.55146	0.141111	10.9946	0.000964443	0.0195525	0.00826974	2.36434	0.0181721
X27652	1	652	1.7783	60.0866	1.7783	0.0921573	19.2963	1.30599e-05	-0.0490898	0.00719908	-6.8189	1.26329e-11
X27670	1	652	1.78348	70.0719	1.78348	0.107472	16.5948	5.19777e-05	0.040569	0.0072924	5.56319	3.06363e-08
X27672	1	652	0.585454	51.0434	0.585454	0.0782874	7.47826	0.00641451	0.0224855	0.00623356	3.60716	0.00031835
X27688	1	652	0.184435	29.586	0.184435	0.0453772	4.06449	0.0442036	-0.01471	0.00445223	-3.30395	0.000972765
X27755	1	652	7.43386	391.623	7.43386	0.600649	12.3764	0.000465011	-0.0925226	0.01645	-5.62448	2.16559e-08
X27869	1	652	0.231784	19.5159	0.231784	0.0299324	7.74356	0.00554649	-0.0172961	0.00414727	-4.17047	3.19019e-05
X27939	1	652	0.179882	29.429	0.179882	0.0451365	3.98529	0.0463147	0.0189368	0.0045265	4.18355	3.0137e-05
X28028	1	652	0.502322	37.6158	0.502322	0.0576929	8.70683	0.00328395	-0.0280142	0.00569292	-4.92088	9.43374e-07
X28033	1	652	2.25717	339.721	2.25717	0.521045	4.332	0.0377918	-0.0330764	0.0144508	-2.28889	0.0222056
X28041	1	652	0.193831	12.3588	0.193831	0.0189553	10.2257	0.001452	-0.0143282	0.00351336	-4.07819	4.7448e-05
X28092	1	652	7.78634	406.228	7.78634	0.623049	12.4972	0.000436423	-0.0443274	0.017893	-2.47735	0.0133309
X28099	1	652	2.98662	256.54	2.98662	0.393467	7.59052	0.00603141	-0.0396944	0.0157275	-2.52389	0.0116954
X28166	1	652	0.397611	35.0281	0.397611	0.053724	7.401	0.0066926	-0.024518	0.00536958	-4.5661	5.31928e-06
X28169	1	652	2.76433	245.035	2.76433	0.375821	7.35545	0.00686229	-0.055356	0.0140354	-3.94402	8.33246e-05
X28221	1	652	0.686841	55.984	0.686841	0.0858651	7.99907	0.00482389	-0.0378445	0.0069297	-5.46121	5.41503e-08
X28222	1	652	0.656398	63.0292	0.656398	0.0966705	6.79005	0.00937599	-0.0410088	0.00741289	-5.5321	3.64826e-08
X28223	1	652	1.36517	228.868	1.36517	0.351025	3.8891	0.0490227	-0.0574073	0.0136419	-4.20816	2.70655e-05
X28256	1	652	0.10865	7.39849	0.10865	0.0113474	9.57491	0.00205695	-0.00832492	0.002471	-3.36905	0.000770845
X28257	1	652	2.56206	88.1546	2.56206	0.135206	18.9492	1.55831e-05	-0.0353795	0.00786099	-4.50065	7.22615e-06
X28367	1	652	2.27415	135.448	2.27415	0.207742	10.947	0.000989135	-0.0274494	0.0103323	-2.65666	0.00796438
X28467	1	652	1.01631	155.954	1.01631	0.239193	4.24892	0.0396713	-0.0324424	0.0110875	-2.92602	0.00347799
X28604	1	652	0.406224	48.1792	0.406224	0.0738944	5.49735	0.0193444	0.0113506	0.00574399	1.97609	0.0483035
X28618	1	652	0.0955748	15.4593	0.0955748	0.0237105	4.0309	0.0450861	-0.0108536	0.00351208	-3.09035	0.00203107
X28621	1	652	0.399553	57.3147	0.399553	0.087906	4.54523	0.0333837	-0.0232226	0.00580962	-3.99727	6.67684e-05
X28782	1	652	0.602396	92.4096	0.602396	0.141732	4.25023	0.0396407	-0.0382712	0.00789749	-4.84599	1.37235e-06
X28788	1	652	1.67423	221.042	1.67423	0.339022	4.9384	0.0266086	-0.0559615	0.012331	-4.53829	6.06188e-06
X28796	1	652	18.9716	1784.89	18.9716	2.73756	6.93012	0.00867631	0.137303	0.0370804	3.70285	0.000219869
X28826	1	652	10.3125	745.992	10.3125	1.14416	9.01315	0.00278296	0.0843216	0.0240265	3.50952	0.000460398
X28828	1	652	3.79533	162.411	3.79533	0.249097	15.2363	0.000104728	0.0285663	0.0108932	2.6224	0.00880796
X28893	1	652	0.122249	17.6501	0.122249	0.0270707	4.51592	0.0339562	0.00996672	0.00352738	2.82553	0.00477438
X28966	1	652	1.18771	131.504	1.18771	0.201693	5.88872	0.0155082	-0.0572418	0.00998462	-5.73299	1.16184e-08
X28986	1	652	0.449329	20.87	0.449329	0.0320092	14.0375	0.000195079	-0.0147182	0.00395053	-3.72563	0.000201083
X28987	1	652	0.214949	12.7354	0.214949	0.0195328	11.0045	0.0009594	-0.0143065	0.00351097	-4.0748	4.81363e-05
X29162	1	652	12.2515	1012.52	12.2515	1.55294	7.8892	0.00512201	0.0557222	0.0255066	2.18461	0.029051
X29170	1	652	11.9866	598.776	11.9866	0.918367	13.0521	0.00032626	-0.0439152	0.0207945	-2.11186	0.0348412
X29190	1	652	0.753738	115.624	0.753738	0.177338	4.25029	0.0396394	0.0264881	0.00855637	3.09572	0.00199482
X29202	1	652	0.184028	29.5494	0.184028	0.0453212	4.06054	0.0443065	-0.0221505	0.00482076	-4.59482	4.64441e-06
X29239	1	652	0.549301	32.6289	0.549301	0.0500444	10.9763	0.000973887	-0.0231749	0.00497344	-4.65974	3.40808e-06
X29243	1	652	0.100035	14.1634	0.100035	0.0217231	4.60499	0.0322475	-0.0204478	0.00342431	-5.97137	2.84849e-09
X29316	1	652	0.590622	68.6637	0.590622	0.105312	5.60829	0.0181664	-0.0371252	0.0071702	-5.17771	2.50828e-07
X29321	1	652	0.485723	61.4462	0.485723	0.0942427	5.15396	0.0235189	-0.0295459	0.00685005	-4.31324	1.69958e-05
X29449	1	652	19.9696	617.336	19.9696	0.946834	21.0909	5.25753e-06	-0.0884359	0.0176465	-5.01152	5.9521e-07
X29462	1	652	0.0736447	6.41192	0.0736447	0.00983423	7.4886	0.0063782	-0.00846587	0.0029632	-2.857	0.00432779
X29467	1	652	0.742416	83.4852	0.742416	0.128045	5.79809	0.0163202	-0.0389324	0.00791088	-4.92137	9.41063e-07
X29499	1	652	0.372892	31.9565	0.372892	0.0490131	7.608	0.00597388	-0.0300323	0.00505703	-5.93871	3.46415e-09
X29534	1	652	11.7878	521.687	11.7878	0.800134	14.7323	0.000135967	-0.0581136	0.013861	-4.19258	2.89728e-05
X29538	1	652	9.78693	1442.9	9.78693	2.21304	4.42239	0.035853	0.0771148	0.0336557	2.29129	0.0220664
X29558	1	652	1.40075	49.4488	1.40075	0.0758418	18.4693	1.99022e-05	-0.0512657	0.00689748	-7.43252	1.66629e-13
X29559	1	652	0.762852	39.8643	0.762852	0.0611416	12.4768	0.00044111	-0.0327599	0.00595475	-5.50148	4.3292e-08
X29646	1	652	0.633188	43.242	0.633188	0.066322	9.54718	0.0020878	-0.0368826	0.00548827	-6.72026	2.45421e-11
X29650	1	652	12.0319	1018.86	12.0319	1.56266	7.6996	0.00568155	-0.156591	0.0278202	-5.62868	2.11443e-08
X29651	1	652	2.4481	238.191	2.4481	0.365323	6.7012	0.00984963	-0.04212	0.0141505	-2.97658	0.00295524
X29658	1	652	0.386992	46.4427	0.386992	0.0712311	5.43291	0.0200648	-0.0195191	0.00598282	-3.26253	0.00112572
X29722	1	652	15.6393	470.316	15.6393	0.721344	21.6808	3.90319e-06	-0.0886667	0.0161381	-5.49426	4.50705e-08
X29740	1	652	0.304481	33.6996	0.304481	0.0516865	5.89091	0.0154891	-0.0224749	0.00506755	-4.43506	9.78391e-06
X29741	1	652	0.482121	29.552	0.482121	0.0453252	10.6369	0.00116628	-0.0259856	0.00493642	-5.26405	1.58492e-07
X29742	1	652	0.766374	37.4164	0.766374	0.0573871	13.3545	0.000278545	-0.0325727	0.00563101	-5.78452	8.61201e-09
X29743	1	652	0.225525	30.4661	0.225525	0.0467272	4.82642	0.028378	-0.019258	0.00497778	-3.86879	0.000113429
X29744	1	652	0.652256	27.3934	0.652256	0.0420145	15.5246	9.02291e-05	-0.0304311	0.00507673	-5.99422	2.4825e-09
X29751	1	652	0.453744	53.7313	0.453744	0.08241	5.50593	0.0192506	-0.0276531	0.00676754	-4.08614	4.58669e-05
X29762	1	652	0.355028	53.4143	0.355028	0.0819237	4.33364	0.0377557	-0.0230675	0.00561755	-4.10633	4.20729e-05
X29817	1	652	0.198829	22.101	0.198829	0.0338972	5.86563	0.015711	-0.0133357	0.00433889	-3.07352	0.00214854
X29855	1	652	0.333059	36.0356	0.333059	0.0552693	6.02611	0.0143559	-0.0253071	0.00534402	-4.73559	2.36215e-06
X29960	1	652	0.687335	50.3996	0.687335	0.0772999	8.89179	0.00297141	-0.0327255	0.00598842	-5.46479	5.30861e-08
X29993	1	652	25.4595	1747.5	25.4595	2.68021	9.49906	0.00214244	-0.111354	0.0359555	-3.09701	0.00198623
X30125	1	652	9.43076	800.664	9.43076	1.22801	7.67969	0.00574381	-0.13396	0.0244743	-5.47349	5.05855e-08
X30126	1	652	2.74389	52.3118	2.74389	0.0802328	34.1991	7.87006e-09	-0.0425116	0.00852422	-4.98716	6.74161e-07
X30200	1	652	0.910584	49.2883	0.910584	0.0755955	12.0455	0.000553431	0.0217502	0.00626766	3.47023	0.000532761
X30205	1	652	1.31067	174.167	1.31067	0.267127	4.90657	0.0270996	-0.0505479	0.0130294	-3.87953	0.000108577
X30206	1	652	1.066	122.227	1.066	0.187465	5.68639	0.0173819	-0.0404131	0.0103431	-3.90727	9.69376e-05
X30208	1	652	0.848202	113.992	0.848202	0.174834	4.85147	0.0279717	0.0438026	0.00867776	5.04769	4.94236e-07
X30215	1	652	3.02523	115.439	3.02523	0.177054	17.0865	4.03787e-05	-0.0432463	0.00948113	-4.5613	5.44092e-06
X30281	1	652	0.459987	37.5943	0.459987	0.0576599	7.97759	0.00488074	-0.0107725	0.00505327	-2.13179	0.0331645
X30322	1	652	11.4296	521.743	11.4296	0.80022	14.2831	0.000171689	-0.0956423	0.0192719	-4.96279	7.63183e-07
X30363	1	652	0.586662	44.7237	0.586662	0.0685946	8.5526	0.00357009	-0.0298147	0.00572921	-5.20398	2.18284e-07
X30366	1	652	0.541951	75.4678	0.541951	0.115748	4.68216	0.0308399	-0.0294985	0.00764165	-3.86023	0.000117441
X30482	1	652	13.3258	725.964	13.3258	1.11344	11.9681	0.00057646	-0.18583	0.0239193	-7.76904	1.34529e-14
X30502	1	652	2.22406	357.158	2.22406	0.547788	4.06008	0.0443184	-0.0395541	0.0159446	-2.48072	0.0132061
X30508	1	652	0.311434	22.0515	0.311434	0.0338214	9.20821	0.0025052	-0.0196523	0.00413088	-4.7574	2.12377e-06
X30510	1	652	0.611472	42.252	0.611472	0.0648037	9.43576	0.00221656	-0.0310743	0.00549613	-5.65386	1.83152e-08
X30514	1	652	0.458356	58.8447	0.458356	0.0902525	5.0786	0.0245544	-0.0129571	0.00595471	-2.17595	0.0296941
X30592	1	652	0.330859	49.411	0.330859	0.0757838	4.36583	0.0370536	0.0185714	0.00588183	3.15741	0.0016192
X30600	1	652	0.478205	33.8693	0.478205	0.0519468	9.20567	0.00250863	-0.00986731	0.00480308	-2.05437	0.0400898
X30761	1	652	1.49055	32.2144	1.49055	0.0494087	30.1678	5.68441e-08	0.0405586	0.00496529	8.16843	5.95888e-16
X30769	1	652	1.29729	64.2581	1.29729	0.0985554	13.1631	0.000307854	-0.0404269	0.00699889	-5.77618	9.0408e-09
X30851	1	652	0.76008	48.727	0.76008	0.0747346	10.1704	0.0014955	-0.0447828	0.00756207	-5.92203	3.82684e-09
X30852	1	652	0.232044	34.0971	0.232044	0.0522962	4.4371	0.0355474	-0.0217242	0.00532108	-4.08267	4.65506e-05
X30889	1	652	7.46633	400.504	7.46633	0.614269	12.1548	0.000522477	-0.0495551	0.0122907	-4.03193	5.77218e-05
X30921	1	652	0.718075	59.14	0.718075	0.0907055	7.91655	0.00504608	-0.0400236	0.00685385	-5.83958	6.2367e-09
X30924	1	652	0.452338	29.8277	0.452338	0.045748	9.88759	0.00173958	-0.0222777	0.00493029	-4.51854	6.64822e-06
X30944	1	652	1.34919	63.8511	1.34919	0.0979311	13.7769	0.000223438	-0.0347992	0.00729392	-4.77098	1.98718e-06
X31050	1	652	0.317385	22.699	0.317385	0.0348144	9.11649	0.00263211	-0.0161342	0.00532549	-3.02962	0.00248486
X31061	1	652	0.17115	12.4711	0.17115	0.0191275	8.94787	0.00288277	-0.0160691	0.00335073	-4.7957	1.75998e-06
X31070	1	652	0.28686	37.3034	0.28686	0.0572137	5.01383	0.0254821	-0.0189081	0.00542339	-3.4864	0.000501784
X31079	1	652	0.712707	55.504	0.712707	0.0851289	8.3721	0.00393745	-0.0363194	0.00695876	-5.21923	2.01312e-07
X31080	1	652	0.459608	33.086	0.459608	0.0507454	9.05714	0.0027177	-0.0307566	0.00521005	-5.90333	4.27756e-09
X31085	1	652	1.87142	190.034	1.87142	0.291463	6.42076	0.0115124	-0.0407682	0.0125383	-3.2515	0.00117003
X31093	1	652	3.18048	154.422	3.18048	0.236843	13.4287	0.000267958	-0.0717854	0.0120346	-5.96493	2.96068e-09
X3111	1	652	0.581159	38.3852	0.581159	0.058873	9.8714	0.00175472	-0.0266775	0.0054926	-4.85698	1.29931e-06
X3115	1	652	0.167275	18.7631	0.167275	0.0287777	5.81268	0.0161866	0.00976571	0.00399294	2.44574	0.0145543
X31225	1	652	0.398801	42.7452	0.398801	0.0655601	6.08299	0.0139051	-0.0299119	0.00610535	-4.8993	1.05157e-06
X31229	1	652	2.53098	121.657	2.53098	0.186591	13.5643	0.000249637	0.0361254	0.00921652	3.91963	9.21386e-05
X31237	1	652	0.51008	36.025	0.51008	0.055253	9.23172	0.00247369	-0.0277035	0.00520344	-5.32407	1.14726e-07
X31300	1	652	2.41768	94.0416	2.41768	0.144236	16.762	4.76968e-05	-0.0677465	0.00913612	-7.41525	1.89091e-13
X31303	1	652	1.03591	53.6908	1.03591	0.0823478	12.5797	0.000417919	-0.055019	0.00786143	-6.9986	3.6832e-12
X31392	1	652	12.523	989.269	12.523	1.51728	8.25357	0.00419947	-0.110485	0.0266107	-4.1519	3.45761e-05
X31397	1	652	7.47939	1091.9	7.47939	1.67469	4.46614	0.0349523	-0.0555203	0.0274404	-2.0233	0.0431952
X31398	1	652	13.6214	959.703	13.6214	1.47194	9.25409	0.00244407	-0.102285	0.026363	-3.87986	0.000108432
X31457	1	652	0.65536	76.2252	0.65536	0.11691	5.60569	0.0181932	-0.0383177	0.00778474	-4.92216	9.37352e-07
X31458	1	652	5.24063	133.175	5.24063	0.204255	25.6572	5.31486e-07	-0.093412	0.0119296	-7.83027	8.41896e-15
X31460	1	652	0.238631	31.1542	0.238631	0.0477826	4.99411	0.0257718	-0.0194991	0.00514279	-3.79154	0.000154854
X31462	1	652	0.264331	29.9659	0.264331	0.04596	5.75132	0.0167563	-0.0207001	0.00484208	-4.27503	2.0152e-05
X31467	1	652	28.8704	1726.52	28.8704	2.64803	10.9026	0.00101272	0.111022	0.0391581	2.83523	0.00463255
X31472	1	652	8.42509	337.569	8.42509	0.517743	16.2727	6.13452e-05	-0.0555791	0.0155952	-3.56385	0.000375366
X31488	1	652	0.576726	80.9135	0.576726	0.1241	4.64726	0.0314684	-0.0404822	0.00849759	-4.76396	2.05668e-06
X31521	1	652	0.689291	100.024	0.689291	0.153411	4.4931	0.0344092	-0.0446997	0.00859906	-5.19821	2.25066e-07
X31544	1	652	1.82531	39.9701	1.82531	0.0613039	29.7748	6.89973e-08	-0.0351899	0.00622676	-5.6514	1.85751e-08
X31568	1	652	0.667563	74.0494	0.667563	0.113573	5.87785	0.0156033	-0.022172	0.00740723	-2.9933	0.00279888
X31570	1	652	0.51297	43.1178	0.51297	0.0661316	7.7568	0.00550647	-0.0253375	0.00563244	-4.49849	7.29904e-06
X31608	1	652	0.315252	30.2291	0.315252	0.0463636	6.79956	0.00932674	-0.0162492	0.00469386	-3.4618	0.000549625
X31613	1	652	1.03207	38.9106	1.03207	0.0596789	17.2937	3.63082e-05	-0.0458555	0.00621234	-7.38136	2.42135e-13
X31614	1	652	2.7021	130.969	2.7021	0.200872	13.4519	0.00026473	-0.0831193	0.00997722	-8.33091	1.61097e-16
X31650	1	652	56.4033	976.516	56.4033	1.49772	37.6593	1.46232e-09	0.144983	0.0253807	5.71232	1.30929e-08
X31654	1	652	4.96206	647.658	4.96206	0.993341	4.99532	0.0257538	0.0544509	0.0200933	2.70991	0.00679651
X31655	1	652	29.8167	962.763	29.8167	1.47663	20.1924	8.28561e-06	0.104333	0.0260235	4.00919	6.35166e-05
X31663	1	652	0.613649	32.7999	0.613649	0.0503066	12.1982	0.000510687	-0.0294238	0.00535115	-5.49859	4.39941e-08
X31667	1	652	5.99669	382.301	5.99669	0.586351	10.2271	0.00145088	-0.0614065	0.0135217	-4.54134	5.97577e-06
X31685	1	652	0.475792	34.4937	0.475792	0.0529045	8.99341	0.00281276	-0.0287623	0.00504813	-5.69762	1.42503e-08
X31766	1	652	0.761672	46.0485	0.761672	0.0706266	10.7845	0.00107827	-0.0365978	0.00581349	-6.29533	3.87862e-10
X31767	1	652	0.349728	22.6323	0.349728	0.0347122	10.0751	0.0015736	-0.0170213	0.00408451	-4.16727	3.23479e-05
X31768	1	652	1.9508	55.9941	1.9508	0.0858805	22.7153	2.31813e-06	-0.0512981	0.00647707	-7.91996	4.21192e-15
X31842	1	652	0.317094	33.645	0.317094	0.0516028	6.1449	0.013431	-0.0294901	0.00522281	-5.6464	1.91122e-08
X31934	1	652	0.558965	26.0055	0.558965	0.0398857	14.0142	0.000197463	-0.018495	0.00466188	-3.96728	7.56628e-05
X31939	1	652	0.21005	30.9723	0.21005	0.0475035	4.42178	0.0358657	-0.0246765	0.00480961	-5.13067	3.21161e-07
X31940	1	652	0.237543	22.9551	0.237543	0.0352072	6.74699	0.00960256	-0.0172989	0.00422728	-4.0922	4.46941e-05
X31942	1	652	0.38927	31.2829	0.38927	0.04798	8.11318	0.00453296	-0.0272299	0.0048886	-5.57007	2.94708e-08
X31943	1	652	0.884625	73.3004	0.884625	0.112424	7.86865	0.00517983	-0.0513628	0.00727024	-7.0648	2.32188e-12
X31987	1	652	3.53178	456.906	3.53178	0.700775	5.03981	0.0251056	0.039096	0.0181308	2.15633	0.0311955
X31997	1	652	0.919682	124.316	0.919682	0.190668	4.82347	0.0284262	-0.0469999	0.00968472	-4.853	1.32534e-06
X31998	1	652	1.81562	145.64	1.81562	0.223375	8.12812	0.00449622	-0.0630956	0.0110822	-5.69343	1.45974e-08
X32001	1	652	0.668316	95.9718	0.668316	0.147196	4.54031	0.0334791	-0.0384257	0.00848048	-4.53107	6.27017e-06
X32003	1	652	0.226672	20.158	0.226672	0.0309171	7.33159	0.0069529	0.00805247	0.0040314	1.99744	0.0459337
X32018	1	652	7.03195	883.928	7.03195	1.35572	5.18688	0.023081	0.141987	0.0254499	5.57906	2.80128e-08
X32019	1	652	1.09593	85.1045	1.09593	0.130528	8.39607	0.00388653	-0.0353381	0.00741077	-4.76848	2.01171e-06
X32078	1	652	0.915917	68.4085	0.915917	0.104921	8.72959	0.00324376	-0.0374102	0.00715706	-5.22703	1.93129e-07
X32082	1	652	0.326713	26.1026	0.326713	0.0400347	8.16074	0.00441705	-0.019705	0.0045557	-4.32535	1.60974e-05
X32154	1	652	1.02333	54.9951	1.02333	0.0843483	12.1322	0.00052874	-0.0181709	0.00688614	-2.63876	0.00839569
X32187	1	652	0.444447	61.2552	0.444447	0.0939497	4.73069	0.0299876	-0.0363017	0.00678156	-5.35301	9.8061e-08
X32189	1	652	0.487168	48.0567	0.487168	0.0737067	6.60955	0.010364	-0.0339703	0.00603275	-5.63098	2.08687e-08
X32190	1	652	0.250899	37.9266	0.250899	0.0581696	4.31324	0.0382079	-0.0259921	0.0055099	-4.71735	2.58116e-06
X32198	1	652	3.80635	182.027	3.80635	0.279182	13.6339	0.000240732	-0.0269038	0.0123078	-2.18592	0.0289552
X32366	1	652	0.67447	45.9274	0.67447	0.0704407	9.57499	0.00205686	-0.0200458	0.00572135	-3.50368	0.000470546
X32370	1	652	0.802835	46.6836	0.802835	0.0716005	11.2127	0.000859163	-0.0201004	0.00573215	-3.50661	0.000465428
X32384	1	652	3.24613	208.529	3.24613	0.31983	10.1495	0.00151223	-0.037432	0.0125249	-2.9886	0.00284205
X32440	1	652	0.398958	38.6849	0.398958	0.0593326	6.72408	0.00972535	0.0196519	0.00543482	3.61592	0.000307855
X32454	1	652	0.267375	29.8447	0.267375	0.0457741	5.84117	0.0159289	-0.0200847	0.00471155	-4.26286	2.12705e-05
X32464	1	652	2.2505	111.57	2.2505	0.171119	13.1517	0.000309697	-0.0438048	0.00901394	-4.85967	1.28204e-06
X32516	1	652	2.73455	82.1143	2.73455	0.125942	21.7128	3.84071e-06	0.0513217	0.00833862	6.1547	9.32585e-10
X32517	1	652	1.13169	56.2358	1.13169	0.0862512	13.1209	0.000314725	0.0318775	0.0069388	4.59409	4.66042e-06
X32533	1	652	0.521133	27.4776	0.521133	0.0421436	12.3657	0.000467639	-0.0223969	0.00441385	-5.07423	4.30892e-07
X32536	1	652	0.12705	18.1979	0.12705	0.0279109	4.552	0.033253	-0.0139877	0.00378596	-3.69462	0.000227064
X32542	1	652	0.931692	69.4586	0.931692	0.106532	8.74568	0.00321564	-0.0259469	0.00678305	-3.82526	0.000135267
X32581	1	652	1.68058	211.691	1.68058	0.32468	5.17612	0.0232231	0.0516919	0.0103436	4.9975	6.39495e-07
X32597	1	652	3.89288	323.181	3.89288	0.495677	7.85366	0.00522244	0.0674307	0.014024	4.80824	1.6545e-06
X32608	1	652	3.20333	150.953	3.20333	0.231523	13.8359	0.000216675	-0.0600891	0.0115391	-5.20743	2.14333e-07
X32683	1	652	0.247233	38.3508	0.247233	0.0588203	4.20319	0.0407473	-0.0174988	0.00542431	-3.226	0.00127876
X32684	1	652	0.368517	35.6068	0.368517	0.0546116	6.74796	0.00959741	-0.0205669	0.0051096	-4.02515	5.93962e-05
X32685	1	652	0.341761	35.4005	0.341761	0.0542952	6.29451	0.0123528	-0.0228301	0.00509214	-4.48341	7.82827e-06
X32696	1	652	3.82792	297.319	3.82792	0.456011	8.39435	0.00389016	-0.0410467	0.016802	-2.44297	0.0146664
X32733	1	652	1.5131	46.3085	1.5131	0.0710253	21.3036	4.72171e-06	-0.0499029	0.00630033	-7.92069	4.18807e-15
X32749	1	652	0.484146	45.9144	0.484146	0.0704208	6.87504	0.00894482	0.0278325	0.00585451	4.75402	2.15914e-06
X32832	1	652	0.533935	43.2502	0.533935	0.0663347	8.0491	0.00469406	-0.0361756	0.00647799	-5.58439	2.71825e-08
X32877	1	652	2.5702	390.991	2.5702	0.59968	4.28594	0.0388219	-0.0796101	0.0194001	-4.1036	4.25677e-05
X32890	1	652	0.818873	17.3195	0.818873	0.0265636	30.8269	4.10903e-08	-0.0337881	0.00407385	-8.29391	2.17438e-16
X32894	1	652	0.468026	40.4534	0.468026	0.0620451	7.54331	0.00618959	-0.0257378	0.00517921	-4.96945	7.37765e-07
X32897	1	652	1.26163	49.0285	1.26163	0.075197	16.7776	4.73159e-05	-0.0435707	0.00706835	-6.1642	8.79445e-10
X32898	1	652	1.0273	41.9105	1.0273	0.0642799	15.9816	7.12716e-05	-0.014068	0.00669866	-2.10012	0.0358624
X32906	1	652	0.614826	66.767	0.614826	0.102403	6.00397	0.0145355	-0.0410639	0.00687571	-5.97232	2.83232e-09
X32909	1	652	4.61173	449.004	4.61173	0.688656	6.69671	0.00987421	-0.047044	0.0197977	-2.37624	0.0175982
X32920	1	652	0.625445	57.1757	0.625445	0.0876928	7.13222	0.00775991	-0.0248993	0.00645258	-3.85882	0.000118117
X33048	1	652	0.516837	50.1494	0.516837	0.0769162	6.71948	0.00975021	-0.0133068	0.00623993	-2.13252	0.0331046
X33056	1	652	2.75379	280.717	2.75379	0.430548	6.396	0.0116724	-0.0373916	0.0144732	-2.58351	0.0098614
X33069	1	652	0.299225	43.8196	0.299225	0.067208	4.45223	0.035236	-0.0155032	0.00525052	-2.9527	0.00319248
X33071	1	652	0.30911	23.6607	0.30911	0.0362894	8.51793	0.00363783	0.00965217	0.00452648	2.13238	0.0331162
X33072	1	652	0.445032	67.8776	0.445032	0.104107	4.27477	0.0390762	-0.0207179	0.00644174	-3.21619	0.00132302
X33075	1	652	0.942769	35.9495	0.942769	0.0551373	17.0986	4.01283e-05	-0.0321243	0.00549232	-5.84894	5.90197e-09
X33221	1	652	0.17789	18.7934	0.17789	0.0288242	6.17155	0.0132321	-0.0172489	0.004036	-4.27375	2.02672e-05
X33223	1	652	0.348311	16.8913	0.348311	0.0259069	13.4447	0.000265719	-0.0180476	0.00375253	-4.80945	1.64462e-06
X33227	1	652	2.48218	401.233	2.48218	0.615389	4.03351	0.045017	-0.0764194	0.0184072	-4.1516	3.46213e-05
X33229	1	652	0.533016	35.6711	0.533016	0.0547103	9.7425	0.00188013	-0.0268098	0.00522494	-5.13113	3.20393e-07
X33231	1	652	0.206978	26.9251	0.206978	0.0412962	5.01202	0.0255085	-0.00885427	0.00415803	-2.12944	0.0333588
X33237	1	652	0.460005	30.4028	0.460005	0.04663	9.86498	0.00176075	-0.0258539	0.00476873	-5.42154	6.74037e-08
X33239	1	652	1.21938	138.571	1.21938	0.212533	5.73737	0.0168888	0.0354237	0.00966617	3.66471	0.000255084
X33241	1	652	16.1679	737.745	16.1679	1.13151	14.2887	0.000171183	-0.0563296	0.0255901	-2.20123	0.0278515
X33245	1	652	0.345162	38.5059	0.345162	0.0590581	5.84444	0.0158996	-0.022452	0.00537673	-4.17578	3.11736e-05
X33248	1	652	0.588399	40.2347	0.588399	0.0617097	9.53495	0.00210155	-0.0232311	0.00490459	-4.73661	2.35048e-06
X33255	1	652	1.84393	93.1171	1.84393	0.142818	12.9111	0.00035126	-0.0473291	0.00792358	-5.9732	2.81736e-09
X33328	1	652	0.299001	38.145	0.299001	0.0585046	5.11073	0.0241072	0.0213459	0.00591504	3.60875	0.000316428
X33409	1	652	0.126444	18.5765	0.126444	0.0284916	4.43796	0.0355298	-0.0122783	0.00384495	-3.19335	0.00143158
X33411	1	652	0.15116	19.2437	0.15116	0.0295149	5.12149	0.0239594	-0.0152162	0.00378623	-4.01884	6.09947e-05
X33412	1	652	0.198774	25.7115	0.198774	0.0394348	5.04058	0.0250945	-0.021211	0.00476451	-4.45187	9.05622e-06
X33413	1	652	0.595612	51.125	0.595612	0.0784125	7.59588	0.00601371	-0.0190836	0.00604341	-3.15776	0.00161731
X33416	1	652	1.98198	168.485	1.98198	0.258413	7.66982	0.00577496	-0.0319263	0.0116164	-2.74838	0.00605123
X33420	1	652	11.9547	1366.8	11.9547	2.09632	5.70271	0.0172224	-0.0816449	0.0311206	-2.6235	0.00877961
X33472	1	652	1.0091	51.1229	1.0091	0.0784094	12.8696	0.00035897	-0.0255689	0.00606817	-4.2136	2.64275e-05
X33473	1	652	0.643273	59.1263	0.643273	0.0906845	7.09353	0.00792736	-0.0447719	0.00708194	-6.32199	3.27772e-10
X33474	1	652	0.564104	77.394	0.564104	0.118702	4.75226	0.0296169	-0.0506544	0.00821623	-6.16516	8.74202e-10
X33476	1	652	0.74057	49.432	0.74057	0.075816	9.76799	0.00185463	-0.0441176	0.00683716	-6.45262	1.42322e-10
X33662	1	652	0.334371	24.1133	0.334371	0.0369835	9.04108	0.00274134	-0.0166722	0.00419499	-3.97431	7.34845e-05
X33666	1	652	0.914186	58.6537	0.914186	0.0899596	10.1622	0.00150206	-0.0320699	0.00675489	-4.74766	2.22723e-06
X33667	1	652	0.28415	43.2884	0.28415	0.0663932	4.27981	0.0389613	-0.0351669	0.00614391	-5.72387	1.22478e-08
X33668	1	652	0.67455	40.1772	0.67455	0.0616214	10.9467	0.000989299	-0.0400367	0.0060249	-6.6452	4.04437e-11
X33676	1	652	17.1573	563.046	17.1573	0.863568	19.8679	9.76795e-06	-0.0475393	0.0193242	-2.4601	0.013987
X33750	1	652	1.38556	148.744	1.38556	0.228134	6.07344	0.0139798	0.0438964	0.00974211	4.50584	7.0536e-06
X33754	1	652	11.0093	1442.46	11.0093	2.21236	4.97627	0.0260368	0.0677942	0.0316271	2.14355	0.0322083
X33823	1	652	0.177182	28.6334	0.177182	0.0439162	4.03455	0.0449895	-0.0210767	0.004914	-4.28911	1.89293e-05
X33824	1	652	0.208115	22.1852	0.208115	0.0340264	6.1163	0.0136479	-0.0155491	0.00416924	-3.72948	0.000198052
X33825	1	652	0.66615	57.2622	0.66615	0.0878254	7.58493	0.00604992	-0.0417492	0.00697011	-5.98976	2.55021e-09
X33826	1	652	0.71773	28.4823	0.71773	0.0436845	16.4299	5.65786e-05	-0.0303127	0.00506481	-5.98497	2.62481e-09
X33828	1	652	0.583405	47.5633	0.583405	0.0729498	7.99734	0.00482844	-0.0231893	0.00599145	-3.87039	0.000112692
X33865	1	652	1.18001	62.9541	1.18001	0.0965554	12.2211	0.000504565	-0.0384697	0.00682634	-5.63549	2.03397e-08
X33871	1	652	1.35023	80.712	1.35023	0.123791	10.9073	0.00101021	0.0381491	0.00761995	5.00648	6.10772e-07
X33874	1	652	0.489635	75.5231	0.489635	0.115833	4.22708	0.0401814	-0.0336015	0.00719141	-4.67244	3.20632e-06
X33878	1	652	2.94781	281.47	2.94781	0.431703	6.82833	0.00917923	0.0507596	0.0121502	4.17768	3.09174e-05
X33881	1	652	1.47835	246.021	1.47835	0.377334	3.91788	0.0481953	0.0327299	0.0135681	2.41226	0.0159574
X33890	1	652	1.34347	106.104	1.34347	0.162737	8.25545	0.00419518	-0.0450695	0.01149	-3.92249	9.10625e-05
X33976	1	652	0.129116	14.2763	0.129116	0.0218962	5.89676	0.0154382	-0.00807929	0.00332597	-2.42915	0.0152353
X33979	1	652	0.308346	29.0869	0.308346	0.0446117	6.91176	0.0087649	-0.0140085	0.00474102	-2.95475	0.00317153
X33980	1	652	0.846511	78.4443	0.846511	0.120313	7.03589	0.00818367	-0.0320309	0.00802341	-3.99218	6.8204e-05
X33982	1	652	0.315401	21.3011	0.315401	0.0326704	9.65403	0.00197146	-0.0173872	0.00409322	-4.2478	2.27355e-05
X33987	1	652	0.190351	17.719	0.190351	0.0271764	7.00428	0.00832781	-0.0216704	0.0039021	-5.55353	3.23479e-08
X34023	1	652	0.791691	37.4484	0.791691	0.0574361	13.7839	0.000222631	-0.032132	0.00537687	-5.97597	2.77084e-09
X34032	1	652	6.41108	638.145	6.41108	0.97875	6.55027	0.0107113	-0.0693301	0.0192495	-3.60166	0.000325112
X34134	1	652	0.271925	21.3409	0.271925	0.0327315	8.30774	0.00407759	-0.0212606	0.00426353	-4.98663	6.75973e-07
X34136	1	652	0.413825	27.2257	0.413825	0.0417572	9.91026	0.00171859	-0.0248023	0.00442978	-5.599	2.50262e-08
X34137	1	652	0.222573	27.1815	0.222573	0.0416894	5.33883	0.0211667	-0.0185763	0.00465679	-3.98907	6.90962e-05
X34142	1	652	0.879003	41.5456	0.879003	0.0637202	13.7947	0.000221374	-0.0395313	0.00580712	-6.80738	1.36578e-11
X34199	1	652	0.747719	94.9175	0.747719	0.145579	5.13617	0.0237592	-0.0331097	0.00854893	-3.87296	0.00011152
X34215	1	652	0.79102	54.3556	0.79102	0.0833675	9.48834	0.00215481	-0.0250023	0.00662427	-3.77435	0.000165831
X34216	1	652	0.506438	39.8449	0.506438	0.0611118	8.28707	0.00412366	-0.0320098	0.00586576	-5.45706	5.5409e-08
X34323	1	652	0.450952	28.5429	0.450952	0.0437774	10.301	0.00139479	-0.00823434	0.00401853	-2.04909	0.0406035
X34330	1	652	1.10321	56.6628	1.10321	0.0869061	12.6942	0.00039354	-0.0153378	0.00626702	-2.44738	0.0144887
X34343	1	652	62.3613	2352.53	62.3613	3.60817	17.2834	3.65002e-05	0.142075	0.038457	3.69439	0.000227264
X34345	1	652	3.73546	226.629	3.73546	0.34759	10.7467	0.00110013	-0.054146	0.0132211	-4.09543	4.40815e-05
X34348	1	652	14.6206	776.867	14.6206	1.19151	12.2706	0.000491604	-0.138586	0.0251701	-5.50597	4.22215e-08
X34443	1	652	5.31228	424.191	5.31228	0.6506	8.1652	0.00440635	-0.115545	0.0213969	-5.40005	7.5846e-08
X34475	1	652	0.466262	32.7049	0.466262	0.050161	9.29532	0.00239044	-0.0278268	0.00523129	-5.31931	1.17723e-07
X34539	1	652	0.553891	38.0562	0.553891	0.0583684	9.48957	0.00215339	-0.0288459	0.00553744	-5.20925	2.12274e-07
X34542	1	652	0.956059	65.121	0.956059	0.0998789	9.57218	0.00205997	-0.0339354	0.00654666	-5.18362	2.43114e-07
X34545	1	652	0.255774	40.4889	0.255774	0.0620995	4.11878	0.0428153	-0.0206135	0.00538151	-3.83043	0.000132482
X34554	1	652	0.430103	34.7683	0.430103	0.0533256	8.0656	0.00465203	-0.0280251	0.00535219	-5.23619	1.83934e-07
X34558	1	652	0.462106	33.8329	0.462106	0.051891	8.90532	0.00294977	-0.0291234	0.00541498	-5.37831	8.54291e-08
X34562	1	652	0.718825	63.0679	0.718825	0.0967299	7.43126	0.00658225	-0.0190621	0.00787636	-2.42016	0.0156159
X34582	1	652	0.184459	17.4344	0.184459	0.0267399	6.89827	0.00883056	-0.0192946	0.00397814	-4.85017	1.34412e-06
X34584	1	652	0.260856	38.6969	0.260856	0.0593511	4.39513	0.0364265	-0.0241408	0.00558928	-4.31911	1.65541e-05
X34606	1	652	2.04879	117.288	2.04879	0.179889	11.3892	0.000782535	0.0393144	0.00926513	4.24326	2.31953e-05
X34611	1	652	0.441916	29.7491	0.441916	0.0456275	9.68529	0.00193869	-0.0240594	0.00479947	-5.01294	5.90915e-07
X34687	1	652	1.3061	131.51	1.3061	0.201703	6.47539	0.0111672	0.0459577	0.00866018	5.30678	1.25962e-07
X34693	1	652	0.3051	21.4732	0.3051	0.0329343	9.26389	0.00243122	-0.0231862	0.00425011	-5.45543	5.5909e-08
X34695	1	652	0.564585	58.4166	0.564585	0.0895961	6.30145	0.012305	-0.0274221	0.006387	-4.29343	1.85678e-05
X34696	1	652	0.97861	74.8438	0.97861	0.114791	8.52513	0.00362365	-0.0309239	0.00714233	-4.32967	1.57884e-05
X34698	1	652	0.304253	30.2266	0.304253	0.0463598	6.56285	0.0106366	-0.0312062	0.00560458	-5.56798	2.98197e-08
X34700	1	652	0.145898	17.4342	0.145898	0.0267396	5.45624	0.0198008	-0.0165402	0.00366506	-4.51293	6.82441e-06
X34764	1	652	0.361654	22.7542	0.361654	0.0348991	10.3628	0.00134957	-0.022297	0.00440076	-5.06663	4.48164e-07
X34767	1	652	1.03896	70.8944	1.03896	0.108734	9.55511	0.00207892	-0.0551309	0.00840878	-6.55635	7.25691e-11
X34840	1	652	47.1613	1454.22	47.1613	2.2304	21.1448	5.11627e-06	-0.0799312	0.0351882	-2.27154	0.0232367
X34867	1	652	0.963929	25.5478	0.963929	0.0391837	24.6003	9.00903e-07	-0.033378	0.00461902	-7.22621	7.41527e-13
X34874	1	652	0.464545	52.0874	0.464545	0.0798886	5.8149	0.0161663	-0.0287493	0.00620443	-4.63368	3.86084e-06
X34876	1	652	0.265926	33.878	0.265926	0.0519601	5.11788	0.0240088	-0.0232549	0.00474921	-4.89658	1.06598e-06
X34881	1	652	0.152774	18.1574	0.152774	0.0278487	5.48584	0.019471	-0.0201285	0.00374615	-5.37311	8.78884e-08
X34988	1	652	0.230836	30.9797	0.230836	0.0475148	4.85819	0.0278639	0.0206923	0.00522811	3.9579	7.86689e-05
X35034	1	652	1.88701	255.761	1.88701	0.392271	4.81047	0.0286398	0.0331298	0.0132259	2.50491	0.0123395
X35041	1	652	0.632024	29.2	0.632024	0.0447853	14.1123	0.000187629	-0.0387013	0.00495532	-7.81005	9.83173e-15
X35053	1	652	0.0955923	14.2124	0.0955923	0.0217981	4.38534	0.0366347	-0.0124342	0.00357113	-3.48188	0.000510275
X35054	1	652	0.0649301	10.1479	0.0649301	0.0155643	4.17174	0.0415053	-0.00991941	0.00300592	-3.29995	0.000986652
X35055	1	652	0.182359	11.5901	0.182359	0.0177762	10.2586	0.00142671	-0.0140907	0.00329576	-4.27541	2.01183e-05
X35133	1	652	0.573166	33.0958	0.573166	0.0507604	11.2916	0.000824009	-0.0259335	0.00533588	-4.86021	1.2786e-06
X35174	1	652	1.04334	143.167	1.04334	0.219581	4.75149	0.02963	-0.0540727	0.0104742	-5.16245	2.71834e-07
X35189	1	652	2.90987	136.936	2.90987	0.210024	13.855	0.000214533	0.0416883	0.00980758	4.25062	2.24544e-05
X35192	1	652	1.25847	89.3008	1.25847	0.136964	9.1883	0.00253221	0.0211895	0.00861701	2.45904	0.0140283
X35194	1	652	0.459124	73.5222	0.459124	0.112764	4.07154	0.0440206	-0.0284723	0.0069416	-4.10169	4.29172e-05
X35195	1	652	0.0966664	13.1618	0.0966664	0.0201868	4.7886	0.0290028	-0.00915125	0.00349542	-2.61807	0.00892003
X35196	1	652	0.100986	13.9024	0.100986	0.0213226	4.73608	0.0298945	-0.00890828	0.00355097	-2.50869	0.0122089
X35197	1	652	4.88375	235.898	4.88375	0.361806	13.4982	0.000258396	-0.0606192	0.0139572	-4.34324	1.48536e-05
X35202	1	652	2.51144	218.368	2.51144	0.33492	7.49864	0.00634317	-0.0553022	0.0121926	-4.53571	6.13546e-06
X35205	1	652	0.172263	14.0758	0.172263	0.0215886	7.97938	0.00487598	-0.019645	0.00367316	-5.34824	1.00633e-07
X35209	1	652	4.87078	174.805	4.87078	0.268105	18.1674	2.32184e-05	0.0225212	0.0106408	2.11648	0.0344461
X35216	1	652	0.359242	21.4745	0.359242	0.0329363	10.9072	0.00101026	-0.017173	0.00441203	-3.8923	0.000103062
X35303	1	652	0.359662	17.7824	0.359662	0.0272737	13.1872	0.000304002	-0.0249362	0.00413586	-6.02926	2.00873e-09
X35331	1	652	26.1929	944.409	26.1929	1.44848	18.083	2.42418e-05	-0.129441	0.0236488	-5.47349	5.05855e-08
X35347	1	652	0.280154	34.206	0.280154	0.0524632	5.34001	0.0211524	-0.0195183	0.00505593	-3.86048	0.000117325
X35355	1	652	0.27517	13.4416	0.27517	0.020616	13.3474	0.000279575	-0.0206481	0.00352795	-5.85273	5.77169e-09
X35367	1	652	0.252568	26.354	0.252568	0.0404202	6.24856	0.0126741	-0.0117298	0.00453975	-2.5838	0.00985305
X35371	1	652	0.130086	16.8195	0.130086	0.0257968	5.04272	0.0250638	-0.014171	0.0039909	-3.55082	0.000394305
X35437	1	652	0.171761	25.2295	0.171761	0.0386955	4.43879	0.0355126	-0.015857	0.00448051	-3.53909	0.000412105
X35438	1	652	0.498939	53.9172	0.498939	0.082695	6.03348	0.0142967	-0.0306098	0.00677108	-4.52066	6.58263e-06
X35440	1	652	17.5043	886.008	17.5043	1.35891	12.8812	0.000356803	-0.054668	0.0208461	-2.62246	0.00880642
X35481	1	652	19.1248	1021.43	19.1248	1.56661	12.2077	0.000508139	-0.209405	0.0285512	-7.33437	3.40625e-13
X35503	1	652	0.408898	67.6759	0.408898	0.103797	3.93939	0.0475866	0.0352602	0.0066128	5.3321	1.09844e-07
X35506	1	652	0.28163	28.1496	0.28163	0.0431742	6.5231	0.0108745	-0.0189878	0.00438765	-4.32754	1.59397e-05
X35509	1	652	0.144029	17.6182	0.144029	0.0270217	5.33012	0.0212718	-0.020043	0.00380944	-5.2614	1.60758e-07
X35553	1	652	0.569034	35.86	0.569034	0.055	10.3461	0.00136167	0.0168049	0.00545063	3.08312	0.00208077
X35554	1	652	0.331123	34.8236	0.331123	0.0534104	6.1996	0.0130259	-0.0237186	0.00539703	-4.39475	1.1763e-05
X35555	1	652	0.31638	31.9148	0.31638	0.048949	6.46345	0.0112418	-0.0161482	0.0049487	-3.26312	0.0011234
X35598	1	652	5.19899	319.567	5.19899	0.490134	10.6073	0.00118482	-0.0527099	0.0146105	-3.60767	0.000317736
X35610	1	652	18.9838	1474.96	18.9838	2.26221	8.39168	0.00389581	-0.11121	0.0337304	-3.29702	0.000996943
X35613	1	652	0.574104	37.9573	0.574104	0.0582168	9.86149	0.00176405	-0.017842	0.00535572	-3.33138	0.00088234
X35682	1	652	0.208379	24.8433	0.208379	0.0381032	5.46879	0.0196603	-0.0150624	0.00449008	-3.35459	0.00081198
X35683	1	652	0.224588	25.4193	0.224588	0.0389867	5.76064	0.0166685	-0.0154208	0.00454756	-3.39101	0.000712028
X35685	1	652	0.32391	28.0894	0.32391	0.0430819	7.51847	0.00627451	-0.0175704	0.00464852	-3.77978	0.000162289
X35687	1	652	0.347909	28.0585	0.347909	0.0430345	8.08443	0.00460453	-0.0173794	0.00471152	-3.6887	0.000232363
X35731	1	652	0.875887	78.0546	0.875887	0.119716	7.3164	0.00701128	-0.0373152	0.00822375	-4.5375	6.08428e-06
X35745	1	652	0.399742	30.45	0.399742	0.0467025	8.55933	0.00355709	-0.0176739	0.00501977	-3.52086	0.000441287
X35777	1	652	6.41647	667.864	6.41647	1.02433	6.26406	0.0125647	-0.111199	0.0246029	-4.51977	6.61008e-06
X35816	1	652	0.136075	20.353	0.136075	0.0312162	4.35912	0.0371988	-0.0199787	0.00383904	-5.20408	2.18174e-07
X35824	1	652	0.158155	18.5826	0.158155	0.028501	5.54911	0.0187853	-0.0124434	0.00393464	-3.16251	0.00159126
X35872	1	652	0.0611428	3.91899	0.0611428	0.00601073	10.1723	0.00149398	0.00535872	0.00154799	3.46172	0.000549772
X35880	1	652	0.647548	28.7476	0.647548	0.0440914	14.6865	0.000139239	-0.0384886	0.00475505	-8.09426	1.07442e-15
X35949	1	652	0.224856	33.6232	0.224856	0.0515694	4.36026	0.0371741	-0.0224413	0.00497227	-4.5133	6.81284e-06
X35974	1	652	0.53547	46.1538	0.53547	0.070788	7.56441	0.00611835	0.0310496	0.00585298	5.30492	1.27237e-07
X35975	1	652	1.45069	132.035	1.45069	0.202508	7.16365	0.00762661	0.0498725	0.00911669	5.47046	5.1443e-08
X35978	1	652	0.279491	34.9354	0.279491	0.0535819	5.21616	0.0226986	-0.0117255	0.00455408	-2.57472	0.0101144
X35979	1	652	1.7024	61.037	1.7024	0.0936151	18.1851	2.30098e-05	-0.0330368	0.00590224	-5.59733	2.52639e-08
X35982	1	652	0.377995	34.1354	0.377995	0.0523548	7.21987	0.00739394	-0.0130957	0.00444324	-2.94734	0.00324815
X35985	1	652	0.765692	19.7392	0.765692	0.0302749	25.2913	6.37905e-07	-0.0206849	0.00320506	-6.45384	1.41199e-10
X35986	1	652	0.906125	31.4225	0.906125	0.0481941	18.8016	1.68005e-05	-0.0253501	0.00404248	-6.27095	4.52171e-10
X35987	1	652	1.05344	51.3762	1.05344	0.0787979	13.3689	0.000276454	-0.0298499	0.00551609	-5.41143	7.12559e-08
X35988	1	652	0.154552	7.90321	0.154552	0.0121215	12.7503	0.000382147	-0.0196069	0.00258121	-7.59602	4.96801e-14
X35992	1	652	0.906674	52.4567	0.906674	0.0804551	11.2693	0.00083378	-0.0391662	0.00563969	-6.94473	5.34569e-12
X36008	1	652	2.359	368.611	2.359	0.565355	4.1726	0.0414843	-0.0369604	0.0177749	-2.07936	0.0377316
X36063	1	652	1.35027	73.5098	1.35027	0.112745	11.9763	0.000573962	-0.0445268	0.00725164	-6.14023	1.01964e-09
X36077	1	652	0.763174	19.3413	0.763174	0.0296645	25.7268	5.13364e-07	-0.0229277	0.00315696	-7.26257	5.71548e-13
X36081	1	652	0.239672	17.1049	0.239672	0.0262345	9.13576	0.00260491	-0.0134043	0.00353443	-3.79248	0.000154271
X36085	1	652	0.24958	19.9177	0.24958	0.0305486	8.16994	0.004395	-0.0190716	0.00424712	-4.49047	7.57587e-06
X36086	1	652	0.169357	19.9677	0.169357	0.0306253	5.52997	0.01899	-0.0195263	0.00405073	-4.82045	1.55766e-06
X36088	1	652	0.115101	14.2034	0.115101	0.0217844	5.28364	0.0218422	-0.0122342	0.00336965	-3.6307	0.00029088
X36089	1	652	0.165826	23.6115	0.165826	0.0362139	4.57907	0.0327352	-0.0192855	0.00431684	-4.46751	8.42567e-06
X36090	1	652	1.16098	113.557	1.16098	0.174168	6.6659	0.0100446	-0.0568511	0.00923314	-6.15729	9.1781e-10
X36123	1	652	0.152701	8.8786	0.152701	0.0136175	11.2136	0.000858764	-0.0157497	0.00275454	-5.71772	1.26907e-08
X36124	1	652	0.917163	58.9127	0.917163	0.0903569	10.1504	0.00151151	-0.0178292	0.00621346	-2.86945	0.00416173
X36125	1	652	0.285595	35.1892	0.285595	0.0539712	5.29162	0.0217431	-0.0140509	0.00433047	-3.24467	0.0011983
X36127	1	652	0.365245	25.0025	0.365245	0.0383475	9.52463	0.00211323	-0.00880842	0.003748	-2.35017	0.0188767
X36129	1	652	0.351333	29.8579	0.351333	0.0457943	7.67199	0.0057681	-0.0106154	0.00439371	-2.41604	0.0157934
X36179	1	652	3.41731	226.586	3.41731	0.347524	9.8333	0.00179088	-0.0187609	0.00902014	-2.07988	0.0376829
X36199	1	652	1.30913	42.7125	1.30913	0.06551	19.9836	9.21114e-06	-0.0222457	0.0055237	-4.02732	5.88559e-05
X36257	1	652	6.89081	663.005	6.89081	1.01688	6.77644	0.00944703	0.0804018	0.0209953	3.82951	0.000132973
X36258	1	652	0.385147	30.0447	0.385147	0.0460808	8.35809	0.00396754	0.0206446	0.00570691	3.61747	0.000306029
X36268	1	652	2.04384	111.13	2.04384	0.170444	11.9913	0.000569465	-0.0394832	0.00896023	-4.4065	1.11499e-05
X36269	1	652	0.518833	38.1788	0.518833	0.0585564	8.8604	0.00302223	-0.0125392	0.00527377	-2.37766	0.017531
X36270	1	652	0.644309	48.3868	0.644309	0.0742129	8.6819	0.00332857	-0.0212684	0.00569645	-3.73363	0.000194848
X36272	1	652	0.194921	29.0693	0.194921	0.0445847	4.37192	0.0369223	-0.0156097	0.0044744	-3.48867	0.000497571
X36274	1	652	0.246563	22.4381	0.246563	0.0344142	7.16458	0.0076227	-0.0127865	0.00376849	-3.39301	0.000706878
X36276	1	652	0.0649207	6.69204	0.0649207	0.0102639	6.32517	0.0121431	-0.0122834	0.00248589	-4.94124	8.5122e-07
X36279	1	652	0.165902	9.56995	0.165902	0.0146778	11.3029	0.0008191	-0.0138632	0.00316399	-4.38154	1.24913e-05
X36280	1	652	0.102675	10.531	0.102675	0.0161518	6.35685	0.0119302	-0.0120593	0.00302793	-3.9827	7.09595e-05
X36282	1	652	0.328611	38.6769	0.328611	0.0593205	5.53958	0.0188869	0.0115432	0.00400593	2.88152	0.00400639
X36285	1	652	0.142875	14.7599	0.142875	0.0226378	6.31136	0.0122371	-0.0165961	0.00330718	-5.0182	5.75191e-07
X36358	1	652	0.0701911	11.2811	0.0701911	0.0173023	4.05675	0.0444053	-0.0181566	0.00300491	-6.04231	1.85587e-09
X36393	1	652	0.527849	55.81	0.527849	0.0855982	6.16659	0.0132688	-0.0242544	0.0065008	-3.73098	0.000196886
X36398	1	652	0.18302	28.1684	0.18302	0.043203	4.23628	0.0399657	-0.0247242	0.0045375	-5.44886	5.79779e-08
X36435	1	652	0.436399	47.1805	0.436399	0.0723627	6.03072	0.0143188	-0.0169838	0.00519136	-3.27155	0.00109065
X36470	1	652	0.750024	85.7459	0.750024	0.131512	5.70308	0.0172188	-0.0273699	0.00830854	-3.29419	0.00100698
X36478	1	652	0.962381	49.0211	0.962381	0.0751858	12.8	0.000372303	-0.0167732	0.00607041	-2.7631	0.00578607
X36488	1	652	0.177696	23.5463	0.177696	0.036114	4.92041	0.026885	-0.0115432	0.00481396	-2.39785	0.0165968
X36554	1	652	1.34544	154.329	1.34544	0.236701	5.68415	0.0174039	-0.0319842	0.0111706	-2.86325	0.00424366
X36555	1	652	0.598445	22.746	0.598445	0.0348865	17.1541	3.90026e-05	-0.0241531	0.00453594	-5.32483	1.14259e-07
X36556	1	652	0.409126	19.9442	0.409126	0.0305892	13.3748	0.000275599	-0.0251148	0.00437641	-5.73868	1.12417e-08
X36647	1	652	1.1012	50.6996	1.1012	0.0777602	14.1615	0.000182894	-0.04191	0.00741617	-5.65116	1.85997e-08
X36714	1	652	0.387994	21.0575	0.387994	0.0322969	12.0134	0.00056287	-0.022088	0.00486726	-4.53807	6.06803e-06
X36720	1	652	0.232388	25.9199	0.232388	0.0397545	5.84559	0.0158893	-0.0220148	0.00450452	-4.88726	1.11697e-06
X36724	1	652	0.233462	37.1694	0.233462	0.0570082	4.09523	0.0434117	-0.0220812	0.00485242	-4.55056	5.72272e-06
X36725	1	652	0.288052	32.9764	0.288052	0.0505773	5.69528	0.0172948	-0.0257659	0.00463571	-5.55813	3.15216e-08
X36730	1	652	0.256213	28.7494	0.256213	0.0440941	5.8106	0.0162056	-0.0349238	0.00611475	-5.7114	1.31624e-08
X36989	1	652	0.304419	24.4631	0.304419	0.0375201	8.11349	0.0045322	-0.0138968	0.00481378	-2.88689	0.00393899
X37006	1	652	0.183598	17.3065	0.183598	0.0265437	6.91681	0.00874045	-0.017612	0.0041667	-4.22685	2.4934e-05
X37039	1	652	0.597259	70.6175	0.597259	0.108309	5.5144	0.0191583	-0.0348007	0.00761234	-4.57161	5.18296e-06
X37040	1	652	2.16494	86.7586	2.16494	0.133065	16.2697	6.14389e-05	-0.043668	0.010212	-4.27614	2.0053e-05
X37050	1	652	0.800108	47.1817	0.800108	0.0723646	11.0566	0.000933253	-0.0356928	0.00608786	-5.86294	5.43404e-09
X37051	1	652	0.770739	75.0579	0.770739	0.115119	6.69513	0.00988289	-0.0283626	0.00722925	-3.92331	9.07536e-05
X37053	1	652	0.495844	47.2517	0.495844	0.0724719	6.84188	0.00911057	-0.0334526	0.00594132	-5.63051	2.09253e-08
X37072	1	652	0.383919	17.1678	0.383919	0.026331	14.5805	0.000147112	-0.0100466	0.00392036	-2.56266	0.0104712
X37081	1	652	0.274797	32.4456	0.274797	0.0497632	5.5221	0.0190749	-0.0244523	0.00497103	-4.91896	9.52558e-07
X37134	1	652	0.659357	62.4346	0.659357	0.0957586	6.88562	0.00889261	-0.0199873	0.00622081	-3.21296	0.00133789
X37141	1	652	0.221518	14.3181	0.221518	0.0219603	10.0872	0.00156345	-0.0186828	0.00357208	-5.23024	1.89861e-07
X37143	1	652	1.62445	90.3004	1.62445	0.138498	11.7291	0.000653889	-0.0334786	0.00822755	-4.06909	4.93207e-05
X37144	1	652	0.874489	38.7979	0.874489	0.0595059	14.6958	0.000138566	-0.0465072	0.00575441	-8.08201	1.18373e-15
X37160	1	652	0.376372	17.9164	0.376372	0.0274791	13.6967	0.000232981	-0.0225344	0.00394435	-5.71308	1.30351e-08
X37164	1	652	0.844035	41.8703	0.844035	0.0642182	13.1432	0.000311066	-0.0218293	0.0061685	-3.53884	0.000412503
X37204	1	652	1.26481	140.978	1.26481	0.216224	5.84953	0.0158541	-0.0489335	0.0113977	-4.29326	1.85822e-05
X37205	1	652	1.16358	157.921	1.16358	0.242211	4.80399	0.0287469	-0.0598769	0.0116528	-5.13843	3.08379e-07
X37272	1	652	21.3785	2131.22	21.3785	3.26875	6.54027	0.0107711	0.165153	0.0400827	4.1203	3.96242e-05
X37279	1	652	0.309058	23.3768	0.309058	0.0358539	8.61992	0.0034422	-0.0141234	0.00409614	-3.44796	0.000578352
X37281	1	652	0.469549	23.1528	0.469549	0.0355105	13.2228	0.000298384	-0.0270567	0.00489414	-5.5284	3.72466e-08
X37285	1	652	0.45407	21.2132	0.45407	0.0325355	13.9561	0.00020352	-0.0251071	0.00431311	-5.82113	6.95102e-09
X37288	1	652	0.711928	17.591	0.711928	0.02698	26.3873	3.69481e-07	-0.0308707	0.00411159	-7.50822	9.54338e-14
X37289	1	652	0.835624	40.8227	0.835624	0.0626116	13.3462	0.000279756	-0.0299358	0.00631752	-4.73854	2.32853e-06
X37292	1	652	0.166073	13.6963	0.166073	0.0210066	7.90576	0.00507591	-0.0155924	0.00369071	-4.22476	2.51641e-05
X37293	1	652	0.200058	15.2127	0.200058	0.0233324	8.57424	0.00352845	-0.0140866	0.00403094	-3.49461	0.000486716
X37297	1	652	0.313107	42.0984	0.313107	0.0645681	4.84925	0.0280075	-0.013884	0.00597393	-2.3241	0.0202355
X37349	1	652	0.74668	40.8121	0.74668	0.0625953	11.9287	0.000588554	-0.0243697	0.005543	-4.39647	1.16711e-05
X37385	1	652	0.327754	42.7829	0.327754	0.0656179	4.99489	0.0257602	-0.0467214	0.00605752	-7.71295	2.0607e-14
X37387	1	652	2.79303	276.178	2.79303	0.423585	6.59378	0.0104552	-0.05199	0.0119923	-4.33528	1.5395e-05
X37394	1	652	13.9904	308.211	13.9904	0.472717	29.5958	7.53663e-08	-0.039958	0.0144466	-2.76592	0.00573651
X37396	1	652	0.285518	14.3127	0.285518	0.021952	13.0065	0.000334137	-0.0233444	0.00366747	-6.36526	2.49054e-10
X37397	1	652	0.379861	26.569	0.379861	0.04075	9.32175	0.00235669	-0.0162755	0.00443593	-3.66901	0.000250864
X37399	1	652	0.332299	36.7072	0.332299	0.0562994	5.90235	0.0153897	-0.0257478	0.00552224	-4.66257	3.36212e-06
X37404	1	652	2.40167	59.6621	2.40167	0.0915064	26.246	3.96393e-07	-0.0531687	0.00757727	-7.01687	3.24404e-12
X37424	1	652	1.91983	77.0743	1.91983	0.118212	16.2406	6.23683e-05	-0.0150052	0.00721936	-2.07846	0.0378136
X37458	1	652	0.123955	6.95885	0.123955	0.0106731	11.6138	0.000694925	-0.0151206	0.00262237	-5.76598	9.59431e-09
X37461	1	652	0.214922	15.4752	0.214922	0.0237349	9.05509	0.0027207	-0.0250292	0.00369881	-6.76682	1.79577e-11
X37470	1	652	0.222473	24.5238	0.222473	0.0376133	5.91474	0.0152829	-0.0216485	0.00453075	-4.77813	1.91876e-06
X37512	1	652	0.378984	30.1649	0.378984	0.0462651	8.19156	0.00434358	-0.0123043	0.00395257	-3.11298	0.00188236
X37513	1	652	0.90733	28.5358	0.90733	0.0437665	20.7312	6.30668e-06	0.0192558	0.0043336	4.44337	9.41736e-06
X37515	1	652	0.229805	37.6802	0.229805	0.0577918	3.97643	0.0465574	-0.0197017	0.00461693	-4.26727	2.08589e-05
X37516	1	652	0.850816	57.2	0.850816	0.08773	9.69811	0.00192541	-0.0473571	0.00625938	-7.56578	6.22576e-14
X37517	1	652	0.208327	8.18959	0.208327	0.0125607	16.5856	5.22246e-05	0.00893732	0.00228813	3.90595	9.74636e-05
X37521	1	652	0.405995	44.8366	0.405995	0.0687678	5.90386	0.0153767	-0.0283205	0.00542709	-5.21836	2.02249e-07
X37537	1	652	9.79931	343.1	9.79931	0.526227	18.6218	1.84125e-05	-0.0799009	0.015742	-5.07567	4.27687e-07
X37592	1	652	0.274821	37.4704	0.274821	0.05747	4.782	0.0291134	-0.0130895	0.00538661	-2.43001	0.0151993
X37600	1	652	0.498513	34.3566	0.498513	0.0526941	9.46051	0.00218728	-0.0246389	0.00566802	-4.347	1.46039e-05
X37620	1	652	0.0316968	5.35428	0.0316968	0.00821208	3.85977	0.0498813	-0.00695586	0.00207618	-3.35031	0.000824554
X37625	1	652	0.35836	33.7352	0.35836	0.0517411	6.92602	0.00869602	-0.0100516	0.00434901	-2.31123	0.0209369
X37628	1	652	0.349145	51.2003	0.349145	0.078528	4.44613	0.0353614	-0.0196171	0.00543282	-3.61085	0.000313888
X37630	1	652	12.597	724.829	12.597	1.1117	11.3313	0.000806879	0.0874578	0.0222369	3.933	8.7203e-05
X37646	1	652	4.87904	179.843	4.87904	0.275833	17.6884	2.96625e-05	0.0496738	0.0107941	4.60195	4.49e-06
X37700	1	652	31.5777	1180.84	31.5777	1.8111	17.4356	3.37603e-05	0.136039	0.0301894	4.50618	7.04264e-06
X37731	1	652	0.260622	28.4392	0.260622	0.0436184	5.97503	0.0147736	-0.015277	0.00459381	-3.32556	0.000900846
X37736	1	652	0.311194	17.004	0.311194	0.0260797	11.9324	0.000587398	-0.0168014	0.00359626	-4.67193	3.21433e-06
X37789	1	652	5.7204	369.222	5.7204	0.566291	10.1015	0.00155152	-0.0309865	0.0117751	-2.63152	0.0085759
X37805	1	652	1.34526	110.229	1.34526	0.169062	7.95715	0.00493547	-0.0518139	0.00919954	-5.63223	2.07216e-08
X37806	1	652	1.24444	53.7147	1.24444	0.0823845	15.1053	0.000112075	-0.0434415	0.00664044	-6.54195	7.97287e-11
X37808	1	652	0.381002	24.8378	0.381002	0.0380948	10.0014	0.00163681	-0.0214295	0.00456277	-4.69661	2.8538e-06
X37809	1	652	1.53491	59.1599	1.53491	0.090736	16.9163	4.40641e-05	-0.0388344	0.00666807	-5.82393	6.83785e-09
X37847	1	652	0.572778	24.0765	0.572778	0.0369271	15.511	9.08627e-05	-0.0251051	0.00400166	-6.27367	4.44512e-10
X37848	1	652	0.518777	15.9203	0.518777	0.0244177	21.2459	4.8614e-06	-0.0242826	0.00368767	-6.5848	6.02271e-11
X37916	1	652	2.45667	290.54	2.45667	0.445614	5.51299	0.0191737	-0.0764116	0.0156893	-4.8703	1.21582e-06
X37918	1	652	0.278531	41.4411	0.278531	0.0635599	4.38218	0.0367023	-0.0232723	0.00570398	-4.08002	4.70799e-05
X37919	1	652	0.34424	45.0021	0.34424	0.0690216	4.98742	0.0258708	-0.0162984	0.00557701	-2.92243	0.00351818
X37920	1	652	0.489216	25.4578	0.489216	0.0390458	12.5293	0.000429119	-0.0256125	0.00457625	-5.59683	2.53358e-08
X37957	1	652	0.687986	66.3893	0.687986	0.101824	6.75662	0.00955142	-0.0237072	0.00734452	-3.22787	0.00127049
X37975	1	652	2.00148	205.41	2.00148	0.315047	6.35296	0.0119561	-0.0481437	0.0134432	-3.58127	0.000351367
X37976	1	652	0.209328	34.4103	0.209328	0.0527765	3.96632	0.046836	-0.0185949	0.00565454	-3.28849	0.00102745
X37980	1	652	2.24043	67.7451	2.24043	0.103903	21.5626	4.14299e-06	-0.0634775	0.00830505	-7.64325	3.48701e-14
X37982	1	652	0.919803	25.0023	0.919803	0.038347	23.9863	1.22495e-06	-0.0235562	0.00421488	-5.58881	2.65112e-08
X37984	1	652	0.143835	16.0394	0.143835	0.0246003	5.84688	0.0158777	-0.0150979	0.00367388	-4.10952	4.15017e-05
X37986	1	652	0.137935	11.8371	0.137935	0.0181551	7.5976	0.00600805	-0.00986	0.00307598	-3.20548	0.00137295
X38034	1	652	6.41997	1026	6.41997	1.57363	4.07973	0.043809	0.0937947	0.0262554	3.57239	0.000363413
X38059	1	652	2.49445	252.406	2.49445	0.387126	6.4435	0.0113674	0.0428996	0.0154796	2.77137	0.0056419
X38074	1	652	0.162992	16.8729	0.162992	0.0258786	6.29832	0.0123265	-0.0168031	0.00376019	-4.46868	8.38027e-06
X38105	1	652	10.3292	671.14	10.3292	1.02936	10.0346	0.00160798	-0.0572873	0.0196044	-2.92216	0.00352119
X38133	1	652	0.76947	20.1226	0.76947	0.0308628	24.932	7.63277e-07	-0.0309395	0.00449912	-6.87678	8.52035e-12
X38135	1	652	0.796144	15.556	0.796144	0.0238588	33.3689	1.18078e-08	-0.0288209	0.00413984	-6.96183	4.75096e-12
X38140	1	652	0.298293	26.1818	0.298293	0.0401562	7.42832	0.00659288	-0.0161287	0.00479648	-3.36261	0.000788929
X38148	1	652	1.04022	73.148	1.04022	0.11219	9.27192	0.00242073	-0.0333624	0.00736049	-4.53264	6.22439e-06
X38149	1	652	0.704376	53.5956	0.704376	0.0822019	8.56886	0.00353876	-0.0187375	0.00648853	-2.88778	0.00392787
X38221	1	652	0.347075	38.052	0.347075	0.0583619	5.94695	0.0150086	-0.027661	0.0051832	-5.33667	1.07161e-07
X38222	1	652	0.488875	81.2701	0.488875	0.124647	3.92206	0.0480763	-0.031848	0.00774749	-4.11075	4.12827e-05
X38224	1	652	0.988679	41.5431	0.988679	0.0637164	15.5169	9.05885e-05	-0.0297912	0.00556141	-5.35678	9.60693e-08
X38232	1	652	4.76974	353.376	4.76974	0.541987	8.80047	0.00312174	-0.0733872	0.0168658	-4.35124	1.43275e-05
X38239	1	652	0.678514	46.9692	0.678514	0.0720386	9.41875	0.00223691	-0.0263863	0.00564677	-4.67281	3.20075e-06
X38241	1	652	2.57571	88.8468	2.57571	0.136268	18.9018	1.59647e-05	-0.0401611	0.00970282	-4.13912	3.65397e-05
X38258	1	652	0.416847	18.5589	0.416847	0.0284646	14.6444	0.000142313	-0.0227613	0.00412261	-5.52109	3.88024e-08
X38259	1	652	0.355326	32.6046	0.355326	0.0500071	7.1055	0.00787514	-0.0213691	0.00543968	-3.92837	8.88841e-05
X38260	1	652	0.665494	27.9304	0.665494	0.0428381	15.5351	8.97391e-05	-0.0258889	0.00485009	-5.33783	1.06489e-07
X38381	1	652	0.57514	33.6962	0.57514	0.0516813	11.1286	0.000898317	-0.0298572	0.00520331	-5.73811	1.12791e-08
X38471	1	652	1.36087	104.312	1.36087	0.159988	8.50607	0.0036613	-0.062876	0.0103334	-6.08477	1.43299e-09
X38493	1	652	0.186152	27.8904	0.186152	0.0427767	4.35171	0.0373598	-0.0142579	0.00458602	-3.10898	0.00190791
X38506	1	652	0.172228	26.2473	0.172228	0.0402565	4.27825	0.0389967	-0.0204966	0.00437563	-4.68427	3.0289e-06
X38584	1	652	1.03832	100.303	1.03832	0.153839	6.74939	0.00958978	-0.0431679	0.00906909	-4.7599	2.09803e-06
X38588	1	652	1.86078	60.3769	1.86078	0.0926025	20.0943	8.70808e-06	-0.0595225	0.0077239	-7.70628	2.16746e-14
X38602	1	652	0.396669	31.7314	0.396669	0.0486677	8.15057	0.0044416	-0.0195582	0.00494012	-3.95906	7.82924e-05
X38616	1	652	0.545843	33.5804	0.545843	0.0515037	10.5981	0.0011906	-0.0211011	0.00533667	-3.95397	7.99603e-05
X38644	1	652	6.04665	766.863	6.04665	1.17617	5.14097	0.0236941	0.0766127	0.0247652	3.09357	0.00200925
X38657	1	652	0.31289	26.4515	0.31289	0.0405698	7.71239	0.00564191	-0.0175385	0.00471853	-3.71695	0.000208057
X38688	1	652	0.0731725	9.37452	0.0731725	0.0143781	5.08917	0.0244063	-0.00753993	0.00245067	-3.07669	0.00212594
X38711	1	652	0.214962	16.7501	0.214962	0.0256903	8.36742	0.00394748	-0.0174013	0.00397265	-4.38026	1.25637e-05
X38735	1	652	7.11287	1104.98	7.11287	1.69475	4.19699	0.0408955	-0.115897	0.0285891	-4.05388	5.26085e-05
X38756	1	652	3.34456	221.487	3.34456	0.339704	9.84551	0.0017792	-0.0700466	0.0144513	-4.84708	1.36497e-06
X38770	1	652	0.302546	34.6173	0.302546	0.053094	5.6983	0.0172653	-0.0258988	0.00499459	-5.18537	2.40887e-07
X38771	1	652	0.180312	27.3925	0.180312	0.0420131	4.2918	0.0386893	-0.0222589	0.00460187	-4.83691	1.43564e-06
X38779	1	652	5.1488	660.531	5.1488	1.01309	5.08229	0.0245025	-0.0647617	0.0228108	-2.83909	0.00457714
X38795	1	652	6.67615	404.946	6.67615	0.621083	10.7492	0.00109869	0.0559144	0.0164162	3.40605	0.000674174
X38810	1	652	0.139737	17.5985	0.139737	0.0269915	5.17709	0.0232103	-0.0139259	0.00425859	-3.27007	0.00109633
X38812	1	652	0.234251	29.2326	0.234251	0.0448353	5.2247	0.0225884	-0.0197689	0.00479342	-4.12417	3.89711e-05
X38816	1	652	2.06379	79.4384	2.06379	0.121838	16.9388	4.35571e-05	-0.0496637	0.00757638	-6.55507	7.3181e-11
X38873	1	652	3.24955	400.459	3.24955	0.6142	5.29071	0.0217544	-0.10371	0.0205917	-5.03652	5.23517e-07
X38874	1	652	0.989667	87.7402	0.989667	0.134571	7.35424	0.00686683	-0.0323665	0.00817543	-3.95899	7.83138e-05
X38880	1	652	2.88741	224.24	2.88741	0.343927	8.39542	0.0038879	-0.0259017	0.0130595	-1.98336	0.0474854
X38881	1	652	0.826879	14.0043	0.826879	0.021479	38.4971	9.74699e-10	0.0268608	0.00326444	8.22832	3.6894e-16
X38890	1	652	1.82436	120.224	1.82436	0.184393	9.89385	0.00173375	-0.0538249	0.00974664	-5.5224	3.85188e-08
X38901	1	652	1.1465	113.622	1.1465	0.174267	6.57898	0.0105416	-0.0253949	0.011029	-2.30255	0.0214224
X38916	1	652	0.778313	65.7854	0.778313	0.100898	7.71387	0.00563733	-0.0254193	0.00684577	-3.71314	0.000211185
X38988	1	652	13.3473	982.22	13.3473	1.50647	8.85994	0.00302298	-0.0757172	0.0275554	-2.74782	0.00606156
X38989	1	652	22.8752	478.661	22.8752	0.734142	31.1591	3.48958e-08	0.116559	0.0186251	6.25817	4.89924e-10
X38999	1	652	0.355865	31.4234	0.355865	0.0481955	7.38379	0.00675619	-0.011134	0.00432026	-2.57716	0.0100437
X39002	1	652	0.257657	29.6981	0.257657	0.0455492	5.65667	0.0176762	-0.0112907	0.00429345	-2.62975	0.00862051
X39033	1	652	0.397733	62.2424	0.397733	0.0954639	4.16632	0.0416375	-0.0252085	0.0066739	-3.77717	0.000163981
X39034	1	652	0.521026	62.0064	0.521026	0.0951018	5.47862	0.019551	0.0190964	0.00668192	2.85792	0.00431532
X39038	1	652	0.738318	51.3282	0.738318	0.0787243	9.37852	0.00228581	-0.0253174	0.00642078	-3.94304	8.36609e-05
X39041	1	652	0.703483	50.3025	0.703483	0.077151	9.11826	0.0026296	-0.0287652	0.00589583	-4.8789	1.1647e-06
X39044	1	652	5.00412	310.37	5.00412	0.476027	10.5122	0.0012463	-0.062442	0.0171398	-3.6431	0.000277315
X39051	1	652	1.06374	62.5156	1.06374	0.0958827	11.0942	0.000914859	-0.0320905	0.00695576	-4.61352	4.24995e-06
X39056	1	652	3.35288	365.195	3.35288	0.560115	5.98605	0.0146825	-0.0507957	0.0187539	-2.70854	0.00682454
X39115	1	652	2.57249	161.721	2.57249	0.248038	10.3713	0.00134346	-0.059855	0.0112561	-5.31758	1.18829e-07
X39119	1	652	0.265762	19.009	0.265762	0.0291549	9.11551	0.0026335	-0.0262325	0.00383035	-6.8486	1.03249e-11
X39122	1	652	0.527805	17.1215	0.527805	0.0262599	20.0992	8.68632e-06	-0.0235105	0.00370482	-6.34592	2.81636e-10
X39124	1	652	0.195104	16.7516	0.195104	0.0256927	7.59375	0.00602075	-0.015868	0.00350999	-4.52082	6.57792e-06
X39200	1	652	13.4067	596.054	13.4067	0.914193	14.6651	0.000140793	-0.101321	0.0221746	-4.56922	5.2416e-06
X39208	1	652	0.937763	48.5805	0.937763	0.0745099	12.5858	0.000416589	-0.027178	0.00619665	-4.38592	1.22451e-05
X39247	1	652	1.982	158.957	1.982	0.243799	8.12963	0.00449253	-0.0302846	0.0111578	-2.71422	0.00670919
X39250	1	652	0.230797	26.8251	0.230797	0.0411427	5.60966	0.0181524	-0.0264495	0.00463047	-5.71206	1.31123e-08
X39252	1	652	0.369811	26.9598	0.369811	0.0413494	8.94358	0.00288945	-0.0243709	0.00466412	-5.22518	1.95045e-07
X39255	1	652	0.444042	19.0373	0.444042	0.0291983	15.2078	0.000106285	-0.0224202	0.0038741	-5.78719	8.47845e-09
X39270	1	652	1.8074	109.481	1.8074	0.167916	10.7637	0.00109027	-0.0362699	0.00918939	-3.94693	8.23268e-05
X39273	1	652	0.991458	98.1156	0.991458	0.150484	6.58846	0.0104862	-0.0399499	0.0105439	-3.78892	0.000156478
X39327	1	652	0.196302	26.2617	0.196302	0.0402787	4.87359	0.0276182	-0.0235202	0.00472586	-4.97692	7.1026e-07
X39328	1	652	0.319711	52.5665	0.319711	0.0806234	3.96548	0.0468591	-0.0303641	0.00621166	-4.88824	1.11151e-06
X39331	1	652	0.348951	27.2858	0.348951	0.0418494	8.33826	0.00401051	-0.0243794	0.00496034	-4.91486	9.72445e-07
X39334	1	652	1.21861	123.793	1.21861	0.189867	6.41822	0.0115287	-0.0550748	0.0117787	-4.6758	3.15505e-06
X39343	1	652	0.42804	43.2489	0.42804	0.0663327	6.45292	0.0113079	-0.0351523	0.00611224	-5.75113	1.04587e-08
X39346	1	652	1.19753	141.85	1.19753	0.217562	5.50431	0.0192682	-0.0420223	0.0108237	-3.88245	0.000107294
X39378	1	652	0.459967	27.227	0.459967	0.0417592	11.0147	0.000954205	-0.0306909	0.00520358	-5.89803	4.4142e-09
X39421	1	652	0.303602	51.2589	0.303602	0.0786179	3.86174	0.0498231	-0.0179168	0.00612609	-2.92467	0.00349307
X39444	1	652	0.429186	44.1119	0.429186	0.0676562	6.34363	0.0120185	-0.0280015	0.00576947	-4.85339	1.32278e-06
X39447	1	652	0.180964	28.141	0.180964	0.0431611	4.19276	0.0409971	-0.0240702	0.00460434	-5.22772	1.92426e-07
X39448	1	652	0.340603	45.1643	0.340603	0.0692705	4.91701	0.0269376	-0.027078	0.00599174	-4.51923	6.6269e-06
X39452	1	652	0.374642	46.5189	0.374642	0.071348	5.25092	0.0222532	-0.023311	0.00605375	-3.85068	0.000122078
X39487	1	652	65.4445	1855.32	65.4445	2.84559	22.9986	2.01052e-06	-0.229074	0.0377527	-6.06776	1.58975e-09
X39498	1	652	0.244472	18.6542	0.244472	0.0286107	8.54477	0.00358527	-0.0168938	0.00402801	-4.19407	2.87851e-05
X39501	1	652	3.63057	182.273	3.63057	0.27956	12.9867	0.000337618	0.053678	0.0103854	5.16858	2.63189e-07
X39570	1	652	0.257306	43.2015	0.257306	0.06626	3.88328	0.0491918	-0.0171291	0.00577058	-2.96835	0.00303518
X39574	1	652	1.00345	42.1379	1.00345	0.0646287	15.5264	9.01451e-05	-0.0206619	0.00579963	-3.56263	0.0003771
X39598	1	652	41.5594	2420.03	41.5594	3.71171	11.1968	0.000866407	0.126807	0.0423136	2.99683	0.00276679
X39617	1	652	0.571829	16.482	0.571829	0.0252791	22.6206	2.43122e-06	-0.0206438	0.00414702	-4.97799	7.06406e-07
X39623	1	652	0.467732	39.6654	0.467732	0.0608366	7.68834	0.00571667	-0.0138826	0.00540587	-2.56806	0.0103102
X39706	1	652	6.05406	510.892	6.05406	0.783577	7.72619	0.00559946	0.0711758	0.019222	3.70283	0.000219891
X39708	1	652	0.784339	105.484	0.784339	0.161785	4.84803	0.0280272	-0.029901	0.00781569	-3.82577	0.000134994
X39712	1	652	1.59425	169.075	1.59425	0.259317	6.1479	0.0134085	-0.0336975	0.00948842	-3.55144	0.000393385
X39716	1	652	0.450339	28.214	0.450339	0.043273	10.4069	0.00131823	-0.0292507	0.00521925	-5.60439	2.4273e-08
X39722	1	652	0.275246	39.4847	0.275246	0.0605594	4.54505	0.0333872	-0.0259004	0.00640511	-4.04371	5.49218e-05
X39736	1	652	1.62209	205.097	1.62209	0.314567	5.15659	0.0234837	-0.0538776	0.013027	-4.13585	3.7058e-05
X39756	1	652	14.5623	587.197	14.5623	0.90061	16.1694	6.46961e-05	-0.118129	0.0226141	-5.22369	1.96594e-07
X39759	1	652	22.3922	801.504	22.3922	1.2293	18.2154	2.26566e-05	0.148679	0.0230262	6.45694	1.38408e-10
X39844	1	652	0.373276	39.697	0.373276	0.060885	6.13083	0.0135372	-0.0316351	0.00574234	-5.5091	4.14893e-08
X39879	1	652	65.8134	2684.35	65.8134	4.1171	15.9854	7.11324e-05	0.0885682	0.0451363	1.96224	0.0498944
X39906	1	652	5.19835	133.851	5.19835	0.205293	25.3217	6.28322e-07	-0.0547953	0.0111382	-4.91959	9.4953e-07
X39963	1	652	12.6955	1194.4	12.6955	1.8319	6.9302	0.00867595	0.109198	0.0287355	3.80011	0.000149634
X39968	1	652	5.76255	341.041	5.76255	0.523069	11.0168	0.000953163	-0.0955897	0.0151245	-6.3202	3.31501e-10
X39979	1	652	0.181166	23.3188	0.181166	0.035765	5.06547	0.0247395	-0.0141657	0.00430944	-3.28712	0.00103242
X39983	1	652	1.18496	65.9746	1.18496	0.101188	11.7105	0.000660333	-0.0506344	0.00694272	-7.29317	4.58658e-13
X40030	1	652	0.874567	121.004	0.874567	0.185589	4.71239	0.0303061	-0.0358379	0.00797909	-4.49147	7.5409e-06
X40031	1	652	1.50031	220.675	1.50031	0.338458	4.43278	0.0356369	-0.030733	0.0113658	-2.70399	0.00691838
X40059	1	652	0.357848	60.4316	0.357848	0.0926866	3.86084	0.0498497	-0.0329723	0.0070068	-4.70576	2.73019e-06
X40103	1	652	0.253538	38.9316	0.253538	0.059711	4.24609	0.0397369	-0.0220877	0.00553177	-3.99289	6.80023e-05
X40167	1	652	0.318955	33.0471	0.318955	0.0506857	6.29281	0.0123645	-0.0252269	0.00521056	-4.84151	1.40328e-06
X40205	1	652	14.0924	1307.83	14.0924	2.00588	7.02554	0.00823057	0.0625922	0.0306093	2.04488	0.0410181
X40225	1	652	4.19818	382.153	4.19818	0.586125	7.16261	0.00763095	0.0603271	0.0158825	3.79833	0.000150706
X40226	1	652	0.503213	26.5319	0.503213	0.040693	12.3661	0.000467538	-0.0299067	0.00494654	-6.04598	1.81502e-09
X40309	1	652	0.590127	24.1548	0.590127	0.0370472	15.9291	7.32276e-05	0.0192474	0.0041478	4.64039	3.73891e-06
X40322	1	652	0.208724	24.7925	0.208724	0.0380252	5.48909	0.0194352	-0.0214473	0.00414741	-5.17124	2.59531e-07
X40323	1	652	0.391246	37.6075	0.391246	0.0576802	6.78302	0.00941264	-0.0268706	0.00526192	-5.10662	3.64146e-07
X40327	1	652	0.244883	36.6301	0.244883	0.0561812	4.35881	0.0372055	-0.0233479	0.00493497	-4.73111	2.41428e-06
X40350	1	652	0.306889	17.31	0.306889	0.0265491	11.5593	0.000715237	-0.0222078	0.00432383	-5.13615	3.12085e-07
X40353	1	652	0.625231	53.187	0.625231	0.0815751	7.66449	0.00579183	-0.034011	0.00663191	-5.12839	3.25011e-07
X40357	1	652	0.118854	19.0249	0.118854	0.0291793	4.07321	0.0439775	-0.0151039	0.00492306	-3.06799	0.00218845
X40416	1	652	0.225832	29.0934	0.225832	0.0446218	5.06102	0.0248026	-0.0211827	0.00470652	-4.50072	7.22374e-06
X40420	1	652	0.494779	31.6318	0.494779	0.048515	10.1985	0.00147325	-0.0350921	0.00524925	-6.68516	3.10195e-11
X40444	1	652	5.18675	470.262	5.18675	0.72126	7.19123	0.00751151	-0.0653416	0.0183367	-3.56342	0.000375971
X40477	1	652	1.05256	34.6666	1.05256	0.0531696	19.7962	1.01302e-05	-0.0261497	0.00567687	-4.60636	4.39695e-06
X40484	1	652	0.297798	43.1763	0.297798	0.0662213	4.49702	0.0343309	-0.0275529	0.00564738	-4.87888	1.16479e-06
X40538	1	652	5.73405	493.22	5.73405	0.756472	7.57999	0.00606632	0.0859417	0.0203507	4.22304	2.53555e-05
X40582	1	652	0.154682	24.6813	0.154682	0.0378547	4.08621	0.0436426	-0.0257236	0.00447874	-5.74349	1.0933e-08
X40593	1	652	5.71967	556.721	5.71967	0.853867	6.69855	0.00986416	-0.0672598	0.021118	-3.18495	0.00147354
X40603	1	652	0.853523	66.9933	0.853523	0.10275	8.30675	0.00407978	-0.0252345	0.00807253	-3.12597	0.00180166
X40631	1	652	21.3699	678.104	21.3699	1.04004	20.5472	6.9222e-06	-0.0455444	0.0156955	-2.90175	0.00375772
X40637	1	652	0.637237	99.0937	0.637237	0.151984	4.19278	0.0409965	-0.0435234	0.00869547	-5.0053	6.14484e-07
X40643	1	652	0.186222	30.3383	0.186222	0.0465311	4.0021	0.0458579	-0.0198399	0.00452924	-4.38041	1.25557e-05
X40653	1	652	17.2593	1859.78	17.2593	2.85242	6.05078	0.0141586	-0.126307	0.0375153	-3.36682	0.000777047
X40663	1	652	0.57455	40.5263	0.57455	0.0621568	9.24356	0.00245797	-0.0282955	0.00559791	-5.05466	4.76776e-07
X40700	1	652	4.39263	311.902	4.39263	0.478377	9.18238	0.0025403	-0.06705	0.0151324	-4.43089	9.97257e-06
X40764	1	652	0.406442	59.7785	0.406442	0.0916848	4.43304	0.0356316	-0.0165184	0.00628629	-2.62769	0.00867258
X40802	1	652	6.29136	633.862	6.29136	0.97218	6.47139	0.0111921	-0.145762	0.0206934	-7.0439	2.68722e-12
X40803	1	652	0.993616	23.299	0.993616	0.0357346	27.8054	1.82696e-07	-0.0283281	0.00437401	-6.47647	1.2201e-10
X40817	1	652	0.637725	67.4483	0.637725	0.103448	6.16467	0.0132831	-0.0199755	0.00665645	-3.00093	0.00273006
X40833	1	652	0.209377	29.1833	0.209377	0.0447596	4.67781	0.0309176	-0.0163793	0.00466388	-3.51195	0.000456249
X40904	1	652	2.81942	192.033	2.81942	0.29453	9.57261	0.0020595	-0.075784	0.0134344	-5.64106	1.97045e-08
X40905	1	652	0.204452	21.5819	0.204452	0.0331011	6.17661	0.0131946	-0.0194984	0.00408081	-4.77807	1.9193e-06
X40922	1	652	21.6626	886.168	21.6626	1.35915	15.9383	7.28792e-05	0.127171	0.0246142	5.16656	2.66003e-07
X40943	1	652	0.262822	29.8031	0.262822	0.0457102	5.74974	0.0167713	-0.0140921	0.00469024	-3.00456	0.00269783
X40944	1	652	0.172567	20.7054	0.172567	0.0317567	5.43403	0.020052	-0.0181794	0.00387281	-4.6941	2.88859e-06
X40959	1	652	0.720793	30.6472	0.720793	0.0470049	15.3344	9.95475e-05	-0.0256955	0.00520835	-4.93352	8.85101e-07
X40989	1	652	10.1286	1111.21	10.1286	1.70431	5.94294	0.0150425	-0.080749	0.0284131	-2.84196	0.00453625
X41007	1	652	3.02368	237.547	3.02368	0.364336	8.29916	0.00409665	-0.102035	0.0151616	-6.72982	2.30221e-11
X41065	1	652	0.494749	46.5975	0.494749	0.0714685	6.92261	0.00871244	-0.0253645	0.00656251	-3.86506	0.000115163
X41076	1	652	2.43946	128.811	2.43946	0.197563	12.3477	0.00047206	-0.0435923	0.0113278	-3.84826	0.000123278
X41083	1	652	77.0057	1675.03	77.0057	2.56906	29.9742	6.25336e-08	0.117316	0.0364187	3.22132	0.00129973
X41127	1	652	0.298125	22.4604	0.298125	0.0344484	8.65423	0.00337881	-0.017967	0.00477703	-3.76112	0.000174784
X41185	1	652	2.47352	358.072	2.47352	0.549191	4.50394	0.0341933	-0.0778046	0.0167392	-4.64805	3.60447e-06
X41213	1	652	4.73877	786.538	4.73877	1.20635	3.9282	0.0479021	0.0934206	0.0234444	3.98478	7.03466e-05
X41231	1	652	4.64907	551.522	4.64907	0.845893	5.49605	0.0193587	0.0584837	0.018601	3.14412	0.00169412
X41236	1	652	22.2741	1128.82	22.2741	1.73132	12.8654	0.000359768	-0.099518	0.0288183	-3.45329	0.000567128
X41239	1	652	0.317956	38.8589	0.317956	0.0595995	5.33487	0.0212144	-0.0136426	0.00549537	-2.48256	0.0131382
X41242	1	652	0.48059	67.1952	0.48059	0.10306	4.6632	0.0311797	-0.0368379	0.00705172	-5.22396	1.96309e-07
X41244	1	652	0.195408	28.304	0.195408	0.0434111	4.50135	0.0342448	-0.0166	0.0046708	-3.55398	0.000389624
X41250	1	652	0.378208	50.1101	0.378208	0.0768559	4.921	0.0268759	-0.0124571	0.00588984	-2.11502	0.0345707
X41290	1	652	0.3706	31.6675	0.3706	0.0485698	7.63027	0.00590144	-0.0279042	0.00541469	-5.15342	2.85046e-07
X41346	1	652	0.573761	35.0546	0.573761	0.0537647	10.6717	0.00114491	-0.030297	0.0053564	-5.65622	1.80701e-08
X41405	1	652	0.423108	46.3921	0.423108	0.0711536	5.94641	0.0150132	-0.030438	0.00620122	-4.90838	1.00464e-06
X41423	1	652	5.8549	396.783	5.8549	0.608562	9.62087	0.00200684	-0.0897214	0.0172265	-5.20834	2.13303e-07
X41424	1	652	2.93126	107.507	2.93126	0.164889	17.7772	2.83447e-05	-0.0563667	0.00883034	-6.3833	2.22001e-10
X41429	1	652	0.242357	30.8141	0.242357	0.0472609	5.12807	0.0238694	-0.0247695	0.00488728	-5.06817	4.44621e-07
X41480	1	652	0.596247	67.7542	0.596247	0.103918	5.7377	0.0168856	-0.0375717	0.00746534	-5.03282	5.33573e-07
X41494	1	652	1.16373	75.7354	1.16373	0.116159	10.0185	0.00162194	-0.0269294	0.00649163	-4.14832	3.51158e-05
X41516	1	652	1.13363	176.045	1.13363	0.270007	4.1985	0.0408594	0.0266844	0.01024	2.6059	0.00924202
X41521	1	652	0.309502	27.8734	0.309502	0.0427507	7.2397	0.00731361	-0.0272432	0.00492554	-5.53102	3.67043e-08
X41563	1	652	1.04238	72.3424	1.04238	0.110955	9.39465	0.00226609	-0.039038	0.00746371	-5.23037	1.89728e-07
X41564	1	652	0.595976	45.3478	0.595976	0.0695518	8.56881	0.00353886	-0.0308772	0.00631861	-4.8867	1.12013e-06
X41595	1	652	1.4717	150.999	1.4717	0.231593	6.35469	0.0119446	0.0703127	0.0114232	6.15527	9.29304e-10
X41605	1	652	0.678537	55.5485	0.678537	0.085197	7.96432	0.0049162	-0.0157576	0.00544847	-2.89211	0.00387448
X41762	1	652	4.91055	368.135	4.91055	0.564624	8.69703	0.00330142	-0.0632883	0.016406	-3.85764	0.000118683
X41765	1	652	0.389793	40.7921	0.389793	0.0625645	6.23025	0.0128045	-0.0139036	0.00511362	-2.71893	0.00661478
X41878	1	652	6.75987	410.96	6.75987	0.630307	10.7247	0.00111308	-0.126219	0.0182715	-6.90797	6.88286e-12
X41888	1	652	0.964776	72.5785	0.964776	0.111317	8.66695	0.00335561	0.0323123	0.00686749	4.7051	2.7389e-06
X41929	1	652	0.400788	35.5851	0.400788	0.0545784	7.34334	0.00690814	0.011585	0.00503227	2.30214	0.0214457
X41967	1	652	44.5876	1381.79	44.5876	2.11931	21.0387	5.39804e-06	0.160926	0.0311792	5.16132	2.73451e-07
X41969	1	652	14.5401	842.987	14.5401	1.29293	11.2459	0.000844193	0.0659456	0.0233731	2.82144	0.00483544
X41998	1	652	0.89712	127.207	0.89712	0.195103	4.59818	0.032375	-0.0521183	0.0130143	-4.00469	6.47271e-05
X42007	1	652	1.10919	135.589	1.10919	0.207958	5.33372	0.0212283	-0.0240733	0.0118871	-2.02516	0.0430037
X42055	1	652	1.01395	152.597	1.01395	0.234045	4.33229	0.0377854	-0.0458014	0.0108148	-4.23507	2.40479e-05
X42056	1	652	1.40576	173.797	1.40576	0.26656	5.27371	0.021966	-0.0408097	0.0128246	-3.18213	0.0014879
X42079	1	652	0.525043	52.4575	0.525043	0.0804563	6.52582	0.0108581	-0.0159275	0.00750461	-2.12236	0.0339492
X42085	1	652	24.0535	1370.36	24.0535	2.10177	11.4444	0.000760017	-0.104465	0.0315365	-3.3125	0.000943706
X42088	1	652	0.519426	42.5173	0.519426	0.0652106	7.96536	0.0049134	-0.0356459	0.00583576	-6.10818	1.24169e-09
X42091	1	652	0.943463	61.9834	0.943463	0.0950666	9.92424	0.00170579	-0.0434296	0.00720756	-6.02557	2.0542e-09
X42097	1	652	3.56242	287.2	3.56242	0.440491	8.08737	0.00459714	-0.0564338	0.0170359	-3.31264	0.000943236
X42132	1	652	2.06642	126.213	2.06642	0.193579	10.6748	0.00114302	-0.068887	0.0112576	-6.11917	1.16071e-09
X42134	1	652	1.03797	134.207	1.03797	0.205839	5.04262	0.0250652	-0.0668774	0.0111714	-5.98648	2.60107e-09
X42149	1	652	0.938469	153.207	0.938469	0.234979	3.99384	0.0460818	-0.0447286	0.0113186	-3.95177	8.06924e-05
X42167	1	652	0.953331	63.5983	0.953331	0.0975434	9.7734	0.00184927	-0.031182	0.00720378	-4.32856	1.58675e-05
X42168	1	652	0.386302	49.8739	0.386302	0.0764937	5.05011	0.024958	-0.030215	0.00625623	-4.82958	1.48879e-06
X42203	1	652	0.905829	55.3498	0.905829	0.0848923	10.6703	0.00114575	-0.0347603	0.00736447	-4.72	2.54809e-06
X42236	1	652	1.57074	84.0486	1.57074	0.128909	12.1849	0.000514268	-0.0337866	0.00874471	-3.86366	0.000115819
X42243	1	652	15.8849	1147.02	15.8849	1.75923	9.02946	0.00275858	-0.152713	0.0289164	-5.28117	1.44592e-07
X42251	1	652	3.89422	177.001	3.89422	0.271473	14.3448	0.000166269	-0.0667706	0.0134073	-4.98017	6.98596e-07
X42256	1	652	2.52377	47.4437	2.52377	0.0727663	34.6832	6.21434e-09	-0.0683021	0.00773876	-8.82597	2.59756e-18
X42307	1	652	0.535372	67.2263	0.535372	0.103108	5.19235	0.023009	-0.0285862	0.00696656	-4.10334	4.26144e-05
X42357	1	652	0.681353	71.4736	0.681353	0.109622	6.21547	0.0129108	-0.0368248	0.00760401	-4.8428	1.39425e-06
X42372	1	652	0.419458	49.3402	0.419458	0.0756751	5.54287	0.0188517	-0.0299589	0.00621875	-4.81751	1.58041e-06
X42373	1	652	1.17837	35.8854	1.17837	0.055039	21.4097	4.47547e-06	-0.0363902	0.00632878	-5.74996	1.05304e-08
X42385	1	652	0.636832	84.2503	0.636832	0.129218	4.92835	0.0267628	-0.0440131	0.00858816	-5.12486	3.31079e-07
X42411	1	652	0.639934	80.0227	0.639934	0.122734	5.21398	0.0227268	-0.0235423	0.0072672	-3.23952	0.00122
X42421	1	652	7.99584	675.951	7.99584	1.03674	7.71252	0.0056415	-0.110354	0.0229657	-4.80518	1.67965e-06
X42422	1	652	0.574904	54.5739	0.574904	0.0837023	6.86844	0.0089776	-0.0313002	0.00652751	-4.79512	1.765e-06
X42495	1	652	0.987706	66.8702	0.987706	0.102562	9.63036	0.00199665	-0.0293245	0.00697459	-4.20448	2.75051e-05
X42554	1	652	4.49718	180.657	4.49718	0.277082	16.2305	6.26922e-05	-0.0764432	0.0111722	-6.84225	1.07808e-11
X42641	1	652	0.310381	24.2109	0.310381	0.0371333	8.35856	0.00396652	-0.0142097	0.00435558	-3.26242	0.00112616
X42649	1	652	0.688387	61.5164	0.688387	0.0943503	7.29608	0.0070901	-0.0283128	0.00764647	-3.70273	0.000219973
X42651	1	652	4.17353	426.095	4.17353	0.653519	6.38624	0.0117361	-0.0686172	0.0192219	-3.56974	0.000367083
X42664	1	652	2.81395	317.081	2.81395	0.486321	5.7862	0.01643	-0.0518927	0.0163595	-3.17201	0.00154041
X42838	1	652	0.862277	73.5483	0.862277	0.112804	7.64402	0.00585713	-0.0288502	0.00895161	-3.22291	0.00129258
X42881	1	652	0.408115	45.2441	0.408115	0.0693928	5.88122	0.0155738	-0.0315281	0.00601454	-5.24198	1.78339e-07
X42883	1	652	12.1247	1662.75	12.1247	2.55023	4.75436	0.0295811	-0.120816	0.0335939	-3.59636	0.000331762
X42895	1	652	0.172945	23.742	0.172945	0.036414	4.74941	0.0296655	-0.012143	0.00447834	-2.7115	0.00676426
X42910	1	652	2.49164	175.466	2.49164	0.26912	9.25847	0.00243832	-0.0287895	0.0116487	-2.47148	0.0135511
X43026	1	652	3.29385	498.462	3.29385	0.764512	4.30843	0.0383153	-0.0791123	0.0202549	-3.90583	9.75101e-05
X43035	1	652	1.18896	100.57	1.18896	0.154248	7.70806	0.00565529	-0.0521799	0.0103398	-5.04652	4.97224e-07
X43065	1	652	10.1476	964.377	10.1476	1.47911	6.8606	0.00901663	0.117841	0.025324	4.65334	3.51433e-06
X43069	1	652	5.64317	489.42	5.64317	0.750644	7.51777	0.00627691	-0.123676	0.0188576	-6.55841	7.15974e-11
X43079	1	652	6.63555	911.397	6.63555	1.39785	4.74697	0.0297073	0.145446	0.0243295	5.97818	2.73417e-09
X43088	1	652	23.5504	1212.08	23.5504	1.85902	12.6682	0.00039895	0.148094	0.0285319	5.19045	2.34497e-07
X43118	1	652	0.802907	43.781	0.802907	0.0671488	11.9571	0.000579797	0.0169689	0.0055585	3.05278	0.0023018
X43123	1	652	17.3995	671.104	17.3995	1.0293	16.9041	4.43392e-05	-0.0570883	0.0173364	-3.29298	0.0010113
X43156	1	652	21.8167	986.156	21.8167	1.51251	14.4242	0.000159548	-0.0541097	0.026893	-2.01204	0.0443704
X43170	1	652	5.08834	388.711	5.08834	0.596182	8.53488	0.00360456	-0.0688471	0.0178318	-3.86092	0.000117115
X43238	1	652	1.09238	149.616	1.09238	0.229473	4.7604	0.0294782	-0.040567	0.0119491	-3.39499	0.000701813
X43265	1	652	4.65745	127.927	4.65745	0.196208	23.7373	1.38772e-06	-0.0300616	0.00979329	-3.06961	0.00217669
X43281	1	652	12.0156	1146.92	12.0156	1.75909	6.83062	0.0091676	-0.0591031	0.0281085	-2.10268	0.0356382
X4334	1	652	0.896188	96.3395	0.896188	0.14776	6.06516	0.0140448	-0.0190907	0.00729498	-2.61696	0.0089488
X43353	1	652	0.926753	48.4579	0.926753	0.074322	12.4694	0.000442824	0.0342151	0.00576197	5.93809	3.47711e-09
X43421	1	652	0.512092	38.9853	0.512092	0.0597934	8.56435	0.00354741	-0.02286	0.00545633	-4.18963	2.93485e-05
X43433	1	652	0.422582	64.1306	0.422582	0.0983599	4.29628	0.0385882	-0.0221965	0.00671952	-3.30329	0.000975053
X43437	1	652	1.40117	175.529	1.40117	0.269216	5.20465	0.0228481	-0.0309078	0.0116784	-2.64659	0.00820459
X43549	1	652	5.1308	709.73	5.1308	1.08854	4.71346	0.0302874	0.10256	0.0232338	4.41424	1.07627e-05
X43554	1	652	2.91957	311.344	2.91957	0.477522	6.114	0.0136655	-0.0798774	0.0149813	-5.33181	1.10019e-07
X43556	1	652	4.76348	381.835	4.76348	0.585636	8.13386	0.00448219	-0.0525232	0.0150508	-3.48972	0.000495636
X43606	1	652	9.35368	545.371	9.35368	0.836459	11.1825	0.000873029	-0.105406	0.0219036	-4.81225	1.62204e-06
X43665	1	652	0.995424	100.976	0.995424	0.154871	6.42746	0.0114695	-0.0212058	0.0105215	-2.01547	0.0440098
X43668	1	652	7.67425	386.91	7.67425	0.593421	12.9322	0.000347391	-0.0638567	0.0180059	-3.54643	0.000400885
X43702	1	652	5.65141	596.592	5.65141	0.915019	6.17628	0.0131971	-0.0662735	0.0206249	-3.21328	0.00133641
X43746	1	652	5.00875	235.73	5.00875	0.36155	13.8536	0.00021469	0.0479121	0.0119934	3.99487	6.7441e-05
X43761	1	652	5.18825	382.493	5.18825	0.586646	8.84392	0.00304927	0.11782	0.0174281	6.76038	1.87527e-11
X43783	1	652	10.7693	876.824	10.7693	1.34482	8.00798	0.00480049	-0.114615	0.0264313	-4.33632	1.53235e-05
X43805	1	652	0.730022	60.2627	0.730022	0.0924274	7.89833	0.00509654	-0.0144186	0.00709614	-2.03189	0.0423168
X43810	1	652	4.95532	453.703	4.95532	0.695864	7.12111	0.00780764	-0.0893448	0.0192402	-4.64366	3.68094e-06
X43842	1	652	61.7205	1422.65	61.7205	2.18198	28.2864	1.43959e-07	-0.121551	0.0312883	-3.88487	0.000106238
X43861	1	652	0.686773	81.8672	0.686773	0.125563	5.46954	0.0196519	0.0258644	0.00819875	3.15467	0.00163439
X43887	1	652	8.25059	1061.36	8.25059	1.62785	5.06839	0.0246982	-0.0836404	0.029081	-2.87612	0.00407525
X43888	1	652	27.5819	1174.48	27.5819	1.80135	15.3118	0.000100717	-0.130791	0.0298391	-4.38319	1.23979e-05
X43947	1	652	9.20626	602.09	9.20626	0.923451	9.96941	0.00166506	0.083696	0.0196704	4.25493	2.20305e-05
X43949	1	652	9.10596	274.48	9.10596	0.420982	21.6303	4.00397e-06	-0.0490308	0.0138988	-3.52769	0.000430138
X43996	1	652	0.275872	31.8102	0.275872	0.0487886	5.65443	0.0176986	-0.0242575	0.00529928	-4.5775	5.0408e-06
X44012	1	652	1.98111	263.453	1.98111	0.404068	4.90292	0.0271565	0.0465789	0.0125687	3.70593	0.000217237
X44013	1	652	2.8826	163.819	2.8826	0.251256	11.4728	0.000748699	0.0433966	0.0116529	3.7241	0.000202289
X44025	1	652	1.25512	59.6542	1.25512	0.0914942	13.718	0.000230401	-0.0338426	0.00680051	-4.97649	7.11829e-07
X44027	1	652	0.838103	78.1109	0.838103	0.119802	6.99573	0.00836723	-0.0446426	0.00723614	-6.1694	8.51612e-10
X44097	1	652	11.6564	1083.48	11.6564	1.66178	7.01439	0.00828142	-0.0825702	0.0276273	-2.98872	0.00284096
X44122	1	652	43.457	1543.94	43.457	2.368	18.3518	2.11327e-05	-0.0902083	0.0340592	-2.64857	0.00815668
X44129	1	652	6.59344	422.636	6.59344	0.648215	10.1717	0.00149446	-0.0403713	0.0194522	-2.07542	0.0380954
X44175	1	652	3.77724	207.259	3.77724	0.317882	11.8825	0.000603047	-0.0821931	0.0134272	-6.12141	1.14484e-09
X44183	1	652	4.82143	206.628	4.82143	0.316914	15.2137	0.000105963	-0.0783867	0.0129267	-6.06394	1.62714e-09
X44184	1	652	3.38657	406.417	3.38657	0.623338	5.43296	0.0200641	-0.0731197	0.0180661	-4.04734	5.40865e-05
X44189	1	652	0.502101	64.2395	0.502101	0.0985269	5.09608	0.02431	-0.0186343	0.00681169	-2.73563	0.00628966
X44202	1	652	1.30769	209.213	1.30769	0.320879	4.07535	0.043922	-0.0261139	0.0125334	-2.08355	0.0373475
X44213	1	652	5.38778	372.543	5.38778	0.571386	9.42932	0.00222425	-0.0477932	0.0175359	-2.72545	0.00648605
X44216	1	652	1.97725	117.442	1.97725	0.180126	10.977	0.000973495	0.0313184	0.00901145	3.4754	0.000522666
X44220	1	652	7.30468	453.26	7.30468	0.695184	10.5075	0.00124942	0.0352542	0.0176244	2.00031	0.0456226
X44222	1	652	5.22293	216.625	5.22293	0.332247	15.72	8.15666e-05	0.0353628	0.0126795	2.78897	0.0053455
X44269	1	652	21.8444	1053.71	21.8444	1.61612	13.5166	0.000255937	-0.0693284	0.0277273	-2.50036	0.0124984
X44335	1	652	36.3204	879.379	36.3204	1.34874	26.9291	2.8222e-07	0.117273	0.0237357	4.9408	8.53137e-07
X44363	1	652	0.249246	25.4818	0.249246	0.0390826	6.37742	0.011794	-0.021786	0.00437904	-4.97507	7.16965e-07
X44367	1	652	88.5339	1584.88	88.5339	2.4308	36.4217	2.66603e-09	-0.141646	0.0349124	-4.05718	5.18774e-05
X44368	1	652	0.345852	40.7215	0.345852	0.0624563	5.5375	0.0189092	-0.0254743	0.00604385	-4.21492	2.62756e-05
X44553	1	652	7.01836	964.566	7.01836	1.4794	4.74408	0.029757	-0.0539864	0.0267505	-2.01814	0.0437302
X44557	1	652	8.37668	448.443	8.37668	0.687795	12.179	0.000515862	-0.0499918	0.0180645	-2.76741	0.00571055
X44578	1	652	3.06452	480.623	3.06452	0.737152	4.15725	0.0418594	-0.0509833	0.0201297	-2.53274	0.0114052
X44639	1	652	14.6225	784.654	14.6225	1.20346	12.1504	0.000523687	-0.118433	0.024324	-4.869	1.22374e-06
X44648	1	652	36.9899	1566.36	36.9899	2.40239	15.3972	9.63703e-05	-0.119164	0.0306832	-3.88369	0.000106751
X44690	1	652	0.823198	90.4713	0.823198	0.13876	5.93255	0.0151306	0.0275771	0.00711426	3.87631	0.000110011
X44692	1	652	0.961431	78.336	0.961431	0.120147	8.00211	0.00481588	0.0300994	0.00675752	4.45422	8.95868e-06
X44765	1	652	25.5529	1578.99	25.5529	2.42176	10.5513	0.00122063	-0.0752223	0.0348544	-2.15819	0.0310504
X44785	1	652	0.731337	117.693	0.731337	0.180511	4.05148	0.0445432	0.0266541	0.00891239	2.99068	0.00282287
X44789	1	652	0.488127	46.2585	0.488127	0.0709487	6.87999	0.00892034	0.0236054	0.00590298	3.99888	6.63192e-05
X44827	1	652	0.612246	49.6263	0.612246	0.076114	8.0438	0.00470764	-0.0153775	0.00628413	-2.44704	0.0145021
X44840	1	652	10.1663	820.264	10.1663	1.25807	8.08086	0.0046135	-0.120339	0.0253735	-4.74272	2.2816e-06
X44849	1	652	26.8011	1700.15	26.8011	2.60759	10.2781	0.00141193	0.149521	0.03481	4.29535	1.84102e-05
X44850	1	652	1.65623	185.438	1.65623	0.284414	5.82331	0.0160899	-0.0301497	0.0121251	-2.48655	0.0129923
X44938	1	652	15.1231	668.989	15.1231	1.02606	14.7391	0.000135494	-0.0353513	0.0161188	-2.19317	0.0284276
X44958	1	652	6.56956	855.113	6.56956	1.31152	5.0091	0.0255512	-0.0989283	0.0265606	-3.72462	0.000201877
X44976	1	652	8.62953	946.574	8.62953	1.4518	5.94402	0.0150334	-0.0688678	0.0240157	-2.86762	0.00418586
X44994	1	652	29.5503	1085.89	29.5503	1.66547	17.7429	2.8846e-05	-0.105099	0.0281183	-3.73775	0.000191706
X45009	1	652	2.96299	463.45	2.96299	0.710813	4.16846	0.0415853	-0.0485341	0.0187125	-2.59367	0.00957594
X45055	1	652	13.9587	571.102	13.9587	0.875923	15.936	7.29661e-05	0.0581768	0.0190904	3.04744	0.00234289
X45060	1	652	26.1296	932.267	26.1296	1.42986	18.2743	2.19855e-05	0.127116	0.0244243	5.20449	2.17704e-07
X45126	1	652	7.11962	450.364	7.11962	0.690742	10.3072	0.0013902	0.0632992	0.0176701	3.58229	0.000350017
X45136	1	652	8.71567	488.705	8.71567	0.749548	11.6279	0.000689769	-0.0687651	0.018903	-3.63778	0.000283055
X45208	1	652	4.49226	367.254	4.49226	0.563273	7.97529	0.00488688	-0.0473622	0.0179244	-2.64234	0.00830783
X45213	1	652	7.4128	773.21	7.4128	1.18591	6.25075	0.0126586	-0.0795915	0.0231804	-3.43356	0.000609747
X45235	1	652	15.8631	1114.17	15.8631	1.70885	9.2829	0.00240647	-0.0740372	0.0285471	-2.59351	0.00958016
X45261	1	652	14.3666	1063.56	14.3666	1.63122	8.80728	0.00311027	0.110008	0.0266817	4.12297	3.91717e-05
X45262	1	652	18.2586	1106.59	18.2586	1.69723	10.7579	0.00109363	-0.0694286	0.0286745	-2.42127	0.0155687
X45264	1	652	1.96722	281.632	1.96722	0.431951	4.55426	0.0332094	-0.03674	0.0131644	-2.79086	0.00531451
X45345	1	652	6.98307	524.471	6.98307	0.804403	8.68106	0.00333008	-0.0660408	0.020704	-3.18976	0.00144941
X45376	1	652	6.74452	1041.44	6.74452	1.59731	4.22243	0.0402909	0.0856435	0.0277224	3.08932	0.00203806
X45404	1	652	0.326622	54.6364	0.326622	0.0837982	3.89773	0.0487732	0.0165361	0.00617837	2.67645	0.00751081
X45409	1	652	1.34842	118.443	1.34842	0.181662	7.42269	0.00661329	-0.0377409	0.00973665	-3.87617	0.000110076
X45452	1	652	3.08888	208.091	3.08888	0.319158	9.67821	0.00194606	-0.041265	0.0123945	-3.3293	0.000888936
X45453	1	652	146.859	6843.84	146.859	10.4967	13.991	0.000199862	0.263722	0.0692886	3.80613	0.00014607
X45455	1	652	53.1516	3829.6	53.1516	5.87362	9.0492	0.00272936	0.126814	0.0521759	2.4305	0.015179
X45481	1	652	2.40038	275.828	2.40038	0.423049	5.67399	0.0175041	-0.0306664	0.0140407	-2.18411	0.029088
X45554	1	652	2.60411	157.396	2.60411	0.241406	10.7873	0.00107668	-0.0571847	0.0121838	-4.69351	2.89686e-06
X45599	1	652	55.0798	1607.57	55.0798	2.4656	22.3394	2.80081e-06	-0.0931993	0.0346192	-2.69212	0.00716829
X45634	1	652	1.35429	185.795	1.35429	0.284961	4.75254	0.0296121	-0.0343644	0.0109635	-3.13444	0.00175074
X45665	1	652	3.70784	346.608	3.70784	0.531607	6.97478	0.0084647	-0.0344147	0.0164803	-2.08824	0.0369224
X45721	1	652	3.49256	513.999	3.49256	0.788343	4.43026	0.0356893	-0.094176	0.0200933	-4.68694	2.99008e-06
X45744	1	652	48.8827	1204.15	48.8827	1.84685	26.4681	3.54912e-07	-0.0754784	0.030565	-2.46944	0.0136285
X45756	1	652	12.6591	1475.26	12.6591	2.26267	5.59477	0.0183059	0.103649	0.0298352	3.47403	0.000525331
X45774	1	652	19.0415	2389.62	19.0415	3.66505	5.19543	0.0229687	0.138118	0.0412029	3.35215	0.000819145
X45814	1	652	1.39949	85.0915	1.39949	0.130508	10.7233	0.0011139	0.0284614	0.00716187	3.97402	7.35725e-05
X45824	1	652	4.3153	385.609	4.3153	0.591425	7.29645	0.00708867	-0.0455662	0.0175702	-2.59338	0.009584
X45830	1	652	10.0241	990.591	10.0241	1.51931	6.59777	0.0104321	-0.130574	0.0263299	-4.95914	7.77433e-07
X45847	1	652	4.89194	634.715	4.89194	0.973489	5.02516	0.0253172	-0.0730373	0.0223011	-3.27505	0.00107729
X45861	1	652	4.53291	366.757	4.53291	0.562511	8.05836	0.00467042	-0.0588866	0.0160152	-3.67692	0.00024327
X45865	1	652	3.0165	319.019	3.0165	0.489293	6.16502	0.0132805	-0.0654083	0.016211	-4.0348	5.70295e-05
X45867	1	652	1.97149	330.479	1.97149	0.506869	3.88954	0.04901	-0.0505159	0.0155497	-3.24868	0.00118164
X45904	1	652	35.6429	1328.98	35.6429	2.03831	17.4865	3.28913e-05	-0.157566	0.0313498	-5.02605	5.52456e-07
X45944	1	652	5.7204	118.084	5.7204	0.18111	31.5852	2.83041e-08	0.0404313	0.00878506	4.60228	4.48302e-06
X45982	1	652	14.9682	562.405	14.9682	0.862584	17.3527	3.52255e-05	0.0939218	0.0205366	4.57338	5.13996e-06
X46042	1	652	41.5413	1787.44	41.5413	2.74147	15.1529	0.000109346	-0.114487	0.0346487	-3.30421	0.000971873
X46044	1	652	7.71426	581.4	7.71426	0.891718	8.651	0.00338472	-0.0731821	0.020327	-3.60023	0.000326891
X46078	1	652	0.111277	12.1447	0.111277	0.0186268	5.97404	0.0147819	-0.0229376	0.00332284	-6.90301	7.12095e-12
X46103	1	652	5.70327	347.475	5.70327	0.532937	10.7016	0.00112685	-0.0553188	0.0150339	-3.67961	0.000240735
X46121	1	652	14.621	986.355	14.621	1.51281	9.66479	0.00196012	-0.0837041	0.0259064	-3.23102	0.00125666
X46123	1	652	17.1181	1896.92	17.1181	2.90938	5.88375	0.0155516	0.127197	0.0359797	3.53525	0.000418098
X46129	1	652	45.3009	877.111	45.3009	1.34526	33.6744	1.01695e-08	0.149534	0.0251475	5.94627	3.3111e-09
X46133	1	652	1.0846	132.927	1.0846	0.203876	5.31991	0.0213958	-0.0390378	0.0105223	-3.70999	0.00021381
X46187	1	652	15.5865	897.885	15.5865	1.37712	11.3182	0.000812499	-0.116397	0.0243569	-4.77881	1.91231e-06
X46195	1	652	0.76045	64.5812	0.76045	0.099051	7.67736	0.00575115	0.0125442	0.00638417	1.96489	0.0495869
X46196	1	652	0.621023	77.3417	0.621023	0.118622	5.2353	0.0224522	0.0166441	0.00705356	2.35967	0.0184016
X46280	1	652	13.8613	880.628	13.8613	1.35066	10.2627	0.00142362	0.100319	0.0254835	3.93664	8.59045e-05
X46298	1	652	28.2455	1012.88	28.2455	1.5535	18.1818	2.30482e-05	-0.175446	0.0245312	-7.15196	1.25726e-12
X46325	1	652	13.0347	976.37	13.0347	1.4975	8.70432	0.00328841	-0.0658064	0.0259688	-2.53405	0.0113626
X46326	1	652	9.36202	1112.87	9.36202	1.70685	5.48497	0.0194807	-0.161144	0.0284461	-5.6649	1.71943e-08
X46327	1	652	8.14145	851.825	8.14145	1.30648	6.2316	0.0127949	-0.0714476	0.023038	-3.10129	0.00195785
X46329	1	652	0.40719	41.6864	0.40719	0.0639362	6.36869	0.0118516	-0.0133596	0.00577727	-2.31245	0.0208699
X46337	1	652	1.65522	43.3805	1.65522	0.0665345	24.8777	7.8426e-07	0.0186549	0.00543941	3.42958	0.000618709
X46349	1	652	2.67459	53.8499	2.67459	0.0825919	32.3832	1.9134e-08	0.0171269	0.00617427	2.77392	0.00559802
X46356	1	652	0.300672	34.9877	0.300672	0.0536621	5.60306	0.0182202	-0.0252972	0.00547587	-4.61977	4.12552e-06
X46357	1	652	1.55099	77.1221	1.55099	0.118285	13.1122	0.000316153	-0.0371455	0.00795713	-4.66821	3.27232e-06
X46451	1	652	0.458662	54.0667	0.458662	0.0829243	5.53109	0.018978	0.0139393	0.00642605	2.16919	0.0302038
X46578	1	652	10.2538	469.741	10.2538	0.720461	14.2323	0.000176278	-0.0425329	0.01245	-3.4163	0.000649472
X46579	1	652	9.71571	555.072	9.71571	0.851337	11.4123	0.000773024	-0.0502532	0.0160866	-3.12391	0.00181425
X46592	1	652	1.53411	160.764	1.53411	0.24657	6.22182	0.012865	-0.0573479	0.0138098	-4.15271	3.44553e-05
X46605	1	652	0.295719	34.4235	0.295719	0.0527968	5.60107	0.0182407	-0.0234399	0.00568939	-4.11992	3.96888e-05
X46646	1	652	2.86741	418.865	2.86741	0.64243	4.46338	0.0350084	-0.0815716	0.0174151	-4.68396	3.03336e-06
X46670	1	652	1.32168	67.444	1.32168	0.103442	12.777	0.000376821	0.028571	0.00723665	3.9481	8.19298e-05
X46713	1	652	1.22701	200.395	1.22701	0.307354	3.99219	0.0461265	-0.0744764	0.0131218	-5.67576	1.61573e-08
X46815	1	652	1.25541	188.357	1.25541	0.288891	4.3456	0.0374933	-0.0603702	0.0128708	-4.69049	2.93932e-06
X46839	1	652	17.0523	593.925	17.0523	0.910928	18.7197	1.75169e-05	-0.0567426	0.0171097	-3.3164	0.000930721
X46857	1	652	1.46639	75.1534	1.46639	0.115266	12.7218	0.000387891	-0.0231277	0.00810276	-2.8543	0.00436454
X46870	1	652	0.774437	82.8414	0.774437	0.127057	6.09518	0.0138104	0.0256346	0.00742288	3.45345	0.000566788
X46874	1	652	0.476019	32.9045	0.476019	0.050467	9.43227	0.00222072	0.0128826	0.00476748	2.70218	0.00695601
X46932	1	652	0.288757	39.17	0.288757	0.0600766	4.80648	0.0287057	-0.0258064	0.00575157	-4.48685	7.70418e-06
X46937	1	652	10.3886	421.984	10.3886	0.647215	16.0512	6.87593e-05	0.0692591	0.0152878	4.53036	6.29089e-06
X46986	1	652	9.51943	693.997	9.51943	1.06441	8.94336	0.00288979	-0.0837214	0.0233682	-3.5827	0.000349461
X46993	1	652	0.901848	150.379	0.901848	0.230643	3.91015	0.048416	-0.0321533	0.0106442	-3.02073	0.00255859
X46999	1	652	1.45955	85.6611	1.45955	0.131382	11.1092	0.000907607	-0.0389588	0.00878828	-4.43303	9.87508e-06
X47094	1	652	1.15021	127.903	1.15021	0.19617	5.86334	0.0157313	0.0186276	0.00918031	2.02908	0.0426024
X47100	1	652	0.367547	23.4288	0.367547	0.0359337	10.2285	0.00144984	0.0079692	0.00374372	2.12868	0.0334212
X47113	1	652	0.411019	35.2287	0.411019	0.0540317	7.607	0.00597715	-0.0210953	0.0051131	-4.12573	3.87098e-05
X47116	1	652	1.36018	104.13	1.36018	0.159708	8.51668	0.00364029	-0.0473805	0.00784205	-6.04186	1.861e-09
X47198	1	652	10.9157	306.167	10.9157	0.469581	23.2457	1.77588e-06	-0.0417654	0.0170276	-2.45281	0.0142726
X47202	1	652	4.07091	646.983	4.07091	0.992305	4.10248	0.0432272	-0.125448	0.0229155	-5.47436	5.03404e-08
X47203	1	652	28.0192	1477.15	28.0192	2.26557	12.3674	0.000467206	-0.071614	0.0331113	-2.16283	0.0306911
X47207	1	652	6.80252	1081.5	6.80252	1.65874	4.10102	0.0432643	-0.0820801	0.0264697	-3.10091	0.00196039
X47265	1	652	3.12843	111.867	3.12843	0.171575	18.2336	2.24464e-05	0.0422819	0.00817802	5.17018	2.6098e-07
X47299	1	652	9.94523	624.207	9.94523	0.957372	10.3881	0.00133155	-0.0492428	0.0213261	-2.30904	0.0210586
X47340	1	652	3.11522	399.909	3.11522	0.613358	5.07896	0.0245492	-0.0981787	0.0174264	-5.63391	2.05232e-08
X47382	1	652	1.2168	62.5128	1.2168	0.0958786	12.6911	0.000394188	0.0128823	0.00641119	2.00934	0.0446561
X47408	1	652	2.69131	376.399	2.69131	0.577299	4.6619	0.0312031	-0.0476485	0.0180253	-2.64343	0.00828117
X47446	1	652	2.56408	367.405	2.56408	0.563504	4.55025	0.0332868	-0.0531054	0.0177952	-2.98425	0.00288251
X47481	1	652	1.84684	223.228	1.84684	0.342374	5.39423	0.0205104	-0.0283184	0.0116485	-2.43107	0.0151553
X47484	1	652	1.52878	114.876	1.52878	0.17619	8.67685	0.00333768	-0.0269588	0.0083135	-3.24277	0.00120625
X47489	1	652	2.84521	327.185	2.84521	0.501817	5.6698	0.0175455	-0.0372112	0.0144987	-2.56653	0.0103558
X47490	1	652	6.62744	503.63	6.62744	0.772439	8.57989	0.00351766	-0.0522937	0.0186332	-2.80648	0.00506467
X47491	1	652	0.65852	104.262	0.65852	0.159911	4.11804	0.042834	-0.0168746	0.00781848	-2.15829	0.0310422
X47553	1	652	1.97774	68.1866	1.97774	0.104581	18.9111	1.58886e-05	-0.0182808	0.00775923	-2.356	0.0185838
X47738	1	652	0.746386	60.1161	0.746386	0.0922027	8.09506	0.00457793	-0.0135142	0.00663448	-2.03696	0.0418057
X47813	1	652	4.64739	159.025	4.64739	0.243903	19.0542	1.47719e-05	0.022418	0.0102948	2.17762	0.0295692
X47817	1	652	0.950633	136.591	0.950633	0.209495	4.53773	0.0335293	0.0264666	0.0105386	2.51139	0.012116
X47818	1	652	3.85624	160.424	3.85624	0.24605	15.6726	8.3589e-05	0.0407958	0.0112349	3.63115	0.000290371
X47821	1	652	2.52071	156.297	2.52071	0.239719	10.5152	0.00124431	0.0229873	0.0100401	2.28956	0.022167
X47829	1	652	1.50642	121.366	1.50642	0.186145	8.09273	0.00458375	0.032244	0.00983412	3.27879	0.00106319
X47858	1	652	47.1864	1516.55	47.1864	2.32599	20.2865	7.89944e-06	-0.161709	0.0320268	-5.04919	4.90432e-07
X47887	1	652	2.22038	222.019	2.22038	0.34052	6.52055	0.0108899	-0.026891	0.0132541	-2.02889	0.0426223
X47892	1	652	1.95331	104.075	1.95331	0.159625	12.2369	0.000500392	-0.0467164	0.00996136	-4.68976	2.94965e-06
X47893	1	652	2.65823	107.376	2.65823	0.164687	16.1411	6.56473e-05	-0.0623588	0.00969778	-6.43021	1.64394e-10
X47952	1	652	1.71881	79.3765	1.71881	0.121743	14.1183	0.000187043	-0.0516868	0.00877279	-5.89172	4.58283e-09
X47955	1	652	1.60676	199.96	1.60676	0.306688	5.23908	0.0224039	-0.0429311	0.0142629	-3.00998	0.00265039
X47984	1	652	6.16416	530.2	6.16416	0.81319	7.58022	0.00606555	-0.0779351	0.0190299	-4.09539	4.40889e-05
X48028	1	652	0.318445	39.5877	0.318445	0.0607173	5.24471	0.022332	-0.0237173	0.00532727	-4.45207	9.04785e-06
X48105	1	652	5.05825	304.974	5.05825	0.467752	10.814	0.00106153	-0.0393158	0.0176843	-2.22321	0.0263306
X48106	1	652	3.47986	274.203	3.47986	0.420557	8.2744	0.00415217	-0.0383458	0.0168966	-2.26944	0.0233643
X48107	1	652	18.3787	269.501	18.3787	0.413344	44.4634	5.52993e-11	-0.0702012	0.0144377	-4.86236	1.26496e-06
X48168	1	652	0.60143	62.7342	0.60143	0.0962181	6.2507	0.0126589	-0.0273156	0.00670269	-4.07532	4.80305e-05
X48171	1	652	0.220705	30.3073	0.220705	0.0464836	4.74801	0.0296895	-0.0231026	0.00483924	-4.77403	1.95776e-06
X48201	1	652	4.54372	759.056	4.54372	1.1642	3.90288	0.0486247	0.12644	0.0231399	5.46414	5.32771e-08
X48227	1	652	8.44493	717.293	8.44493	1.10014	7.67621	0.00575476	0.131761	0.0216508	6.08575	1.42437e-09
X48251	1	652	0.786381	99.7702	0.786381	0.153022	5.13902	0.0237206	0.0202284	0.00953931	2.12053	0.0341034
X4826	1	652	0.253724	29.1873	0.253724	0.0447658	5.66781	0.0175653	-0.0156031	0.0044001	-3.54607	0.000401431
X48345	1	652	3.42367	207.945	3.42367	0.318935	10.7347	0.00110719	0.0255772	0.0120401	2.12433	0.0337842
X48419	1	652	1.90283	320.487	1.90283	0.491545	3.87112	0.0495472	0.0402279	0.0172388	2.33357	0.0197323
X48437	1	652	2.42256	94.4732	2.42256	0.144898	16.7191	4.87601e-05	0.0234456	0.00773139	3.03252	0.00246123
X48479	1	652	4.78582	233.586	4.78582	0.358261	13.3585	0.000277963	0.0291136	0.0120586	2.41435	0.0158663
X48490	1	652	17.9616	1588.2	17.9616	2.43588	7.37374	0.00679363	-0.0808672	0.032761	-2.4684	0.0136678
X48529	1	652	5.94631	305.386	5.94631	0.468383	12.6954	0.000393299	-0.0712401	0.0156713	-4.54589	5.84945e-06
X48531	1	652	3.1019	373.225	3.1019	0.57243	5.41883	0.0202258	-0.0484017	0.0152403	-3.17589	0.00152009
X48590	1	652	1.12597	41.3569	1.12597	0.0634308	17.7512	2.87245e-05	-0.0176193	0.00620582	-2.83916	0.00457608
X48594	1	652	0.850071	78.9899	0.850071	0.12115	7.01667	0.00827097	0.0175592	0.00814772	2.1551	0.0312916
X48595	1	652	1.72009	122.732	1.72009	0.18824	9.13775	0.00260212	0.0211408	0.00905911	2.33365	0.0197282
X48599	1	652	0.325976	50.469	0.325976	0.0774064	4.21122	0.0405561	-0.0196922	0.00624846	-3.15153	0.00165196
X48670	1	652	3.22339	113.439	3.22339	0.173986	18.5267	1.93279e-05	0.0183729	0.00919165	1.99887	0.0457782
X48686	1	652	10.7581	1345.17	10.7581	2.06314	5.21443	0.0227211	0.0741438	0.030158	2.45851	0.0140487
X48717	1	652	2.85268	153.952	2.85268	0.236122	12.0814	0.000543068	0.0251567	0.0105968	2.374	0.0177051
X48722	1	652	2.37638	116.409	2.37638	0.178542	13.3099	0.000285103	0.0270095	0.00985404	2.74096	0.00618906
X48727	1	652	22.3974	1233.04	22.3974	1.89117	11.8431	0.000615713	-0.0670683	0.0298593	-2.24614	0.0248206
X48728	1	652	4.88744	545.384	4.88744	0.836478	5.84288	0.0159136	-0.0649872	0.0181339	-3.58374	0.00034809
X48755	1	652	3.9159	119.043	3.9159	0.182581	21.4474	4.39107e-06	0.0341908	0.00899421	3.80143	0.000148848
X48863	1	652	18.2946	1770.3	18.2946	2.71518	6.73788	0.0096512	0.0989469	0.0351102	2.81818	0.00488454
X48981	1	652	2.6965	185.729	2.6965	0.28486	9.46606	0.00218076	0.0368698	0.0115711	3.18637	0.00146637
X48983	1	652	1.24159	165.256	1.24159	0.25346	4.89855	0.0272248	-0.070516	0.0136014	-5.18447	2.42024e-07
X49045	1	652	1.4029	204.356	1.4029	0.313429	4.47597	0.0347532	-0.0265686	0.0125358	-2.11942	0.034197
X49048	1	652	0.976919	105.627	0.976919	0.162005	6.03017	0.0143233	-0.0220677	0.00844623	-2.61272	0.00906017
X49086	1	652	3.84833	247.464	3.84833	0.379546	10.1393	0.00152053	-0.0712709	0.0134225	-5.30979	1.23934e-07
X49093	1	652	1.93278	197.371	1.93278	0.302717	6.38477	0.0117458	-0.0635489	0.0121789	-5.21795	2.02685e-07
X49129	1	652	10.4141	490.277	10.4141	0.751959	13.8493	0.000215169	0.0581271	0.0184009	3.15892	0.0016109
X49144	1	652	2.95743	163.007	2.95743	0.25001	11.8293	0.000620232	-0.0808668	0.0125389	-6.4493	1.45398e-10
X49152	1	652	15.0782	1122.34	15.0782	1.72138	8.75933	0.00319197	-0.095011	0.0283524	-3.35108	0.000822294
X49155	1	652	2.19123	237.084	2.19123	0.363625	6.02607	0.0143563	-0.0637773	0.01349	-4.72774	2.45408e-06
X49166	1	652	7.77842	1078.01	7.77842	1.65339	4.70454	0.0304438	-0.0933724	0.0273107	-3.41889	0.000643358
X49321	1	652	6.5674	880.285	6.5674	1.35013	4.86427	0.0277666	-0.0870251	0.0255364	-3.40788	0.000669689
X49322	1	652	8.53575	832.971	8.53575	1.27756	6.68128	0.00995913	-0.0835742	0.0257205	-3.24932	0.00117899
X49423	1	652	26.2491	1091.6	26.2491	1.67423	15.6783	8.33413e-05	0.0612298	0.0296227	2.06699	0.0388832
X49487	1	652	0.682235	104.762	0.682235	0.160678	4.24597	0.0397398	-0.0338858	0.00956649	-3.54214	0.000407418
X49501	1	652	3.60729	200.365	3.60729	0.307308	11.7384	0.000650695	0.0310985	0.0115288	2.69746	0.00705482
X49587	1	652	19.5776	1238.41	19.5776	1.8994	10.3072	0.00139018	0.0668543	0.0282974	2.36256	0.0182594
X49604	1	652	3.17424	167.49	3.17424	0.256886	12.3566	0.000469863	-0.0664265	0.0115883	-5.73219	1.16724e-08
X49609	1	652	3.84661	414.377	3.84661	0.635548	6.05243	0.0141455	-0.0403726	0.0174772	-2.31002	0.0210043
X49618	1	652	42.4155	3024.52	42.4155	4.63884	9.14357	0.00259397	-0.169401	0.0460687	-3.67714	0.000243061
X49654	1	652	0.706257	76.7773	0.706257	0.117757	5.9976	0.0145876	0.0201267	0.00698565	2.88115	0.00401102
X49755	1	652	17.5247	482.505	17.5247	0.740038	23.6809	1.42757e-06	-0.0426289	0.0124106	-3.43488	0.000606809
X49785	1	652	5.11315	438.171	5.11315	0.672042	7.60839	0.00597262	-0.0721634	0.0195115	-3.6985	0.000223646
X49884	1	652	14.7728	661.421	14.7728	1.01445	14.5624	0.000148499	0.0831081	0.0204218	4.06957	4.92201e-05
X49898	1	652	34.4952	1107.32	34.4952	1.69834	20.3112	7.80145e-06	0.0763602	0.0288694	2.64502	0.00824242
X49901	1	652	36.6125	1276.59	36.6125	1.95796	18.6993	1.76996e-05	0.0709842	0.0302549	2.3462	0.019078
X49902	1	652	35.1321	1070.23	35.1321	1.64146	21.403	4.49056e-06	0.0905954	0.0273514	3.31228	0.000944448
X49906	1	652	35.2702	1058.23	35.2702	1.62305	21.7307	3.80608e-06	0.0935164	0.0272611	3.43039	0.000616865
X49929	1	652	31.6763	1144.7	31.6763	1.75567	18.0423	2.47514e-05	0.0602441	0.0293243	2.05441	0.0400861
X49932	1	652	28.0318	1185.3	28.0318	1.81795	15.4195	9.52631e-05	0.0593142	0.0294979	2.01079	0.0445025
X49933	1	652	34.0913	1267.24	34.0913	1.94362	17.5401	3.20018e-05	0.0607534	0.0304865	1.9928	0.0464406
X49936	1	652	34.3156	1212.22	34.3156	1.85923	18.4569	2.00283e-05	0.0633426	0.0301204	2.10298	0.0356116
X49975	1	652	9.33146	1281.71	9.33146	1.96581	4.74688	0.0297089	0.103092	0.0294551	3.49999	0.000477061
X49994	1	652	34.1232	950.179	34.1232	1.45733	23.4149	1.63126e-06	0.149454	0.0269843	5.53854	3.51888e-08
X49999	1	652	0.467451	50.1391	0.467451	0.0769004	6.07866	0.0139389	-0.0432496	0.00608892	-7.10301	1.77592e-12
X50012	1	652	1.13681	92.1826	1.13681	0.141384	8.04055	0.00471598	-0.0231033	0.0102454	-2.255	0.0242579
X50025	1	652	0.381182	33.7439	0.381182	0.0517545	7.3652	0.0068256	-0.0277242	0.00503803	-5.50299	4.29295e-08
X50028	1	652	25.3678	1325.96	25.3678	2.03368	12.4739	0.00044179	0.0681612	0.0327338	2.08229	0.0374625
X50051	1	652	11.8121	1021.43	11.8121	1.56661	7.53992	0.0062011	-0.0752765	0.0272387	-2.76359	0.00577753
X50125	1	652	6.37515	553.371	6.37515	0.848729	7.51141	0.00629886	0.116042	0.0195607	5.93243	3.59656e-09
X50126	1	652	2.38847	194.722	2.38847	0.298653	7.99746	0.00482812	-0.120304	0.015596	-7.71373	2.04853e-14
X50226	1	652	0.154029	23.2274	0.154029	0.0356248	4.32365	0.0379766	-0.0164371	0.00426051	-3.858	0.000118508
X50264	1	652	17.0898	2544.01	17.0898	3.90186	4.3799	0.036751	0.105266	0.0469012	2.24442	0.024931
X50296	1	652	1.67307	273.507	1.67307	0.419488	3.98837	0.0462306	-0.0769788	0.0147044	-5.23509	1.85014e-07
X50382	1	652	1.69931	264.038	1.69931	0.404966	4.19619	0.0409147	0.0266819	0.0135775	1.96515	0.0495569
X50383	1	652	18.7808	1450.25	18.7808	2.22431	8.44341	0.00378793	0.127217	0.0343883	3.69941	0.000222848
X50525	1	652	28.2004	1259.24	28.2004	1.93135	14.6014	0.000145525	0.121863	0.0297707	4.09339	4.44683e-05
X50603	1	652	8.96353	795.87	8.96353	1.22066	7.34318	0.00690874	-0.0803657	0.0249753	-3.21781	0.00131564
X50620	1	652	0.23407	34.0557	0.23407	0.0522327	4.4813	0.0346458	-0.0170231	0.00474902	-3.58454	0.000347031
X50748	1	652	1.13185	155.052	1.13185	0.237809	4.75948	0.0294937	-0.0319522	0.0111342	-2.86973	0.00415814
X50767	1	652	0.151466	23.9292	0.151466	0.0367012	4.12701	0.0426089	-0.0144761	0.00418832	-3.4563	0.000560872
X50859	1	652	3.03034	292.857	3.03034	0.449167	6.74657	0.00960478	-0.0863644	0.0146442	-5.89751	4.42791e-09
X51031	1	652	0.555406	84.7257	0.555406	0.129947	4.27408	0.0390918	-0.0323464	0.00809464	-3.99603	6.71158e-05
X51050	1	652	1.56287	191.639	1.56287	0.293926	5.31722	0.0214285	-0.0471499	0.0131829	-3.57659	0.000357677
X51083	1	652	41.7422	1189.07	41.7422	1.82373	22.8884	2.12498e-06	-0.0796165	0.0278449	-2.85929	0.00429682
X51264	1	652	80.4655	1430.14	80.4655	2.19347	36.6841	2.34697e-09	-0.112459	0.0327726	-3.43148	0.000614403
X51305	1	652	1.12703	59.3325	1.12703	0.0910007	12.3848	0.000462952	-0.0363629	0.00703611	-5.16805	2.63934e-07
X51309	1	652	0.851987	86.6361	0.851987	0.132877	6.41183	0.0115699	-0.024124	0.00829303	-2.90895	0.00367276
X51319	1	652	9.15548	975.892	9.15548	1.49677	6.11684	0.0136438	0.0559051	0.0269826	2.0719	0.038423
X51435	1	652	1.19723	194.758	1.19723	0.298708	4.00804	0.0456976	-0.0621488	0.0143471	-4.33179	1.56387e-05
X51467	1	652	0.280447	27.9867	0.280447	0.0429244	6.53351	0.0108117	-0.0328075	0.00566693	-5.78929	8.3752e-09
X51512	1	652	0.25424	42.4306	0.25424	0.0650776	3.90672	0.0485144	-0.0320709	0.00800158	-4.00807	6.38154e-05
X51573	1	652	0.77132	69.0162	0.77132	0.105853	7.2867	0.00712678	-0.0404505	0.00783519	-5.16267	2.71516e-07
X51575	1	652	0.192433	8.14625	0.192433	0.0124943	15.4017	9.61427e-05	0.00517579	0.0021765	2.37803	0.0175133
X51612	1	652	6.92857	681.071	6.92857	1.04459	6.63283	0.0102308	-0.0968009	0.0236907	-4.08603	4.58879e-05
X51615	1	652	0.367623	51.9411	0.367623	0.0796642	4.61466	0.0320676	-0.0257608	0.00612777	-4.20394	2.75694e-05
X51616	1	652	16.3869	1840.04	16.3869	2.82215	5.80653	0.0162428	-0.090297	0.0359929	-2.50875	0.0122068
X51622	1	652	0.388202	33.5395	0.388202	0.0514409	7.54656	0.00617855	-0.0177154	0.00534331	-3.31543	0.000933928
X51626	1	652	4.34226	373.56	4.34226	0.572945	7.57884	0.00607014	-0.0709543	0.0171226	-4.1439	3.57933e-05
X51643	1	652	0.743434	109.344	0.743434	0.167706	4.43297	0.035633	-0.0160026	0.00792212	-2.01999	0.0435385
X51644	1	652	0.544367	51.4587	0.544367	0.0789243	6.89733	0.00883516	-0.0126921	0.00526391	-2.41115	0.0160057
X51712	1	652	0.549513	66.8273	0.549513	0.102496	5.36131	0.0208977	-0.0316356	0.00734663	-4.30613	1.75445e-05
X51737	1	652	2.13121	149.176	2.13121	0.228797	9.31484	0.00236546	-0.0331127	0.0111414	-2.97205	0.00299905
X51754	1	652	4.78581	331.937	4.78581	0.509105	9.40043	0.00225905	-0.0952826	0.0162706	-5.85612	5.65725e-09
X51790	1	652	0.546539	89.956	0.546539	0.137969	3.96131	0.0469746	-0.0567229	0.0107318	-5.28551	1.41255e-07
X51808	1	652	1.48037	42.3938	1.48037	0.0650212	22.7675	2.25814e-06	0.0317542	0.00602194	5.27309	1.51e-07
X51831	1	652	35.8185	1007.5	35.8185	1.54524	23.1799	1.83554e-06	-0.11952	0.0233415	-5.1205	3.38708e-07
X51836	1	652	20.393	487.556	20.393	0.747785	27.2712	2.38126e-07	-0.105419	0.014491	-7.27479	5.23522e-13
X51837	1	652	0.720268	33.3031	0.720268	0.0510784	14.1012	0.000188718	-0.0323918	0.00538028	-6.02047	2.11865e-09
X51859	1	652	2.49415	174.637	2.49415	0.267849	9.3118	0.00236934	-0.0680548	0.0112072	-6.07244	1.54499e-09
X51888	1	652	0.324848	16.7035	0.324848	0.0256188	12.68	0.000396482	-0.0168838	0.0045473	-3.71294	0.000211357
X51890	1	652	0.885222	56.846	0.885222	0.0871872	10.1531	0.00150935	-0.0334837	0.00795073	-4.21141	2.66831e-05
X51891	1	652	0.229683	19.9899	0.229683	0.0306594	7.49143	0.00636832	-0.0221336	0.00461004	-4.80118	1.71315e-06
X51951	1	652	1.32886	47.7459	1.32886	0.0732299	18.1464	2.34686e-05	-0.0400762	0.00639633	-6.2655	4.67894e-10
X52199	1	652	0.76053	19.8934	0.76053	0.0305114	24.9261	7.65512e-07	-0.032589	0.00433904	-7.51064	9.37403e-14
X52200	1	652	2.10936	61.2482	2.10936	0.0939389	22.4546	2.64302e-06	-0.0451033	0.00647766	-6.9629	4.71603e-12
X52203	1	652	3.73318	129.407	3.73318	0.198478	18.8091	1.67366e-05	-0.0501501	0.00772109	-6.49521	1.08064e-10
X52427	1	652	0.414552	22.5882	0.414552	0.0346445	11.9659	0.000577138	-0.0263076	0.0043303	-6.07523	1.51895e-09
X52436	1	652	0.593487	93.9135	0.593487	0.144039	4.12032	0.0427767	-0.0367156	0.00956136	-3.83999	0.000127469
X52446	1	652	0.893531	55.0971	0.893531	0.0845047	10.5737	0.00120615	-0.0267925	0.0065258	-4.10563	4.21989e-05
X52548	1	652	3.45168	44.7514	3.45168	0.0686371	50.2889	3.46354e-12	-0.0292459	0.00487269	-6.00199	2.36888e-09
X52555	1	652	11.0938	1153.75	11.0938	1.76955	6.26924	0.0125284	-0.154892	0.0290591	-5.33025	1.10951e-07
X52556	1	652	0.154915	23.2767	0.154915	0.0357005	4.33929	0.0376315	-0.0214804	0.00453726	-4.73423	2.37792e-06
X52686	1	652	0.10988	17.3079	0.10988	0.0265459	4.13926	0.0423036	-0.00809344	0.0039398	-2.05428	0.0400989
X52693	1	652	0.349658	56.9347	0.349658	0.0873231	4.00419	0.0458014	-0.0224733	0.00659915	-3.40548	0.00067556
X52694	1	652	0.444765	35.6679	0.444765	0.0547053	8.13019	0.00449116	-0.0228685	0.00537538	-4.25431	2.2091e-05
X52699	1	652	0.324332	47.8146	0.324332	0.0733352	4.4226	0.0358487	-0.0193047	0.00613395	-3.14718	0.0016766
X52797	1	652	1.14875	134.965	1.14875	0.207002	5.54947	0.0187814	-0.0299213	0.009814	-3.04884	0.00233207
X52826	1	652	0.5263	28.0663	0.5263	0.0430464	12.2263	0.000503181	-0.0178156	0.00409997	-4.3453	1.47162e-05
X53056	1	652	2.22846	128.686	2.22846	0.197371	11.2907	0.000824406	-0.0685135	0.0100416	-6.82296	1.22893e-11
X53061	1	652	4.18901	247.312	4.18901	0.379314	11.0436	0.000939692	-0.0248908	0.0095558	-2.60479	0.00927184
X53078	1	652	4.43393	365.008	4.43393	0.559828	7.92015	0.00503616	-0.0507487	0.0155073	-3.27256	0.00108678
X53367	1	652	7.26163	369.054	7.26163	0.566033	12.829	0.000366699	-0.0676372	0.0182069	-3.71492	0.000209715
X53383	1	652	0.290987	37.9833	0.290987	0.0582566	4.99493	0.0257597	-0.0120673	0.00544843	-2.21482	0.0269023
X53618	1	652	0.932897	49.6738	0.932897	0.0761869	12.2448	0.000498304	-0.0306986	0.00623741	-4.92168	9.39581e-07
X53624	1	652	0.51465	47.6974	0.51465	0.0731556	7.03501	0.00818763	-0.0271368	0.00646163	-4.19968	2.80887e-05
X53940	1	652	9.30989	263.085	9.30989	0.403505	23.0725	1.93718e-06	-0.120423	0.0193467	-6.22447	6.04824e-10
X54097	1	652	0.158648	22.7028	0.158648	0.0348202	4.5562	0.0331721	-0.0128845	0.0040842	-3.15471	0.00163416
X54314	1	652	7.87923	253.91	7.87923	0.389432	20.2326	8.11819e-06	-0.0357777	0.0115202	-3.10566	0.00192933
X54339	1	652	0.201993	20.2092	0.201993	0.0309958	6.5168	0.0109127	-0.0113915	0.0036836	-3.09248	0.00201659
X54456	1	652	10.1936	1238.69	10.1936	1.89983	5.36551	0.0208479	-0.0938064	0.0307676	-3.04887	0.00233186
X54458	1	652	0.197502	23.6945	0.197502	0.0363413	5.43464	0.020045	-0.00938799	0.00475772	-1.97321	0.04863
X54575	1	652	30.5511	1528.95	30.5511	2.34501	13.0281	0.000330378	0.0755942	0.0347102	2.17787	0.0295503
X54842	1	652	27.6628	816.401	27.6628	1.25215	22.0922	3.17202e-06	-0.093469	0.0284887	-3.28091	0.00105528
X54846	1	652	15.6633	824.556	15.6633	1.26466	12.3854	0.000462809	-0.0576669	0.0283067	-2.03722	0.0417803
X54874	1	652	0.413887	46.8993	0.413887	0.0719314	5.75392	0.0167318	-0.0298104	0.0064669	-4.60969	4.32812e-06
X54966	1	652	2.86776	423.381	2.86776	0.649357	4.41631	0.0359802	-0.0949754	0.0203686	-4.66283	3.35795e-06
X55120	1	652	18.9545	1021.67	18.9545	1.56698	12.0961	0.000538862	-0.140295	0.0290026	-4.83733	1.4327e-06
X55196	1	652	0.132745	14.063	0.132745	0.0215691	6.15443	0.0133595	-0.0141406	0.00370504	-3.81658	0.000140075
X55199	1	652	1.68207	183.697	1.68207	0.281744	5.97022	0.0148136	-0.0298075	0.00912768	-3.26561	0.00111362
X55346	1	652	0.899749	44.3292	0.899749	0.0679896	13.2336	0.000296704	-0.0277121	0.00574753	-4.82157	1.549e-06
X55418	1	652	0.493788	25.2623	0.493788	0.0387458	12.7443	0.000383346	-0.0205032	0.00453778	-4.51834	6.65452e-06
X55565	1	652	0.233549	26.0231	0.233549	0.0399128	5.85147	0.0158367	-0.018963	0.00448533	-4.22779	2.48317e-05
X55640	1	652	0.372672	9.92567	0.372672	0.0152234	24.4801	9.56674e-07	-0.0216136	0.00301043	-7.1796	1.03353e-12
X55646	1	652	0.399734	30.8898	0.399734	0.047377	8.43729	0.00380052	-0.0211402	0.00452118	-4.67582	3.15466e-06
X5575	1	652	0.196699	25.8832	0.196699	0.0396982	4.95485	0.0263587	0.00997362	0.00439941	2.26704	0.0235109
X55795	1	652	138.005	4654.6	138.005	7.13896	19.3313	1.28297e-05	0.284401	0.0572114	4.97105	7.31792e-07
X5583	1	652	0.39021	30.7193	0.39021	0.0471154	8.28201	0.00413503	0.0145717	0.00482643	3.01914	0.002572
X55892	1	652	0.242402	9.17221	0.242402	0.0140678	17.2309	3.74945e-05	-0.0103042	0.00296343	-3.4771	0.000519397
X55893	1	652	0.307326	32.8173	0.307326	0.0503333	6.10581	0.0137284	-0.0163642	0.00494434	-3.30969	0.000953174
X5592	1	652	0.716926	65.8199	0.716926	0.100951	7.10174	0.00789149	0.0198384	0.00730576	2.71545	0.00668433
X5594	1	652	1.36059	97.7727	1.36059	0.149958	9.07315	0.00269433	0.0233256	0.00761206	3.0643	0.00221546
X56006	1	652	1.58903	143.805	1.58903	0.22056	7.20452	0.00745673	-0.0235391	0.00715646	-3.28921	0.00102487
X56048	1	652	133.378	6017.37	133.378	9.22909	14.4519	0.000157271	0.304128	0.0671155	4.5314	6.26041e-06
X56148	1	652	0.0656135	7.19721	0.0656135	0.0110387	5.94398	0.0150337	-0.00575421	0.00273653	-2.10274	0.0356324
X56261	1	652	0.326256	53.0059	0.326256	0.0812974	4.01312	0.0455608	-0.0301735	0.00663969	-4.54442	5.89014e-06
X56270	1	652	5.89074	215.828	5.89074	0.331024	17.7955	2.80803e-05	-0.0292088	0.0086451	-3.37865	0.000744574
X56271	1	652	4.48633	419.836	4.48633	0.64392	6.96722	0.00850015	-0.045693	0.0150614	-3.03379	0.00245095
X56274	1	652	1.45084	79.0262	1.45084	0.121206	11.9701	0.000575862	-0.0190521	0.00744651	-2.55853	0.010596
X56381	1	652	21.2057	569.76	21.2057	0.873865	24.2666	1.06456e-06	-0.0516971	0.0144819	-3.56977	0.000367038
X56392	1	652	11.1726	418.18	11.1726	0.64138	17.4196	3.40391e-05	-0.0409141	0.0120346	-3.39969	0.000689942
X56407	1	652	0.252522	30.4271	0.252522	0.0466673	5.41111	0.0203146	-0.013798	0.00490742	-2.81166	0.00498414
X56507	1	652	21.5163	523.775	21.5163	0.803336	26.7837	3.03365e-07	-0.0672761	0.0161549	-4.16445	3.27469e-05
X56623	1	652	3.24323	316.483	3.24323	0.485403	6.68153	0.00995776	-0.0338261	0.0133297	-2.53765	0.0112472
X57018	1	652	0.208063	31.4784	0.208063	0.0482798	4.30953	0.0382907	-0.0210606	0.00483216	-4.35842	1.38699e-05
X57247	1	652	0.485286	53.6255	0.485286	0.0822476	5.9003	0.0154075	-0.0251958	0.00685189	-3.6772	0.000243003
X57309	1	652	14.3481	594.897	14.3481	0.912419	15.7253	8.13435e-05	-0.122086	0.0184248	-6.62615	4.5872e-11
X57449	1	652	0.270631	25.0787	0.270631	0.0384642	7.03592	0.00818349	-0.0140312	0.0043422	-3.23136	0.00125516
X57763	1	652	17.5159	1537.97	17.5159	2.35885	7.4256	0.00660272	0.0776371	0.0346117	2.24309	0.0250173
X57771	1	652	5.7402	597.818	5.7402	0.916899	6.26045	0.0125901	-0.105523	0.0223175	-4.72826	2.44798e-06
X57861	1	652	30.5947	1063.27	30.5947	1.63079	18.7607	1.71541e-05	-0.0837737	0.0281352	-2.97754	0.00294605
X57880	1	652	0.760511	60.2659	0.760511	0.0924323	8.22775	0.00425886	-0.0281623	0.00703586	-4.00268	6.52726e-05
X57881	1	652	1.36598	130.13	1.36598	0.199585	6.84408	0.00909951	-0.0229461	0.0102597	-2.23654	0.0254436
X57950	1	652	4.75201	529.134	4.75201	0.811556	5.85543	0.0158015	-0.0375453	0.0149644	-2.50897	0.0121991
X58108	1	652	0.392685	38.7494	0.392685	0.0594316	6.60735	0.0103767	-0.0213571	0.00606396	-3.52196	0.000439473
X58167	1	652	11.5733	451.855	11.5733	0.69303	16.6996	4.92508e-05	-0.0510709	0.0151856	-3.36312	0.000787461
X58170	1	652	23.2372	675.965	23.2372	1.03676	22.4134	2.69836e-06	-0.122417	0.0210163	-5.82488	6.79954e-09
X58185	1	652	0.378407	27.8636	0.378407	0.0427355	8.85461	0.0030317	-0.021425	0.004846	-4.42117	1.04267e-05
X58188	1	652	0.375382	21.2335	0.375382	0.0325667	11.5266	0.000727705	-0.0183653	0.00457128	-4.01755	6.13247e-05
X58193	1	652	0.180193	27.4438	0.180193	0.0420917	4.28096	0.038935	0.0156168	0.00454424	3.43662	0.000602953
X58199	1	652	0.603954	56.1457	0.603954	0.086113	7.01351	0.00828547	-0.0140345	0.00577583	-2.42986	0.0152056
X58321	1	652	0.28024	26.0391	0.28024	0.0399372	7.017	0.00826947	-0.0239021	0.00465119	-5.13891	3.07596e-07
X58381	1	652	12.463	490.54	12.463	0.752362	16.5651	5.2776e-05	-0.0779317	0.0153838	-5.06582	4.50059e-07
X58383	1	652	2.09543	163.353	2.09543	0.250541	8.36364	0.0039556	0.038543	0.0118226	3.26013	0.00113524
X58394	1	652	0.499253	25.9506	0.499253	0.0398016	12.5435	0.000425923	-0.0192385	0.00510123	-3.77135	0.000167824
X58691	1	652	16.531	2728.57	16.531	4.18492	3.95013	0.0472856	-0.150646	0.0441962	-3.40857	0.000668021
X58726	1	652	0.233003	22.0973	0.233003	0.0338915	6.87496	0.00894522	-0.0213453	0.00438812	-4.86434	1.25257e-06
X58745	1	652	1.29563	112.386	1.29563	0.172371	7.51654	0.00628114	0.0351255	0.00879892	3.99202	6.82507e-05
X58748	1	652	2.74181	182.188	2.74181	0.279429	9.81219	0.00181123	0.0369712	0.0115407	3.20355	0.00138214
X58818	1	652	0.185432	20.4415	0.185432	0.0313519	5.91452	0.0152848	0.0181294	0.00418336	4.3337	1.55048e-05
X58835	1	652	0.777472	53.2634	0.777472	0.0816924	9.51707	0.00212182	-0.0300853	0.00660152	-4.55733	5.54339e-06
X58974	1	652	0.749562	77.1544	0.749562	0.118335	6.33424	0.0120817	-0.0255391	0.00753187	-3.3908	0.000712554
X58980	1	652	3.072	87.5283	3.072	0.134246	22.8834	2.13028e-06	0.0428239	0.00864361	4.9544	7.96359e-07
X58981	1	652	2.64213	106.474	2.64213	0.163304	16.1792	6.43727e-05	0.0511415	0.00875388	5.84215	6.14303e-09
X59080	1	652	0.578417	45.7837	0.578417	0.0702204	8.23717	0.00423711	-0.0212681	0.00593249	-3.58502	0.000346397
X59187	1	652	0.308751	24.7959	0.308751	0.0380305	8.11853	0.00451977	-0.0158164	0.00442787	-3.57202	0.000363926
X59188	1	652	0.354304	36.1706	0.354304	0.0554764	6.38657	0.011734	-0.017853	0.00523877	-3.40786	0.000669734
X59282	1	652	0.923154	54.6067	0.923154	0.0837527	11.0224	0.000950347	-0.0285873	0.00649296	-4.40281	1.13392e-05
X59303	1	652	0.211962	26.8596	0.211962	0.0411958	5.14524	0.0236364	-0.0143993	0.00453835	-3.1728	0.00153627
X59308	1	652	7.84321	836.616	7.84321	1.28315	6.11245	0.0136774	-0.0873493	0.0262538	-3.3271	0.000895916
X59405	1	652	21.7416	1390.78	21.7416	2.1331	10.1925	0.00147794	-0.0714137	0.0310002	-2.30365	0.0213602
X59543	1	652	0.254601	23.1377	0.254601	0.0354873	7.17442	0.00758143	-0.0158638	0.004497	-3.52763	0.000430233
X59726	1	652	1.51808	50.926	1.51808	0.0781074	19.4358	1.21658e-05	-0.0158497	0.00535653	-2.95895	0.00312878
X59727	1	652	1.42409	45.6933	1.42409	0.0700818	20.3205	7.76474e-06	-0.0265887	0.00521573	-5.09779	3.81271e-07
X59731	1	652	0.907715	52.9274	0.907715	0.0811769	11.1819	0.000873278	-0.0330557	0.00554363	-5.96282	2.99845e-09
X59738	1	652	0.38118	31.6227	0.38118	0.048501	7.85922	0.00520658	-0.00885859	0.0043295	-2.0461	0.0408972
X59740	1	652	2.06733	131.871	2.06733	0.202256	10.2214	0.00145535	0.0425546	0.00957724	4.44331	9.41985e-06
X59915	1	652	11.133	768.699	11.133	1.17899	9.44287	0.00220811	-0.14443	0.0220119	-6.56144	7.0193e-11
X60055	1	652	0.990572	155.582	0.990572	0.238623	4.1512	0.0420083	-0.0366507	0.0127261	-2.87996	0.00402621
X60130	1	652	0.390318	50.7864	0.390318	0.0778932	5.01094	0.0255243	-0.0262789	0.0071478	-3.6765	0.000243673
X60231	1	652	0.174216	20.2398	0.174216	0.0310426	5.61216	0.0181267	-0.0181236	0.00407738	-4.44492	9.35043e-06
X60236	1	652	0.152932	19.7026	0.152932	0.0302187	5.06084	0.0248052	-0.0147784	0.00391529	-3.77453	0.000165713
X60305	1	652	0.351985	37.4469	0.351985	0.057434	6.12851	0.0135548	-0.0180471	0.00527161	-3.42344	0.00063274
X60484	1	652	1.18174	116.251	1.18174	0.178299	6.62784	0.0102592	-0.0357077	0.0114329	-3.12324	0.00181834
X60488	1	652	8.85164	1350.38	8.85164	2.07113	4.27381	0.039098	-0.186519	0.0315798	-5.90627	4.20339e-09
X60685	1	652	1.53929	79.902	1.53929	0.122549	12.5606	0.000422122	-0.0441689	0.0102685	-4.30142	1.79179e-05
X60698	1	652	0.658229	83.3352	0.658229	0.127815	5.14987	0.0235739	-0.0229271	0.00844548	-2.71472	0.00669904
X60841	1	652	0.306551	37.6401	0.306551	0.0577302	5.31006	0.021516	-0.0214205	0.00696547	-3.07524	0.00213623
X60849	1	652	0.245403	38.9102	0.245403	0.0596781	4.11211	0.0429833	0.014494	0.00512072	2.83046	0.00470185
X60910	1	652	0.104781	12.496	0.104781	0.0191657	5.4671	0.0196791	-0.00852193	0.00345501	-2.46654	0.0137388
X60914	1	652	3.43187	349.346	3.43187	0.535806	6.40506	0.0116136	-0.103329	0.0168524	-6.13142	1.07649e-09
X61125	1	652	8.99342	954.603	8.99342	1.46411	6.14257	0.0134485	-0.0654454	0.0248851	-2.6299	0.00861668
X61148	1	652	1.65852	164.511	1.65852	0.252317	6.57315	0.0105758	-0.0440295	0.0115548	-3.81048	0.000143545
X61251	1	652	0.548455	89.4192	0.548455	0.137146	3.99906	0.0459399	0.0415588	0.00855627	4.85712	1.29846e-06
X61428	1	652	42.1322	1217.09	42.1322	1.8667	22.5705	2.49332e-06	-0.0617269	0.0297124	-2.07748	0.0379044
X61444	1	652	0.154684	10.5862	0.154684	0.0162366	9.52689	0.00211066	0.0210212	0.00300173	7.00303	3.57161e-12
X61482	1	652	0.74987	102.994	0.74987	0.157967	4.74701	0.0297066	0.0233938	0.00867062	2.69806	0.00704228
X61510	1	652	7.22814	1219.42	7.22814	1.87027	3.86476	0.0497343	0.0850708	0.0299711	2.83843	0.00458655
X61605	1	652	44.6593	1897.71	44.6593	2.91059	15.3437	9.907e-05	-0.150504	0.0361319	-4.1654	3.2611e-05
X61645	1	652	2.86625	89.2838	2.86625	0.136938	20.9309	5.7005e-06	0.0379425	0.00721782	5.25678	1.64781e-07
X61681	1	652	30.9148	1768.37	30.9148	2.71222	11.3983	0.000778763	-0.0753653	0.0345446	-2.18168	0.029267
X61695	1	652	1.62389	72.6827	1.62389	0.111477	14.5671	0.000148137	0.0221244	0.00677216	3.26697	0.00110834
X61789	1	652	1.19251	189.001	1.19251	0.289879	4.11381	0.0429406	0.0649012	0.0137831	4.70875	2.69098e-06
X61795	1	652	0.77255	49.0194	0.77255	0.0751831	10.2756	0.00141385	-0.0213901	0.00609683	-3.5084	0.000462333
X61858	1	652	0.713323	27.0663	0.713323	0.0415128	17.1832	3.84236e-05	-0.026497	0.00465705	-5.68966	1.49176e-08
X61962	1	652	0.679971	27.4186	0.679971	0.0420531	16.1693	6.46995e-05	-0.0277327	0.00480621	-5.77018	9.36226e-09
X62043	1	652	1.36071	50.0919	1.36071	0.076828	17.7112	2.93185e-05	-0.0372745	0.00540027	-6.90234	7.15348e-12
X62044	1	652	0.587237	34.6923	0.587237	0.0532091	11.0364	0.000943309	-0.0291073	0.00440252	-6.6115	5.05258e-11
X62045	1	652	0.566869	51.4674	0.566869	0.0789377	7.18122	0.00755308	-0.0328911	0.0054521	-6.03273	1.967e-09
X62048	1	652	0.540403	59.0664	0.540403	0.0905927	5.96519	0.0148555	-0.0236835	0.0056596	-4.18465	2.99921e-05
X62050	1	652	0.234569	8.91921	0.234569	0.0136798	17.1472	3.91408e-05	-0.0183714	0.002816	-6.52394	8.96611e-11
X62053	1	652	2.26037	59.236	2.26037	0.0908527	24.8795	7.83558e-07	-0.0452118	0.00614508	-7.3574	2.88227e-13
X62054	1	652	0.550749	35.7045	0.550749	0.0547615	10.0572	0.00158869	-0.0302629	0.00455479	-6.6442	4.07112e-11
X62055	1	652	1.5688	20.4978	1.5688	0.0314383	49.9008	4.1618e-12	-0.031973	0.00348523	-9.17387	1.25869e-19
X62056	1	652	1.23937	53.5194	1.23937	0.0820849	15.0986	0.000112464	-0.0278461	0.0057486	-4.84398	1.38613e-06
X62229	1	652	0.205972	9.14854	0.205972	0.0140315	14.6792	0.000139764	-0.0184441	0.00284155	-6.49086	1.11152e-10
X62231	1	652	0.14567	8.06295	0.14567	0.0123665	11.7794	0.000636753	-0.00851413	0.00266471	-3.19514	0.00142279
X62309	1	652	2.83115	391.822	2.83115	0.600953	4.7111	0.0303287	-0.0578585	0.0157731	-3.66818	0.000251673
X62370	1	652	0.354108	52.3627	0.354108	0.0803109	4.40921	0.0361291	0.0258103	0.00733175	3.52035	0.000442141
X62388	1	652	0.0420187	6.15678	0.0420187	0.00944291	4.44976	0.0352868	-0.0050872	0.00251521	-2.02257	0.0432707
X62497	1	652	0.512058	45.9221	0.512058	0.0704326	7.27018	0.00719189	0.0209366	0.00575747	3.63643	0.000284537
X62635	1	652	11.1125	329.393	11.1125	0.505204	21.9961	3.32948e-06	-0.0235635	0.0109976	-2.1426	0.0322844
X62636	1	652	19.4172	723.973	19.4172	1.11039	17.4868	3.28867e-05	-0.0426667	0.0190821	-2.23596	0.0254815
X62645	1	652	4.21312	205.279	4.21312	0.314845	13.3816	0.000274631	-0.0432591	0.0134198	-3.22354	0.00128976
X62661	1	652	2.17391	60.5817	2.17391	0.0929168	23.3963	1.64658e-06	-0.0371937	0.00718952	-5.17332	2.56703e-07
X62666	1	652	0.268902	37.4136	0.268902	0.0573828	4.6861	0.0307697	-0.0205045	0.00551374	-3.7188	0.000206546
X62720	1	652	12.3274	1283.26	12.3274	1.96818	6.26333	0.0125698	-0.176571	0.0298368	-5.91788	3.92272e-09
X62815	1	652	26.4618	1375.89	26.4618	2.11026	12.5396	0.000426805	0.0926642	0.0333566	2.77799	0.00552866
X62842	1	652	0.296544	37.2976	0.296544	0.057205	5.18388	0.0231205	-0.0208135	0.00530952	-3.92003	9.19874e-05
X62995	1	652	1.31388	112.836	1.31388	0.173062	7.59198	0.00602658	0.0330684	0.00837288	3.94946	8.14694e-05
X63232	1	652	28.2633	836.707	28.2633	1.28329	22.024	3.2829e-06	-0.154622	0.0269228	-5.74317	1.09533e-08
X63375	1	652	2.99638	125.811	2.99638	0.192962	15.5283	9.00543e-05	0.0356752	0.00947872	3.76372	0.000172989
X63433	1	652	3.84383	315.231	3.84383	0.483483	7.95029	0.00495399	-0.0997041	0.0159533	-6.24975	5.1646e-10
X63576	1	652	19.9278	2359.53	19.9278	3.61891	5.50657	0.0192435	-0.178269	0.0382849	-4.65637	3.46367e-06
X63611	1	652	12.9998	447.121	12.9998	0.685769	18.9565	1.55254e-05	-0.0459125	0.0206421	-2.22422	0.0262623
X63617	1	652	0.497082	20.5791	0.497082	0.031563	15.7489	8.0362e-05	-0.0167695	0.00458646	-3.6563	0.000263522
X63620	1	652	0.271541	30.7368	0.271541	0.0471423	5.76003	0.0166743	-0.0151062	0.00541313	-2.79065	0.0053179
X64071	1	652	0.355066	59.5862	0.355066	0.0913899	3.88517	0.0491368	-0.0303699	0.00691591	-4.3913	1.19493e-05
X64126	1	652	0.743085	30.88	0.743085	0.047362	15.6895	8.28639e-05	-0.0204979	0.00409008	-5.01161	5.94939e-07
X64266	1	652	0.580304	46.7695	0.580304	0.0717324	8.08985	0.00459096	-0.0242888	0.00586469	-4.14153	3.61616e-05
X64270	1	652	0.19054	29.2176	0.19054	0.0448123	4.25196	0.0396007	-0.0098074	0.00473027	-2.07333	0.0382895
X64271	1	652	0.401593	39.0013	0.401593	0.059818	6.71358	0.0097822	-0.0218596	0.00571496	-3.82497	0.000135426
X64324	1	652	24.4545	1686.41	24.4545	2.58652	9.45458	0.00219425	-0.168228	0.0343324	-4.89997	1.04802e-06
X64336	1	652	0.306821	16.3023	0.306821	0.0250035	12.2711	0.000491466	-0.0132031	0.00357756	-3.69053	0.00023071
X64348	1	652	0.465942	29.8021	0.465942	0.0457088	10.1937	0.001477	-0.0216958	0.0051292	-4.22986	2.46063e-05
X64421	1	652	9.75996	1398.88	9.75996	2.14552	4.549	0.0333109	-0.0794781	0.0311345	-2.55273	0.0107734
X64442	1	652	0.95256	47.0777	0.95256	0.072205	13.1924	0.000303164	-0.0161603	0.00591506	-2.73207	0.00635776
X64503	1	652	0.249253	15.4318	0.249253	0.0236684	10.5311	0.00123388	-0.00926048	0.00353461	-2.61994	0.00887135
X64513	1	652	0.620434	51.4139	0.620434	0.0788557	7.86796	0.00518178	-0.011835	0.00460756	-2.56861	0.0102938
X64617	1	652	0.551536	48.2795	0.551536	0.0740483	7.44832	0.00652084	-0.0235349	0.00605503	-3.88684	0.000105389
X64680	1	652	2.5603	104.666	2.5603	0.16053	15.949	7.24787e-05	-0.0181137	0.00879081	-2.06053	0.0394969
X64771	1	652	2.8482	243.934	2.8482	0.374132	7.61283	0.0059581	-0.0201262	0.00868116	-2.31838	0.0205448
X64869	1	652	11.8545	1095.76	11.8545	1.68061	7.05368	0.00810365	-0.118928	0.0299393	-3.97229	7.4103e-05
X64876	1	652	0.45162	23.3654	0.45162	0.0358364	12.6022	0.000412999	-0.0182193	0.00493004	-3.69557	0.000226217
X64878	1	652	3.88447	202.525	3.88447	0.310621	12.5055	0.000434514	-0.0447441	0.0155738	-2.87304	0.00411505
X64973	1	652	6.07006	177.877	6.07006	0.272817	22.2496	2.93037e-06	-0.0298374	0.00802149	-3.71968	0.000205839
X64975	1	652	4.50242	169.945	4.50242	0.260652	17.2737	3.66823e-05	-0.0388925	0.0103005	-3.7758	0.000164878
X65039	1	652	21.328	477.872	21.328	0.732933	29.0995	9.62943e-08	-0.0603529	0.0135611	-4.45045	9.11534e-06
X65135	1	652	0.630874	98.7674	0.630874	0.151484	4.16463	0.0416787	-0.0527496	0.00876932	-6.01524	2.18675e-09
X65137	1	652	0.912756	35.9575	0.912756	0.0551495	16.5506	5.31729e-05	-0.0415311	0.00554158	-7.49445	1.05658e-13
X65175	1	652	0.342315	39.2987	0.342315	0.060274	5.67932	0.0174514	-0.0138048	0.00595597	-2.3178	0.020576
X65221	1	652	1.81192	125.618	1.81192	0.192665	9.40453	0.00225407	-0.0395695	0.0101073	-3.91493	9.39353e-05
X65248	1	652	19.1276	765.83	19.1276	1.17459	16.2846	6.09718e-05	-0.0557654	0.021324	-2.61515	0.00899624
X65553	1	652	3.05976	430.95	3.05976	0.660966	4.62923	0.0317982	0.0839097	0.017478	4.80088	1.71565e-06
X65676	1	652	0.50388	51.4071	0.50388	0.0788452	6.39075	0.0117067	0.0418294	0.00689465	6.06694	1.59766e-09
X65691	1	652	0.740528	55.6092	0.740528	0.0852902	8.68245	0.00332758	-0.0151461	0.00651433	-2.32504	0.0201851
X65740	1	652	0.180376	30.3419	0.180376	0.0465367	3.87601	0.0494041	0.0242439	0.00454956	5.32885	1.11798e-07
X65862	1	652	20.9138	1539.64	20.9138	2.36141	8.85648	0.00302864	-0.150333	0.0334801	-4.49023	7.58436e-06
X65867	1	652	5.92227	833.81	5.92227	1.27885	4.63094	0.0317669	-0.0560958	0.0256986	-2.18284	0.0291817
X65870	1	652	13.8018	1484.66	13.8018	2.27709	6.06114	0.0140765	-0.101851	0.032823	-3.10302	0.00194651
X65876	1	652	2.09256	204.828	2.09256	0.314153	6.66094	0.0100723	-0.0362439	0.0142616	-2.54137	0.0111286
X65924	1	652	0.180548	14.9328	0.180548	0.0229031	7.88311	0.0051391	0.0251319	0.00382755	6.56606	6.81034e-11
X65953	1	652	2.83129	274.495	2.83129	0.421005	6.72508	0.00971999	-0.0213322	0.00998462	-2.1365	0.0327782
X66047	1	652	0.336195	53.1433	0.336195	0.0815081	4.12468	0.0426672	-0.0127643	0.00615956	-2.07227	0.0383882
X66157	1	652	26.2401	1202.22	26.2401	1.84389	14.2309	0.00017641	-0.0653697	0.0289784	-2.25581	0.0242069
X66349	1	652	10.1232	1195.44	10.1232	1.8335	5.52123	0.0190843	0.0637208	0.0292955	2.17511	0.029757
X66350	1	652	0.512621	18.6151	0.512621	0.0285508	17.9547	2.58843e-05	0.0103047	0.00392715	2.62397	0.0087675
X66402	1	652	0.282963	17.1853	0.282963	0.0263579	10.7354	0.00110677	-0.0118494	0.00371347	-3.19092	0.00144362
X66404	1	652	0.439984	17.5514	0.439984	0.0269194	16.3445	5.91202e-05	-0.0151482	0.00375236	-4.03697	5.65076e-05
X66424	1	652	1.50581	239.812	1.50581	0.36781	4.094	0.0434432	-0.0328984	0.0138556	-2.37437	0.0176874
X66425	1	652	0.516581	73.0291	0.516581	0.112008	4.61201	0.0321168	-0.0156998	0.00795805	-1.97282	0.0486745
X66509	1	652	0.600303	68.3171	0.600303	0.104781	5.72913	0.0169674	-0.0150905	0.00685602	-2.20106	0.0278633
X66548	1	652	0.217433	18.4042	0.217433	0.0282273	7.70294	0.00567117	-0.00956535	0.00386238	-2.47654	0.0133611
X66778	1	652	10.0915	1552.23	10.0915	2.38072	4.23885	0.0399057	-0.0657704	0.0319251	-2.06015	0.0395337
X66973	1	652	9.52068	341.077	9.52068	0.523124	18.1997	2.2839e-05	-0.0970226	0.0171586	-5.65446	1.82528e-08
X66982	1	652	1.88107	227.301	1.88107	0.348621	5.39576	0.0204926	-0.0514685	0.0127556	-4.03497	5.69868e-05
X66999	1	652	1.66481	173.643	1.66481	0.266323	6.25108	0.0126563	-0.0474653	0.0141179	-3.36205	0.000790499
X67047	1	652	7.34114	986.617	7.34114	1.51322	4.85135	0.0279737	-0.0894806	0.025423	-3.51967	0.000443266
X67158	1	652	11.3839	490.218	11.3839	0.751869	15.1407	0.000110037	-0.0744573	0.0207341	-3.59105	0.000338544
X67182	1	652	0.877026	36.3974	0.877026	0.0558242	15.7105	8.19692e-05	0.0347703	0.00538471	6.45723	1.38151e-10
X67183	1	652	4.16987	109.461	4.16987	0.167884	24.8378	8.00047e-07	0.066052	0.00906055	7.29006	4.69046e-13
X67353	1	652	13.5985	1140.48	13.5985	1.74921	7.77409	0.00545463	-0.195041	0.0284348	-6.85924	9.60321e-12
X67375	1	652	43.8957	1998.49	43.8957	3.06517	14.3208	0.000168352	-0.118029	0.0371184	-3.17979	0.00149988
X67449	1	652	0.467747	22.4415	0.467747	0.0344194	13.5896	0.00024636	0.0103894	0.00436226	2.38166	0.0173425
X67465	1	652	31.9115	1228.04	31.9115	1.88349	16.9427	4.34699e-05	-0.128606	0.0303209	-4.2415	2.33764e-05
X67467	1	652	20.5289	950.816	20.5289	1.45831	14.0772	0.000191091	-0.108948	0.028301	-3.84961	0.000122607
X67508	1	652	13.8931	987.527	13.8931	1.51461	9.17273	0.00255354	-0.0542612	0.024743	-2.19299	0.0284406
X67661	1	652	1.54952	136.506	1.54952	0.209365	7.40106	0.00669238	-0.0343377	0.0133955	-2.56339	0.0104495
X67753	1	652	4.99637	787.786	4.99637	1.20826	4.13517	0.0424052	0.0554828	0.0248959	2.22859	0.0259692
X67889	1	652	5.98885	774.385	5.98885	1.18771	5.04236	0.0250689	0.0513985	0.0252476	2.03578	0.0419247
X67964	1	652	2.33793	186.454	2.33793	0.285972	8.17535	0.00438206	-0.0409543	0.0133352	-3.07115	0.00216558
X68514	1	652	5.0032	152.034	5.0032	0.233181	21.4563	4.37139e-06	-0.0502353	0.012517	-4.01337	6.24115e-05
X68688	1	652	7.12172	454.646	7.12172	0.69731	10.2131	0.00146176	-0.036579	0.0153586	-2.38166	0.0173421
X68754	1	652	19.4186	1511.69	19.4186	2.31854	8.37536	0.00393049	-0.172451	0.0329773	-5.22938	1.90733e-07
X68850	1	652	6.75052	778.064	6.75052	1.19335	5.65678	0.0176751	-0.0952935	0.0254688	-3.74158	0.000188831
X68952	1	652	11.8619	1190.37	11.8619	1.82573	6.49709	0.0110331	-0.0871821	0.0291463	-2.99119	0.00281818
X68979	1	652	6.59242	1095.59	6.59242	1.68035	3.92324	0.0480428	-0.147034	0.0282776	-5.19966	2.23343e-07
X69149	1	652	0.214884	34.4022	0.214884	0.0527641	4.07254	0.0439948	0.0203782	0.0056323	3.6181	0.000305292
X69166	1	652	2.05028	328.403	2.05028	0.503685	4.07055	0.0440462	-0.0680503	0.0166308	-4.09183	4.47652e-05
X69174	1	652	1.78875	280.041	1.78875	0.429511	4.16462	0.041679	0.0221407	0.0106664	2.07575	0.0380648
X69231	1	652	51.9003	1674.58	51.9003	2.56838	20.2074	8.22274e-06	-0.127858	0.0341042	-3.74905	0.000183335
X69393	1	652	0.394682	17.8448	0.394682	0.0273694	14.4206	0.000159849	0.0310173	0.00417239	7.43394	1.64906e-13
X69493	1	652	14.1185	659.896	14.1185	1.01211	13.9495	0.00020422	-0.0552151	0.0193324	-2.85609	0.00434015
X69503	1	652	56.5616	1137.45	56.5616	1.74455	32.4219	1.8774e-08	0.0638923	0.0309166	2.0666	0.0389205
X69564	1	652	44.2952	1109.58	44.2952	1.70181	26.0283	4.41762e-07	0.0957217	0.0259382	3.69038	0.000230846
X70090	1	652	22.6317	1468.67	22.6317	2.25257	10.0471	0.00159735	-0.0695443	0.0333695	-2.08407	0.0373003
X70260	1	652	39.5685	1205.5	39.5685	1.84893	21.4008	4.49564e-06	-0.0860312	0.0302659	-2.84251	0.00452845
X70265	1	652	25.7196	1143.06	25.7196	1.75315	14.6705	0.0001404	-0.0586569	0.0256483	-2.28697	0.0223177
X70443	1	652	20.4861	1839.4	20.4861	2.82117	7.26157	0.00722605	0.156376	0.0376849	4.14956	3.49285e-05
X70605	1	652	6.11955	646.504	6.11955	0.99157	6.17157	0.0132319	-0.115735	0.0205664	-5.62738	2.13008e-08
X70613	1	652	8.7887	859.904	8.7887	1.31887	6.6638	0.0100563	-0.0819174	0.0267068	-3.06728	0.00219362
X70708	1	652	2.27714	323.281	2.27714	0.49583	4.59258	0.0324802	-0.0417864	0.0136036	-3.07172	0.00216142
X70710	1	652	2.16403	263.755	2.16403	0.404533	5.34945	0.0210392	-0.0315038	0.0121903	-2.58434	0.00983789
X70807	1	652	5.11035	331.206	5.11035	0.507985	10.06	0.0015863	-0.0633668	0.0152464	-4.15617	3.39425e-05
X70808	1	652	3.74402	366.132	3.74402	0.561552	6.66727	0.0100369	-0.0620294	0.0157132	-3.94761	8.20956e-05
X71115	1	652	13.3517	1141.45	13.3517	1.75069	7.62652	0.00591358	0.0608758	0.029738	2.04707	0.0408021
X71217	1	652	8.83162	1250.42	8.83162	1.91782	4.60503	0.0322469	0.101234	0.0309791	3.26782	0.00110501
X71430	1	652	6.05166	796.756	6.05166	1.22202	4.95218	0.026399	-0.087261	0.0243933	-3.57725	0.000356778
X71431	1	652	15.3197	1395.71	15.3197	2.14066	7.15654	0.00765654	-0.0873868	0.0311774	-2.80289	0.00512113
X7160	1	652	0.124701	8.06479	0.124701	0.0123693	10.0815	0.0015682	-0.008321	0.00295905	-2.81206	0.0049781
X7163	1	652	0.173182	7.14255	0.173182	0.0109548	15.8088	7.79155e-05	-0.0126464	0.00270812	-4.66979	3.24749e-06
X7165	1	652	0.357687	14.0687	0.357687	0.0215777	16.5767	5.24643e-05	-0.0199998	0.00375203	-5.3304	1.10864e-07
X7167	1	652	2.61927	168.026	2.61927	0.257708	10.1637	0.00150085	-0.0299079	0.0114046	-2.62244	0.00880678
X7168	1	652	0.229167	9.54044	0.229167	0.0146326	15.6614	8.40718e-05	-0.013844	0.00314914	-4.39613	1.16893e-05
X71768	1	652	1.46566	177.471	1.46566	0.272195	5.38459	0.020623	-0.0356746	0.0112595	-3.16841	0.00155954
X71940	1	652	25.1799	1396.2	25.1799	2.14141	11.7586	0.000643789	-0.114499	0.0299545	-3.82243	0.00013682
X72223	1	652	0.848086	137.053	0.848086	0.210205	4.03457	0.0449888	0.0283854	0.0121214	2.34176	0.0193061
X72431	1	652	8.33486	960.807	8.33486	1.47363	5.65601	0.0176828	0.0726267	0.0272644	2.66379	0.00779834
X72492	1	652	7.56455	721.072	7.56455	1.10594	6.83994	0.00912041	-0.0480707	0.0208421	-2.30642	0.0212048
X72525	1	652	3.11057	461.131	3.11057	0.707257	4.39808	0.0363639	0.0382096	0.015961	2.39394	0.0167742
X72537	1	652	30.0398	1293.88	30.0398	1.98447	15.1374	0.000110227	-0.133608	0.0305136	-4.37865	1.26562e-05
X72540	1	652	30.9573	1369.02	30.9573	2.09972	14.7435	0.000135179	-0.127376	0.0309606	-4.11415	4.06861e-05
X72772	1	652	12.8921	1330.23	12.8921	2.04023	6.31894	0.0121854	-0.0763067	0.0303442	-2.5147	0.0120033
X72780	1	652	3.94568	250.406	3.94568	0.384058	10.2737	0.0014153	-0.0529116	0.0142221	-3.72038	0.000205274
X72782	1	652	7.90491	798.173	7.90491	1.22419	6.45725	0.0112806	-0.0851205	0.0229621	-3.70699	0.000216335
X72833	1	652	18.5971	2079	18.5971	3.18865	5.83229	0.0160088	-0.090354	0.0381884	-2.366	0.0180909
X72964	1	652	14.6959	1113.58	14.6959	1.70794	8.60443	0.00347121	0.0761088	0.0296763	2.56463	0.0104121
X73006	1	652	19.0356	1615.46	19.0356	2.47771	7.68274	0.00573423	-0.155838	0.0339328	-4.59255	4.69456e-06
X73007	1	652	12.272	776.206	12.272	1.1905	10.3083	0.00138939	-0.0453174	0.0204591	-2.21503	0.0268879
X73218	1	652	7.32643	1005.02	7.32643	1.54144	4.75298	0.0296045	-0.0885259	0.0282455	-3.13415	0.00175242
X73224	1	652	14.1826	1374.58	14.1826	2.10826	6.72717	0.00970869	-0.0801436	0.0313259	-2.55838	0.0106006
X73265	1	652	10.4882	1567.58	10.4882	2.40427	4.36233	0.0371293	-0.0876176	0.0351962	-2.48941	0.0128888
X73268	1	652	17.6739	1282.5	17.6739	1.96702	8.9851	0.00282541	-0.0897237	0.031198	-2.87594	0.00407752
X73319	1	652	12.4548	1571.54	12.4548	2.41034	5.16722	0.0233415	-0.0840379	0.034613	-2.42793	0.0152867
X73394	1	652	18.1734	1545.59	18.1734	2.37053	7.6664	0.00578578	0.081254	0.034537	2.35266	0.0187509
X73397	1	652	17.0103	1597.88	17.0103	2.45074	6.94088	0.00862482	0.0937097	0.0355519	2.63586	0.00846741
X73413	1	652	4.32329	527.067	4.32329	0.808385	5.34806	0.0210558	-0.0428952	0.0186169	-2.3041	0.021335
X73442	1	652	20.9708	2373.84	20.9708	3.64086	5.75984	0.016676	0.109134	0.040393	2.70181	0.00696353
X73449	1	652	12.7093	1756.41	12.7093	2.69388	4.71786	0.0302105	0.160215	0.0350254	4.57425	5.11886e-06
X73514	1	652	6.4418	856.417	6.4418	1.31352	4.90422	0.0271362	-0.0572288	0.0227497	-2.51559	0.0119732
X73523	1	652	4.70607	307.902	4.70607	0.472242	9.96537	0.00166866	-0.0756097	0.0151201	-5.0006	6.2944e-07
X73526	1	652	2.48423	180.728	2.48423	0.277191	8.96217	0.00286059	-0.055038	0.0124229	-4.43036	9.99674e-06
X73560	1	652	7.30324	398.53	7.30324	0.611243	11.9482	0.000582539	-0.0718849	0.0182351	-3.94211	8.39852e-05
X73574	1	652	14.7242	1085.45	14.7242	1.66481	8.84438	0.00304852	-0.086892	0.0265221	-3.27621	0.00107291
X73587	1	652	3.54365	458.97	3.54365	0.703942	5.03401	0.0251891	-0.089392	0.018421	-4.85271	1.32724e-06
X73625	1	652	7.56457	1154.49	7.56457	1.77069	4.27209	0.0391373	-0.0963195	0.0297691	-3.23555	0.00123698
X73627	1	652	8.09039	972.542	8.09039	1.49163	5.42386	0.0201681	-0.0678788	0.0258126	-2.62968	0.00862231
X73765	1	652	7.98724	666.41	7.98724	1.0221	7.81452	0.00533534	-0.0565138	0.0227315	-2.48615	0.0130072
X73856	1	652	2.37988	298.985	2.37988	0.458566	5.18982	0.0230422	0.0635129	0.0157329	4.03694	5.65155e-05
X73919	1	652	17.5337	1095.77	17.5337	1.68063	10.4328	0.00130016	-0.097239	0.0298607	-3.25642	0.00115007
X74011	1	652	9.81465	1230.7	9.81465	1.88758	5.19958	0.0229143	-0.0917756	0.0281207	-3.26363	0.00112137
X74118	1	652	10.1613	1542.25	10.1613	2.36541	4.29577	0.0385998	-0.12493	0.0339529	-3.67952	0.000240825
X74122	1	652	23.0483	1306.51	23.0483	2.00384	11.5021	0.00073719	-0.129394	0.0316613	-4.08682	4.5734e-05
X74168	1	652	166.584	6841.86	166.584	10.4936	15.8748	7.53076e-05	0.353776	0.0716179	4.93977	8.57588e-07
X74238	1	652	4.57436	772.278	4.57436	1.18448	3.86193	0.0498177	-0.0666911	0.0238019	-2.80192	0.00513642
X74435	1	652	0.585313	28.4501	0.585313	0.0436351	13.4138	0.000270041	0.0105142	0.00476932	2.20455	0.0276168
X74442	1	652	6.10512	622.508	6.10512	0.954767	6.39436	0.0116831	-0.0987809	0.0223021	-4.42923	1.00489e-05
X74614	1	652	8.12375	1070.4	8.12375	1.64172	4.94832	0.0264577	0.122023	0.0259289	4.70606	2.72624e-06
X74713	1	652	2.48049	144.402	2.48049	0.221475	11.1998	0.000865039	-0.0539052	0.010311	-5.22793	1.9221e-07
X74761	1	652	1.29287	99.6887	1.29287	0.152897	8.45584	0.00376246	-0.0565435	0.00891285	-6.34404	2.85024e-10
X74798	1	652	4.77617	301.01	4.77617	0.461671	10.3454	0.00136217	0.0745739	0.0152592	4.88714	1.11767e-06
X74799	1	652	0.983832	153.153	0.983832	0.234897	4.18836	0.0411029	0.0440952	0.011602	3.80065	0.000149313
X74800	1	652	3.20174	179.172	3.20174	0.274803	11.651	0.000681397	0.0627468	0.012613	4.97476	7.18101e-07
X74802	1	652	2.45237	385.131	2.45237	0.590692	4.15169	0.0419962	0.0605975	0.0167735	3.61268	0.000311694
X74808	1	652	7.86464	782.308	7.86464	1.19986	6.55464	0.0106853	-0.0744523	0.0225594	-3.30028	0.000985503
X74826	1	652	1.85354	266.375	1.85354	0.408551	4.53687	0.033546	0.0557179	0.0152501	3.65361	0.000266286
X74847	1	652	0.446813	61.6835	0.446813	0.0946066	4.72285	0.0301237	-0.0200015	0.00658916	-3.03552	0.00243704
X74856	1	652	22.4242	670.96	22.4242	1.02908	21.7905	3.69306e-06	-0.0661939	0.0233621	-2.83338	0.0046592
X74927	1	652	6.07147	297.593	6.07147	0.456432	13.302	0.000286281	0.0344943	0.0141382	2.43979	0.0147955
X74962	1	652	0.940086	155.925	0.940086	0.239148	3.93098	0.0478236	-0.0375509	0.0104981	-3.57691	0.000357235
X75151	1	652	9.20693	812.474	9.20693	1.24613	7.38844	0.00673893	-0.0676295	0.0245809	-2.7513	0.00599782
X75175	1	652	14.6192	1343.52	14.6192	2.06061	7.09459	0.00792272	0.0776703	0.031561	2.46096	0.0139536
X75290	1	652	4.68857	366.81	4.68857	0.562593	8.33387	0.0040201	-0.0878267	0.0153426	-5.72436	1.22135e-08
X75302	1	652	9.82671	553.058	9.82671	0.848248	11.5847	0.000705684	-0.0673831	0.0213249	-3.15983	0.0016059
X75303	1	652	12.296	596.779	12.296	0.915305	13.4338	0.000267236	-0.0812587	0.0219117	-3.70846	0.000215094
X75415	1	652	7.04317	314.839	7.04317	0.482882	14.5857	0.000146714	0.0806455	0.0152323	5.29438	1.34673e-07
X75417	1	652	5.14749	259.483	5.14749	0.397979	12.9341	0.000347058	0.0742128	0.0139404	5.32357	1.15037e-07
X75450	1	652	8.24132	542.045	8.24132	0.831357	9.91309	0.00171599	0.0912135	0.0200953	4.53905	6.04013e-06
X75469	1	652	8.0774	487.25	8.0774	0.747315	10.8086	0.00106458	-0.0458329	0.019612	-2.33698	0.0195536
X75475	1	652	15.9077	604.155	15.9077	0.926619	17.1675	3.87341e-05	-0.0583108	0.0230553	-2.52917	0.0115215
X75477	1	652	9.23075	558.521	9.23075	0.856627	10.7757	0.00108333	-0.0473154	0.0225024	-2.10269	0.0356372
X75483	1	652	9.5055	529.85	9.5055	0.812654	11.6969	0.000665105	-0.0474051	0.0213351	-2.22193	0.026417
X75492	1	652	11.2679	555.472	11.2679	0.851951	13.226	0.000297896	-0.0817667	0.0198546	-4.11828	3.99694e-05
X75493	1	652	20.1242	632.553	20.1242	0.970173	20.7429	6.26933e-06	-0.0465821	0.0233147	-1.99797	0.0458757
X75561	1	652	13.3887	1457.92	13.3887	2.23607	5.9876	0.0146697	-0.15461	0.0332206	-4.65403	3.50277e-06
X75588	1	652	0.929236	124.033	0.929236	0.190235	4.88469	0.0274425	0.0402075	0.0103401	3.88852	0.00010467
X75681	1	652	0.69289	110.261	0.69289	0.169112	4.09724	0.0433606	-0.034836	0.00889072	-3.91824	9.26667e-05
X75710	1	652	6.14801	611.539	6.14801	0.937943	6.55478	0.0106845	-0.141545	0.0207621	-6.81749	1.27539e-11
X75715	1	652	8.5897	734.198	8.5897	1.12607	7.62803	0.00590868	-0.0711969	0.0236594	-3.00924	0.00265683
X75787	1	652	4.75187	452.5	4.75187	0.694019	6.84689	0.00908536	-0.0894743	0.0171189	-5.22664	1.93536e-07
X75804	1	652	31.1972	2713.48	31.1972	4.16178	7.49613	0.00635192	-0.113233	0.0443336	-2.5541	0.0107312
X75825	1	652	17.6598	1206.15	17.6598	1.84992	9.54624	0.00208885	-0.116872	0.027997	-4.17443	3.13577e-05
X76130	1	652	1.90216	176.336	1.90216	0.270453	7.03322	0.00819572	-0.0390337	0.0121228	-3.21986	0.0013063
X76181	1	652	1.48156	133.144	1.48156	0.204208	7.25516	0.00725159	0.0357936	0.0100487	3.56199	0.000378007
X76184	1	652	1.0033	125.057	1.0033	0.191805	5.23081	0.0225098	0.0264547	0.00916542	2.88636	0.0039456
X76213	1	652	2.68976	378.97	2.68976	0.581242	4.6276	0.0318282	-0.0828111	0.0172651	-4.79644	1.75362e-06
X7623	1	652	0.124486	19.4812	0.124486	0.0298792	4.16633	0.0416373	0.0167499	0.00394613	4.24465	2.30538e-05
X76351	1	652	0.927894	50.8434	0.927894	0.0779807	11.899	0.000597834	-0.038077	0.00675517	-5.63671	2.01983e-08
X76411	1	652	1.11208	150.97	1.11208	0.231548	4.8028	0.0287666	-0.0435413	0.0112355	-3.87532	0.000110455
X76728	1	652	149.563	6941.29	149.563	10.6461	14.0486	0.00019396	0.282533	0.0692885	4.07763	4.75604e-05
X76793	1	652	10.503	1592.85	10.503	2.44302	4.29917	0.0385231	0.0758472	0.0343681	2.20691	0.0274514
X76795	1	652	2.35178	210.698	2.35178	0.323157	7.27751	0.00716293	0.0264975	0.0123773	2.14081	0.0324291
X76913	1	652	3.14014	475.456	3.14014	0.729227	4.30612	0.0383671	-0.0986996	0.0199591	-4.9451	8.34763e-07
X77057	1	652	121.738	4638.62	121.738	7.11444	17.1113	3.98666e-05	0.338327	0.057844	5.84895	5.90188e-09
X77341	1	652	153.924	6244.7	153.924	9.57776	16.0709	6.80639e-05	0.388948	0.0693752	5.60644	2.39919e-08
X77620	1	652	13.0292	861.489	13.0292	1.3213	9.86085	0.00176465	-0.113436	0.0262427	-4.32256	1.63003e-05
X77639	1	652	8.79678	480.027	8.79678	0.736238	11.9483	0.000582505	-0.110723	0.0196559	-5.63306	2.06228e-08
X77857	1	652	2.50547	160.313	2.50547	0.245878	10.1899	0.00148001	-0.0588801	0.0116029	-5.07461	4.30033e-07
X77995	1	652	1.58566	44.5407	1.58566	0.0683139	23.2114	1.80674e-06	-0.0440266	0.00652898	-6.74326	2.10388e-11
X78051	1	652	1.36156	55.1709	1.36156	0.084618	16.0907	6.73743e-05	-0.0342492	0.00712422	-4.80744	1.66107e-06
X78203	1	652	0.476198	30.0626	0.476198	0.0461083	10.3278	0.00137501	-0.0242006	0.00549958	-4.40046	1.14613e-05
X78224	1	652	20.7906	813.312	20.7906	1.24741	16.667	5.00826e-05	-0.100537	0.026493	-3.79486	0.00015281
X78485	1	652	0.253092	42.2345	0.253092	0.0647768	3.90715	0.0485022	-0.0182682	0.00740103	-2.46833	0.0136705
X78630	1	652	8.37949	145.005	8.37949	0.2224	37.6775	1.44952e-09	-0.0892465	0.00999093	-8.93275	1.03717e-18
X78631	1	652	0.917775	46.6412	0.917775	0.0715355	12.8296	0.000366571	-0.0355898	0.00595912	-5.97232	2.8323e-09
X78981	1	652	0.633814	25.1869	0.633814	0.0386302	16.4072	5.72425e-05	-0.0279258	0.00489779	-5.70173	1.39171e-08
X79027	1	652	0.32289	37.6677	0.32289	0.0577726	5.58898	0.018366	-0.0124679	0.00560246	-2.22542	0.0261812
X9828	1	652	2.77298	112.97	2.77298	0.173266	16.0042	7.04476e-05	0.0233156	0.00871525	2.67526	0.00753749
X9914	1	652	0.518305	56.4551	0.518305	0.0865875	5.98591	0.0146837	-0.0269272	0.00525141	-5.12762	3.26325e-07
X9915	1	652	0.234076	33.1746	0.234076	0.0508813	4.60044	0.0323327	0.0135755	0.00491009	2.76481	0.00575598

## Sheet: Step3
Differential metabolites identified via pairwise comparisons of quartiles (Q1-Q4) using Duncan's new multiple range test
InChIKey	Human Metabolome Database	KEGG	sample	Formula
ACWBBAGYTKWBCD-ZETCQYMHSA-N	No result	No result	X40165	C9H10ClNO3
AEMOLEFTQBMNLQ-YMDCURPLSA-N	No result	No result	X9069	C6H10O7
AFBPFSWMIHJQDM-UHFFFAOYSA-N	HMDB0255185	C02299	X6432	C7H9N
AFCGFAGUEYAMAO-UHFFFAOYSA-N	HMDB0014797	No result	X29720	C5H11NO4S
AFDXODALSZRGIH-QPJJXVBHSA-N	HMDB0002040	No result	X6984	C10H10O3
AFVLVVWMAFSXCK-VMPITWQZSA-N	No result	No result	X32609	C10H7NO3
AGPKZVBTJJNPAG-CRCLSJGQSA-N	No result	No result	X13450	C6H13NO2
AGPKZVBTJJNPAG-UHFFFAOYNA-N	No result	No result	X13440	C6H13NO2
AHLPHDHHMVZTML-BYPYZUCNSA-N	HMDB0000214	C00077	X13709	C5H12N2O2
AJPIUNPJBFBUKK-UHFFFAOYSA-N	HMDB0245733	No result	X20661	C8H12N2O
ANOUKFYBOAKOIR-UHFFFAOYSA-N	HMDB0041806	No result	X29832	C10H15NO2
AQYCMVICBNBXNA-UHFFFAOYNA-N	No result	No result	X3584	C6H10O4
ASJSAQIRZKANQN-UHFFFAOYNA-N	No result	No result	X14058	C5H10O4
ATHGHQPFGPMSJY-UHFFFAOYSA-N	HMDB0001257	C00315	X18607	C7H19N3
ATRNZOYKSNPPBF-UHFFFAOYNA-N	No result	No result	X17203	C14H28O3
AYFVYJQAPQTCCC-UHFFFAOYNA-N	No result	No result	X1431	C4H9NO3
BAPAICNRGIBFJT-UHFFFAOYSA-O	HMDB0029559	No result	X43562	C12H18NO3
BAQAVOSOZGMPRM-QBMZZYIRSA-N	No result	No result	X41308	C12H19Cl3O8
BBZCPUCZKLTAJQ-UHFFFAOYNA-N	No result	No result	X19152	C9H9NO
BFSZJLBDHMMCAH-UHFFFAOYSA-N	No result	No result	X19106	C11H15NO4S
BGEBZHIAGXMEMV-UHFFFAOYSA-N	HMDB0030637	C01557	X12820	C12H8O4
BGJVXSMYONPLDN-NWFXIAEYNA-N	No result	No result	X55110	C25H46NO7P
BHNHHSOHWZKFOX-UHFFFAOYSA-N	HMDB0245234	No result	X13379	C9H9N
BHQCQFFYRZLCQQ-UHFFFAOYNA-N	No result	No result	X43037	C24H40O5
BISQPGCQOHLHQK-HDNPQISLSA-N	HMDB0005073	No result	X31732	C20H30O4
BKAJNAXTPSGJCU-UHFFFAOYSA-N	HMDB0000695	C00233	X2168	C6H10O3
BKAWJIRCKVUVED-UHFFFAOYSA-N	HMDB0032985	C04294	X17542	C6H9NOS
BLBDTBCGPHPIJK-UHFFFAOYSA-N	No result	No result	X12209	C5H5ClN2
BMVXCPBXGZKUPN-UHFFFAOYSA-N	HMDB0032323	C08306	X5289	C6H15N
BNJOQKFENDDGSC-UHFFFAOYSA-N	HMDB0000782	No result	X28250	C18H34O4
BNQSTAOJRULKNX-UHFFFAOYSA-N	HMDB0041901	No result	X36050	C10H20N2O2
BPMFZUMJYQTVII-UHFFFAOYSA-N	HMDB0000128	C00581	X8935	C3H7N3O2
BTJIUGUIPKRLHP-UHFFFAOYSA-N	HMDB0001232	C00870	X3054	C6H5NO3
BTOTXLJHDSNXMW-UHFFFAOYNA-N	No result	No result	X39351	C9H12N2O4
BXFFHSIDQOFMLE-UHFFFAOYSA-N	HMDB0000682	No result	X12336	C8H7NO4S
BXNJHAXVSOCGBA-UHFFFAOYSA-N	HMDB0030311	C06538	X39393	C13H12N2O
BYXCFUMGEBZDDI-UHFFFAOYSA-N	HMDB0002123	C16361	X11968	C8H10N4O3
BZQFBWGGLXLEPQ-UHFFFAOYNA-N	No result	No result	X31131	C3H8NO6P
CBQJSKKFNMDLON-UHFFFAOYNA-N	No result	No result	X10963	C11H13NO3
CCPPLLJZDQAOHD-DHZHZOJONA-N	No result	No result	X25170	C18H32O3
CCVYRRGZDBSHFU-UHFFFAOYSA-N	HMDB0000669	C05852	X4073	C8H8O3
CDAWCLOXVUBKRW-UHFFFAOYSA-N	No result	No result	X6847	C6H7NO
CDOSHBSSFJOMGT-UHFFFAOYNA-N	No result	No result	X21432	C10H18O
CGQCWMIAEPEHNQ-UHFFFAOYNA-N	No result	No result	X9584	C9H10O5
CIWBSHSKHKDKBQ-UHFFFAOYNA-N	No result	No result	X6761	C6H8O6
CJUMAFVKTCBCJK-UHFFFAOYSA-N	No result	C03710	X38593	C10H11NO4
CJVLBVKIFVTUPS-JSCMVKKRNA-N	No result	No result	X71543	C41H78NO8P
CKAJHWFHHFSCDT-UHFFFAOYNA-N	No result	No result	X19870	C9H14N2O7
CKMXAIVXVKGGFM-UHFFFAOYSA-N	HMDB0035268	C06578	X5315	C10H12O2
CKPBBEOJHAPPBT-UHFFFAOYNA-N	No result	No result	X49097	C21H44NO7P
CKTSBUTUHBMZGZ-SHYZEUOFSA-N	HMDB0000014	C00881	X45383	C9H13N3O4
CMWTZPSULFXXJA-UHFFFAOYNA-N	No result	No result	X14941	C14H14O3
COCNDHOPIHDTHK-UHFFFAOYSA-N	HMDB0004096	C05660	X37298	C11H11NO3
COLNVLDHVKWLRT-QMMMGPOBSA-N	HMDB0000159	C00079	X24995	C9H11NO2
COLNVLDHVKWLRT-UHFFFAOYNA-N	No result	No result	X5407	C9H11NO2
CPTBDICYNRMXFX-UHFFFAOYSA-N	HMDB0015299	C07402	X42508	C12H19N3O
CXMXRPHRNRROMY-UHFFFAOYSA-N	HMDB0000792	C08277	X10299	C10H18O4
CYESCLHCWJKRKM-UHFFFAOYSA-N	No result	No result	X37068	C7H6Cl2N2O
CZIHNRWJTSTCEX-UHFFFAOYSA-N	HMDB0243790	No result	X43530	C15H13NO
CZWCKYRVOZZJNM-UHFFFAOYNA-N	No result	No result	X37199	C19H28O5S
DDRJAANPRJIHGJ-UHFFFAOYSA-N	HMDB0000562	C00791	X8002	C4H7N3O
DEFJQIDDEAULHB-QWWZWVQMSA-N	HMDB0003459	C00993?	X23524	C6H12N2O3
DFFWZNDCNBOKDI-KTKRTIGZSA-N	HMDB0341201	No result	X43798	C11H12O5
DFPAKSUCGFBDDF-UHFFFAOYSA-N	HMDB0001406	C00153	X10290	C6H6N2O
DFWFIQKMSFGDCQ-UHFFFAOYSA-N	HMDB0033249	C06559	X32027	C6H10ClN5
DIMSEFDETYWFFK-UHFFFAOYNA-N	No result	No result	X37385	C10H15N5
DKNWSYNQZKUICI-UHFFFAOYSA-N	HMDB0015051	C06818	X20466	C10H17N
DKZBBWMURDFHNE-UHFFFAOYSA-N	No result	No result	X28774	C10H10O3
DLNKOYKMWOXYQA-UHFFFAOYNA-N	No result	No result	X20440	C9H13NO
DMSMPAJRVJJAGA-UHFFFAOYSA-N	HMDB0034413	No result	X20316	C7H5NOS
DOUMFZQKYFQNTF-WUTVXBCWSA-N	HMDB0003572	C01850	X35890	C18H16O8
DQMZLTXERSFNPB-UHFFFAOYSA-N	HMDB0014932	C07371	X41404	C12H14N2O2
DRTQHJPVMGBUCF-UHFFFAOYNA-N	No result	No result	X17163	C9H12N2O6
DTBNBXWJWCWCIK-UHFFFAOYSA-N	HMDB0000263	C00074	X25633	C3H5O6P
DTTGTTCKWRAIFM-HDXUUTQWNA-N	No result	No result	X52068	C23H44NO7P
DTUQWGWMVIHBKE-UHFFFAOYSA-N	HMDB0006236	C00601	X9714	C8H8O
DUUGKQCEGZLZNO-UHFFFAOYSA-N	HMDB0000763	C05635	X8700	C10H9NO3
DVGGLGXQSFURLP-VWMSDXGPSA-N	No result	C17140	X63619	C30H26O13
DXOYQVHGIODESM-KROJNAHFNA-N	No result	No result	X29412	C20H32O3
DYNFCHNNOHNJFG-UHFFFAOYSA-N	No result	C03057	X3955	C8H6O3
DZGWFCGJZKJUFP-UHFFFAOYSA-N	HMDB0000306	C00483	X15098	C8H11NO
DZTHIGRZJZPRDV-UHFFFAOYNA-N	No result	No result	X17465	C13H14N2O3
FACUYWPMDKTVFU-UHFFFAOYNA-N	No result	No result	X35353	C7H9N3O4
FASDKYOPVNHBLU-UHFFFAOYNA-N	No result	No result	X39145	C10H17N3S
FBPFZTCFMRRESA-JGWLITMVSA-N	HMDB0000247	C00794	X30109	C6H14O6
FBTSQILOGYXGMD-UHFFFAOYNA-N	No result	No result	X14284	C9H10N2O5
FDGQSTZJBFJUBT-UHFFFAOYSA-N	HMDB0000157	C00262	X14630	C5H4N4O
FEGVSPGUHMGGBO-VOTSOKGWSA-N	No result	No result	X28769	C10H10O3
FERIUCNNQQJTOY-UHFFFAOYSA-N	HMDB0000039	C00246	X2038	C4H8O2
FEVAUEZKXSRQPS-PFONDFGANA-N	No result	No result	X52284	C23H46NO7P
FFEARJCKVFRZRR-UHFFFAOYNA-N	No result	No result	X19711	C5H11NO2S
FFFHZYDWPBMWHY-UHFFFAOYNA-N	No result	No result	X14474	C4H9NO2S
FFKNXXCOXIZLJD-UHFFFAOYSA-N	No result	No result	X14106	C11H12FNO3
FGMFOVUNMMIBGB-SNPVRQPZNA-N	No result	No result	X57912	C27H48NO7P
FHQDWPCFSJMNCT-UHFFFAOYSA-N	HMDB0000898	C05127	X11326	C6H11N3
FIADGNVRKBPQEU-UHFFFAOYSA-N	HMDB0256623	No result	X24973	C19H21NS
FJKROLUGYXJWQN-UHFFFAOYSA-N	HMDB0000500	C00156	X15306	C7H6O3
FONIWJIDLJEJTL-UHFFFAOYSA-N	HMDB0002189	C01029	X32158	C9H21N3O
FOXFZRUHNHCZPX-UHFFFAOYSA-N	HMDB0254685	C14332	X39915	C8H14N4OS
FQTLCLSUCSAZDY-KAMYIIQDNA-N	No result	No result	X43045	C15H26O
FSBIGDSBMBYOPN-UHFFFAOYNA-N	No result	No result	X28250	C5H12N4O3
FUGYGGDSWSUORM-UHFFFAOYSA-N	HMDB0004072	C05627	X1525	C8H8O
FVMDYYGIDFPZAX-UHFFFAOYSA-N	HMDB0000440	C05593	X4074	C8H8O3
FXFYOPQLGGEACP-UHFFFAOYSA-N	HMDB0032394	No result	X23465	C10H8O2
GACTWZZMVMUKNG-SLPGGIOYSA-N	No result	No result	X19857	C6H15O9P
GDFAOVXKHJXLEI-VKHMYHEASA-N	HMDB0094692	C02721	X5510	C4H9NO2
GFFGJBXGBJISGV-UHFFFAOYSA-N	HMDB0000034	C00147	X14481	C5H5N5
GHBSPIPJMLAMEP-UHFFFAOYNA-N	No result	No result	X26399	C10H18O2
GHOKWGTUZJEAQD-ZETCQYMHSA-N	HMDB0000210	C00864	X13241	C9H17NO5
GJAWHXHKYYXBSV-UHFFFAOYSA-N	HMDB0000232	C03722	X25446	C7H5NO4
GKRHXMAWUOFXDX-NRAOZCPZNA-N	No result	No result	X72873	C47H80NO7P
GMKMEZVLHJARHF-UHFFFAOYNA-N	No result	No result	X32905	C7H14N2O4
GMSNIKWWOQHZGF-UHFFFAOYSA-N	HMDB0001886	C16357	X5531	C6H6N4O2
GMVPRGQOIOIIMI-DWKJAMRDSA-N	HMDB0001442	C04741	X35072	C20H34O5
GNGACRATGGDKBX-UHFFFAOYSA-N	HMDB0001473	C00111	X5939	C3H7O6P
GNISQJGXJIDKDJ-YFKPBYRVSA-N	No result	No result	X41701	C8H13NO6
GOLXRNDWAUTYKT-UHFFFAOYSA-N	HMDB0002302	No result	X32689	C11H11NO2
GOSWTRUMMSCNCW-HNNGNKQASA-N	HMDB0304506	C16431	X34555	C15H21N5O5
GPKJTRJOBQGKQK-UHFFFAOYNA-N	No result	No result	X41788	C23H30ClN3O
GRFNBEZIAWKNCO-UHFFFAOYSA-N	No result	No result	X3175	C5H5NO
GSEJCLTVZPLZKY-UHFFFAOYSA-N	HMDB0032538	C06771	X19853	C6H15NO3
GSLDEZOOOSBFGP-UHFFFAOYSA-N	HMDB0246945	C20578	X4307	C5H6O2
GWNVDXQDILPJIG-NXOLIXFESA-N	HMDB0001198	C02166	X66006	C30H47N3O9S
GYDJEQRTZSCIOI-UHFFFAOYSA-N	No result	No result	X22389	C8H15NO2
GZPHSAQLYPIAIN-UHFFFAOYSA-N	No result	No result	X5722	C6H4N2
HCAJEUSONLESMK-UHFFFAOYSA-N	HMDB0031340	C02824	X28973	C6H13NO3S
HCIBTBXNLVOFER-UHFFFAOYSA-N	HMDB0251457	No result	X37898	C15H10O
HCJXEOFLVIFFDG-UHFFFAOYSA-N	No result	No result	X38228	C12H17NO2
HEFNNWSXXWATRW-JTQLQIEISA-N	No result	No result	X37978	C13H18O2
HIGQPQRQIQDZMP-UHFFFAOYSA-N	HMDB0061816	No result	X34634	C12H20O2
HJBWJAPEBGSQPR-GQCTYLIASA-N	HMDB0034315	No result	X32904	C11H12O4
HLIAVLHNDJUHFG-HOTGVXAUSA-N	No result	No result	X38665	C20H30N2O5
HNDVDQJCIGZPNO-UHFFFAOYNA-N	No result	No result	X21652	C6H9N3O2
HNDVDQJCIGZPNO-YFKPBYRVSA-N	HMDB0000177	C00135	X4386	C6H9N3O2
HNICUWMFWZBIFP-KDFHGORWNA-N	No result	No result	X25171	C18H32O3
HOPVGFKDVOOCHD-UHFFFAOYSA-N	No result	No result	X38206	C12H18NO2
HPABFFGQPLJKBP-UHFFFAOYSA-N	No result	No result	X8171	C4H3FN2O
HPHUVLMMVZITSG-ZCFIWIBFSA-N	HMDB0015333	C07841	X26395	C8H14N2O2
HPJKCIUCZWXJDR-UHFFFAOYSA-N	HMDB0015141	C08163	X23407	C17H11N5
HRRYYCWYCMJNGA-UHFFFAOYNA-N	No result	No result	X26141	C7H11N3O2
HRTOQFBQOFIFEE-UHFFFAOYSA-N	No result	C01125	X2018	C6H8O3
HSHNITRMYYLLCV-UHFFFAOYSA-N	HMDB0059622	C03081	X28208	C10H8O3
HUEBIMLTDXKIPR-UHFFFAOYSA-N	No result	No result	X23287	C18H36O2
HXACOUQIXZGNBF-UHFFFAOYSA-N	HMDB0000017	C00847	X7578	C8H9NO4
HXCGUCZXPFBNRD-DNLMCPORSA-N	No result	C09279	X47409	C20H24O9
HXEACLLIILLPRG-UHFFFAOYNA-N	No result	No result	X12596	C6H11NO2
HXVZGASCDAGAPS-UHFFFAOYSA-N	HMDB0032989	C03837	X41299	C12H10O4
HYHJOUPYTUBFIX-UHFFFAOYSA-N	No result	No result	X38176	C11H13NO3
IAOZJIPTCAWIRG-UHFFFAOYNA-N	No result	No result	X24845	C14H18N2O5
IAZDPXIOMUYVGZ-UHFFFAOYSA-N	HMDB0002151	C11143	X229	C2H6OS
IBAQFPQHRJAVAV-UHFFFAOYNA-N	No result	No result	X38194	C8H17NO5
IBRKLUSXDYATLG-LURJTMIESA-N	HMDB0042012	C09642	X29064	C10H13NO2
IGMNYECMUMZDDF-UHFFFAOYSA-N	HMDB0000130	C00544	X5711	C8H8O4
ILEDWLMCKZNDJK-UHFFFAOYSA-N	HMDB0030819	C09263	X28728	C9H6O4
INGSNVSERUZOAK-UHFFFAOYNA-N	No result	No result	X41811	C13H17NO2
IOJUPLGTWVMSFF-UHFFFAOYSA-N	HMDB0032930	No result	X14420	C7H5NS
IPCSVZSSVZVIGE-UHFFFAOYSA-N	HMDB0000220	C00249	X19015	C16H32O2
IPRJXAGUEGOFGG-UHFFFAOYSA-N	No result	No result	X39591	C10H15NO2S
IPWKIXLWTCNBKN-UHFFFAOYNA-N	No result	No result	X41676	C7H10ClN3O3
IRRKKHCAJLHSJE-NBLHLOSHNA-N	No result	No result	X71720	C43H76NO7P
ISAKRJDGNUQOIC-UHFFFAOYSA-N	HMDB0000300	C00106	X7507	C4H4N2O2
IUJDSEJGGMCXSG-UHFFFAOYNA-N	No result	No result	X16835	C11H18N2O2S
IVENSCMCQBJAKW-UHFFFAOYSA-N	HMDB0250961	C06556	X27481	C5H8ClN5
IVYPNXXAYMYVSP-UHFFFAOYSA-N	HMDB0005785	No result	X12542	C9H9NO
IWYDHOAUDWTVEP-SSDOTTSWSA-N	No result	No result	X4079	C8H8O3
IYODIJVWGPRBGQ-UHFFFAOYSA-N	HMDB0038631	No result	X35852	C11H8N2S
JBKPUQTUERUYQE-VOTSOKGWSA-O	No result	No result	X14745	C7H9N2O
JDSRHVWSAMTSSN-KDFHGORWNA-N	No result	No result	X27920	C18H32O4
JFCQEDHGNNZCLN-UHFFFAOYSA-N	HMDB0000661	C00489	X2322	C5H8O4
JFLIEFSWGNOPJJ-UHFFFAOYNA-N	No result	No result	X20205	C13H16N2O4
JHSPCUHPSIUQRB-UHFFFAOYSA-N	No result	C10934	X32535	C7H5Cl2NO
JIIOLEGNERQDIP-UHFFFAOYSA-N	No result		X24175	C10H14N2
JLIDBLDQVAYHNE-YKALOCIXSA-N	No result	No result	X20214	C15H20O4
JLNGEXDJAQASHD-UHFFFAOYSA-N	No result	No result	X28538	C11H15NO
JLTDJTHDQAWBAV-UHFFFAOYSA-N	HMDB0001020	C02846	X10132	C8H11N
JPIJQSOTBSSVTP-UHFFFAOYNA-N	No result	No result	X2739	C4H8O5
JPMIFOSJPGRLCB-IHDWIWDKNA-N	No result	No result	X59873	C26H48NO7P
JRLGPAXAGHMNOL-LURJTMIESA-N	HMDB0003357	C00437	X6490	C7H14N2O3
JSIQVRIXMINMTA-UHFFFAOYNA-N	No result	No result	X17805	C9H16N2O6
JUJWROOIHBZHMG-UHFFFAOYSA-N	HMDB0000926	C00747	X336	C5H5N
JVGVDSSUAVXRDY-UHFFFAOYNA-N	No result	No result	X7494	C9H10O4
JWYUFVNJZUSCSM-UHFFFAOYSA-N	HMDB0245008	C10901	X13915	C7H7N3
JXDYKVIHCLTXOP-UHFFFAOYSA-N	HMDB0061933	C11129	X19085	C8H5NO2
KBMHJSYYECHZKI-QOLMDKRLNA-N	No result	No result	X50308	C23H46NO6P
KBOPZPXVLCULAV-UHFFFAOYSA-N	HMDB0014389	D00377	X4160	C7H7NO3
KDCGOANMDULRCW-UHFFFAOYSA-N	HMDB0001366	C15587	X1512	C5H4N4
KDXKERNSBIXSRK-UHFFFAOYNA-N	No result	No result	X18907	C6H14N2O2
KDYFGRWQOYBRFD-UHFFFAOYSA-N	HMDB0000254	C00042	X9228	C4H6O4
KGANAERDZBAECK-UHFFFAOYSA-N	HMDB0245967	C19800	X35911	C13H12O2
KHPXUQMNIQBQEV-UHFFFAOYSA-N	HMDB0000223	C00036	X2308	C4H4O5
KIDHWZJUCRJVML-UHFFFAOYSA-N	HMDB0001414	C00134	X2057	C4H12N2
KKKDZZRICRFGSD-UHFFFAOYSA-N	HMDB0243836	No result	X22800	C10H10N2
KKZFLSZAWCYPOC-PYHARJCCSA-N	No result	C00673	X12511	C5H11O7P
KLZGKIDSEJWEDW-UHFFFAOYSA-N	HMDB0002064	C02714	X13139	C6H14N2O
KMAKOBLIOCQGJP-UHFFFAOYSA-N	HMDB0003320	C19837	X4916	C9H7NO2
KMXXSJLYVJEBHI-UHFFFAOYSA-N	HMDB0013222	C03065	X13378	C4H9N3O2
KPYSYYIEGFHWSV-UHFFFAOYNA-N	No result	No result	X39569	C10H12ClNO2
KQNPFQTWMSNSAP-UHFFFAOYSA-N	HMDB0001873	C02632	X2021	C4H8O2
KRKNYBCHXYNGOX-UHFFFAOYSA-N	HMDB0000094	C00158	X8825	C6H8O7
KSEBMYQBYZTDHS-HWKANZROSA-N	HMDB0000954	C01494	X33831	C10H10O4
KWGRBVOPPLSCSI-WPRPVWTQSA-N	HMDB0015451	C01575	X25024	C10H15NO
KWIUHFFTVRNATP-UHFFFAOYSA-N	na	na	X9063	C5H11NO2
KXDAEFPNCMNJSK-UHFFFAOYSA-N	HMDB0004461	C09815	X10104	C7H7NO
KXGVEGMKQFWNSR-LLQZFEROSA-N	HMDB0000626	C04483	X40801	C24H40O4
KZNQNBZMBZJQJO-YFKPBYRVSA-N	HMDB0000721	No result	X27343	C7H12N2O3
KZSNJWFQEVHDMF-UHFFFAOYNA-N	No result	No result	X9086	C5H11NO2
LCGTWRLJTMHIQZ-UHFFFAOYSA-N	HMDB0253433	No result	X33634	C14H11N
LDCYZAJDBXYCGN-UHFFFAOYNA-N	No result	No result	X41972	C11H12N2O3
LDHMAVIPBRSVRG-UHFFFAOYSA-O	HMDB0000699	C02918	X14710	C7H9N2O
LGHZJDKSVUTELU-UHFFFAOYSA-N	HMDB0252267	No result	X48881	C12H4Cl2F6N4O2S
LGRFSURHDFAFJT-UHFFFAOYSA-N	HMDB0256501	No result	X19347	C8H4O3
LIWMQSWFLXEGMA-UHFFFAOYNA-N	No result	No result	X32402	C8H16N2O3
LMKQNTMFZLAJDV-UHFFFAOYSA-N	No result	No result	X36254	C7H12ClN5
LNPDTQAFDNKSHK-UHFFFAOYSA-N	HMDB0005033	Not Available	X28196	C16H14N2O3S
LOIYMIARKYCTBW-OWOJBTEDSA-N	HMDB0000301	C00785	X15368	C6H6N2O2
LRFVTYWOQMYALW-UHFFFAOYSA-N	HMDB0000292	C00385	X4065	C5H4N4O2
LRTFPLFDLJYEKT-UHFFFAOYSA-N	HMDB0062481	No result	X14601	C9H13N
LRUDIIUSNGCQKF-UHFFFAOYSA-N	No result	No result	X13895	C7H7N3
LSBDFXRDZJMBSC-UHFFFAOYSA-N	HMDB0010715	C02505	X14530	C8H9NO
LUZSWWYKKLTDHU-SIGMCMEVSA-N	No result	No result	X24871	C18H30O3
LVLANIHJQRZTPY-UHFFFAOYSA-N	No result	No result	X1756	C3H5NO2
LVRFTAZAXQPQHI-UHFFFAOYNA-N	No result	No result	X2329	C6H12O3
LXNHXLLTXMVWPM-UHFFFAOYSA-N	HMDB0000239	C00314	X26132	C8H11NO3
LYFGXCQTRBQQMX-KYLWABQHSA-N	No result	No result	X27570	C18H30O4
LZFZMUMEGBBDTC-UHFFFAOYNA-N	No result	No result	X34049	C18H24N2O5
MBDOYVRWFFCFHM-SNAWJCMRSA-N	No result	No result	X4311	C6H10O
MDHYEMXUFSJLGV-UHFFFAOYSA-N	HMDB0033945	C12303	X24601	C10H12O2
MFYSYFVPBJMHGN-UHFFFAOYNA-N	No result	No result	X35932	C21H28O5
MGTZCLMLSSAXLD-UHFFFAOYSA-N	HMDB0061881	C02129	X13048	C6H10O3
MHVYWTXXZIFXDT-YGNOGLJPSA-N	No result	No result	X28612	C19H24O4
MLYMSIKVLAPCAK-LURJTMIESA-N	No result	No result	X18557	C7H15NO2
MMKRHZKQPFCLLS-UHFFFAOYSA-N	HMDB0034153	No result	X19007	C16H32O2
MMOXZBCLCQITDF-UHFFFAOYSA-N	HMDB0250930	C10935	X33195	C12H17NO
MMXKVMNBHPAILY-UHFFFAOYSA-N	HMDB0033788	No result	X14673	C14H28O2
MPWUZHVZZKSTPV-LGFBOSHVNA-N	No result	No result	X72022	C43H74NO8P
MSWZFWKMSRAUBD-GASJEMHNSA-N	No result	C02262	X28985	C6H13NO5
MSWZFWKMSRAUBD-QZABAPFNSA-N	HMDB0030091	C08349	X29035	C6H13NO5
MUJOIMFVNIBMKC-UHFFFAOYSA-N	HMDB0252328	C18462	X17774	C12H6F2N2O2
MVVPIAAVGAWJNQ-UHFFFAOYSA-N	No result	No result	X47285	C28H41NO3
MWWBDLRPMWTLRX-UHFFFAOYSA-N	No result	No result	X39610	C8H15N5S
MYFMARDICOWMQP-UHFFFAOYNA-N	No result	No result	X19604	C11H20N2O5
MYKUKUCHPMASKF-UHFFFAOYNA-N	No result	No result	X19537	C9H12N2
NBAKTGXDIBVZOO-UHFFFAOYNA-N	No result	No result	X12283	C5H8N2O2
NBIIXXVUZAFLBC-UHFFFAOYSA-N	HMDB0001429	C00009	X303	H3O4P
NBMKJKDGKREAPL-UHFFFAOYNA-N	No result	No result	X43000	C22H29ClO5
NDVASEGYNIMXJL-UHFFFAOYNA-N	No result	No result	X14941	C10H16
NFMIMWNQWAWNDW-UHFFFAOYSA-N	HMDB0062766	C06552	X34840	C8H15N5O
NGHMDNPXVRFFGS-IUYQGCFVSA-N	HMDB0001321	C00279	X9891	C4H9O7P
NHZMQXZHNVQTQA-UHFFFAOYSA-N	HMDB0001431	C00534	X25828	C8H12N2O2
NIHNNTQXNPWCJQ-UHFFFAOYSA-N	HMDB0252355	C07715	X25285	C13H10
NILQLFBWTXNUOE-UHFFFAOYSA-N	HMDB0062225	C03969	X12634	C6H11NO2
NIVRJEWVLMOZNV-QWWZWVQMSA-N	No result	No result	X13937	C5H11NO3
NNPWRKSGORGTIM-HCCKYKKOSA-N	No result	No result	X32061	C20H32O4
NOKPBJYHPHHWAN-REOHCLBHSA-N	HMDB0000731	C05824	X36125	C3H7NO5S2
NONFLFDSOSZQHR-UHFFFAOYSA-N	No result	No result	X18868	C6H14O2Si
NOTGFIUVDGNKRI-UUOKFMHZSA-N	HMDB0001517	C04677	X32356	C9H15N4O8P
NPOAOTPXWNWTSH-UHFFFAOYSA-N	HMDB0000355	C03761	X5055	C6H10O5
NPPQSCRMBWNHMW-UHFFFAOYSA-N	HMDB0014515	NA	X41489	C9H18N2O4
NQRYJNQNLNOLGT-UHFFFAOYSA-N	HMDB0034301	C01746	X1496	C5H11N
NSYSSMYQPLSPOD-UHFFFAOYSA-N	HMDB0341406	C02752	X1874	C6H6O3
NTYJJOPFIAHURM-UHFFFAOYSA-N	HMDB0000870	C00388	X1019	C5H9N3
NUCLJNSWZCHRKL-UHFFFAOYSA-N	HMDB0001209	C00499	X28216	C4H8N4O4
NUDRHGDMWNFXMD-PYXWJOJKSA-N	No result	No result	X61847	C25H49O12P
NWGZOALPWZDXNG-UHFFFAOYNA-N	No result	No result	X36659	C8H18N4O2
NXFQWRWXEYTOTK-UHFFFAOYSA-N	No result	No result	X16421	C5H8N4O
NXTDJHZGHOFSQG-UHFFFAOYSA-N	No result	No result	X12519	C13H10O3
ODCWYMIRDDJXKW-UHFFFAOYSA-N	HMDB0258294	C11172	X36212	C7H12ClN5
ODHCTXKNWHHXJC-UHFFFAOYNA-N	No result	No result	X2083	C5H7NO3
ODHCTXKNWHHXJC-VKHMYHEASA-N	HMDB0000267	C01879	X12485	C5H7NO3
ODKSFYDXXFIFQN-BYPYZUCNSA-N	HMDB0000517	C00062	X6493	C6H14N4O2
ODKSFYDXXFIFQN-UHFFFAOYNA-N	No result	No result	X27896	C6H14N4O2
OEYIOHPDSNJKLS-UHFFFAOYSA-N	HMDB0000097	C00114	X5625	C5H14NO
OGYHCBGORZWBPH-UHFFFAOYNA-N	No result	No result	X41762	C9H17NOS2
OHCQJHSOBUTRHG-KGGHGJDLSA-N	No result	No result	X43267	C22H34O7
OHJMTUPIZMNBFR-UHFFFAOYSA-N	HMDB0249282	C06555	X5498	C2H5N3O2
OILAIQUEIWYQPH-UHFFFAOYSA-N	HMDB0031344	C06105	X7547	C6H8O2
OIPILFWXSMYKGL-UHFFFAOYSA-N	HMDB0000895	C01996	X18541	C7H16NO2
OJCPSBCUMRIPFL-UHFFFAOYNA-N	No result	No result	X41123	C15H23N
OKVJCVWFVRATSG-UHFFFAOYSA-N	HMDB0059712	C03351	X1737	C7H8O2
OLNJUISKUQQNIM-UHFFFAOYSA-N	HMDB0029737	C08493	X3474	C9H7NO
OLSDAJRAVOVKLG-UHFFFAOYNA-N	No result	No result	X5710	C8H8O4
ONIBWKKTOPOVIA-UHFFFAOYNA-N	No result	No result	X8493	C5H9NO2
OOGJQPCLVADCPB-UHFFFAOYNA-N	No result	No result	X30220	C22H31NO
OPTASPLRGRRNAP-UHFFFAOYSA-N	HMDB0000630	C00380	X7380	C4H5N3O
OQANPHBRHBJGNZ-UHFFFAOYSA-N	No result	No result	X41627	C18H14N4O5S
OQYZCCKCJQWHIE-UHFFFAOYNA-N	No result	No result	X13139	C10H18O5
ORHBXUUXSCNDEV-UHFFFAOYSA-N	HMDB0029865	C09315	X24103	C9H6O3
OUYCCCASQSFEME-QMMMGPOBSA-N	No result	No result	X7346	C9H11NO3
OUYCCCASQSFEME-UHFFFAOYNA-N	No result	No result	X7347	C9H11NO3
OVHGUPNHWUHPOM-DBFVMBBUSA-N	No result	No result	X64000	C27H51O12P
OVRNDRQMDRJTHS-UHFFFAOYNA-N	No result	No result	X42389	C8H15NO6
OWBTYPJTUOEWEK-UHFFFAOYNA-N	No result	No result	X2742	C4H10O2
OWFJMIVZYSDULZ-UHFFFAOYNA-N	No result	No result	X49921	C22H24N2O9
OWZPCEFYPSAJFR-UHFFFAOYNA-N	No result	No result	X16536	C10H12N2O5
OYHQOLUKZRVURQ-HZJYTTRNSA-N	HMDB0000673	C01595	X22619	C18H32O2
OYIFNHCXNCRBQI-BYPYZUCNSA-N	HMDB0000510	C00956	X23801	C6H11NO4
OYTCZOJKXCTBHG-UHFFFAOYSA-N	No result	No result	X39181	C9H17N5O
PAFZNILMFXTMIY-UHFFFAOYSA-N	HMDB0031404	C00571	X4566	C6H13N
PAJPWUMXBYXFCZ-UHFFFAOYSA-N	HMDB0036458	C01234	X5052	C4H7NO2
PAYRUJLWNCNPSJ-UHFFFAOYSA-N	HMDB0003012	C00292	X2965	C6H7N
PFURGBBHAOXLIO-UHFFFAOYNA-N	No result	No result	X8800	C6H12O2
PHIQHXFUZVPYII-ZCFIWIBFSA-N	HMDB0000062	C00318	X23922	C7H15NO3
PHMBVCPLDPDESM-UHFFFAOYNA-N	No result	No result	X31244	C9H15NO3
PJDINCOFOROBQW-LURJTMIESA-N	No result	No result	X23577	C7H16N2O2
PMOWTIHVNWZYFI-AATRIKPKSA-N	HMDB0002641	C01772	X24484	C9H8O3
PMRFBLQVGJNGLU-UHFFFAOYNA-N	no result	No result	X15369	C8H10O2
PNNNRSAQSRJVSB-BXKVDMCESA-N	no result	No result	X31692	C6H12O5
POGSZHUEECCEAP-UHFFFAOYNA-N	no result	No result	X34519	C9H12N2O3
POULHZVOKOAJMA-UHFFFAOYSA-N	HMDB0000638	C02679	X9942	C12H24O2
PPBRXRYQALVLMV-UHFFFAOYSA-N	HMDB0034240	C07083	X5739	C8H8
PSFDQSOCUJVVGF-UHFFFAOYSA-N	HMDB0035196	C09209	X30140	C12H10N2
PVNIIMVLHYAWGP-UHFFFAOYSA-N	HMDB0001488	C00253	X10449	C6H5NO2
PWKSKIMOESPYIA-UHFFFAOYNA-N	No result	No result	X5143	C5H9NO3S
PXGPLTODNUVGFL-GTXDYMSZSA-N	No result	No result	X35073	C20H34O5
PXGZQGDTEZPERC-UHFFFAOYSA-N	No result	No result	X27331	C8H12O4
PXXJHWLDUBFPOL-UHFFFAOYSA-N	HMDB0248970	C01784	X9774	C7H8N2
PYMYPHUHKUWMLA-UHFFFAOYNA-N	No result	No result	X3958	C5H10O5
PYUSHNKNPOHWEZ-UHFFFAOYNA-N	No result	No result	X28449	C6H11NO3S
PZRHRDRVRGEVNW-UHFFFAOYSA-N	HMDB0014380	C07224	X12089	C12H9N3O
QAIPRVGONGVQAS-RQOWECAXSA-N	HMDB0001964	C01481	X2745	C9H8O4
QANMHLXAZMSUEX-UHFFFAOYSA-N	HMDB0012245	C08272	X40219	C10H9N5O
QCDQDISRALTLNQ-UHFFFAOYSA-N	No result	No result	X35898	C8H12N2O2S
QDRJMAHGAQYRIN-PKKQLAOCNA-N	No result	No result	X71040	C41H74NO7P
QEFRNWWLZKMPFJ-UHFFFAOYNA-N	No result	No result	X5402	C5H11NO3S
QEQAJJJSRGAOOG-UHFFFAOYNA-N	No result	No result	X55798	C25H52NO7P
QFYZFYDOEJZMDX-UHFFFAOYSA-N	No result	No result	X40558	C12H12N2O2
QHKABHOOEWYVLI-UHFFFAOYSA-N	HMDB0000019	C00141	X1243	C5H8O3
QHMTXANCGGJZRX-WUXMJOGZSA-N	NO result	No result	X40919	C10H11N5O
QIQNNBXHAYSQRY-UHFFFAOYNA-N	No result	No result	X35443	C10H17NO3
QIQXTHQIDYTFRH-UHFFFAOYSA-N	HMDB0000827	C01530	X23288	C18H36O2
QISSLHPKTCLLDL-UHFFFAOYSA-N	No result	No result	X21671	C8H13NO2
QIVBCDIJIAJPQS-UHFFFAOYNA-N	No result	No result	X10533	C11H12N2O2
QIVBCDIJIAJPQS-VIFPVBQESA-N	HMDB0000929	C00078	X37132	C11H12N2O2
QJOZJXNKVMFAET-UHFFFAOYSA-N	No result	No result	X12527	C13H14N2O
QKGJFQMGPDVOQE-HWKANZRONA-N	No result	No result	X27985	C6H9NOS2
QLWKTGDEPLRFAT-UHFFFAOYSA-N	HMDB0001896	No result	X33152	C11H13NO2
QMHAHUAQAJVBIW-UHFFFAOYSA-N	No result	No result	X10797	C2H8N2O2S
QNAYBMKLOCPYGJ-UHFFFAOYNA-N	No result	No result	X2100	C3H7NO2
QRPLZGZHJABGRS-UHFFFAOYNA-N	No result	No result	X35200	C12H22O2
QUNWUDVFRNGTCO-UHFFFAOYSA-N	HMDB0001860	C13747	X29370	C7H8N4O2
QUOGESRFPZDMMT-UHFFFAOYNA-N	No result	No result	X32408	C7H16N4O2
QVWAEZJXDYOKEH-UHFFFAOYSA-N	HMDB0000375	C11457	X5536	C9H10O3
QWVNCDVONVDGDV-YFKPBYRVSA-N	No result	No result	X24346	C6H13NO2S
QZAYGJVTTNCVMB-UHFFFAOYSA-N	HMDB0000259	C00780	X28272	C10H12N2O
RADKZDMFGJYCBB-UHFFFAOYSA-N	HMDB0001545	C00250	X25458	C8H9NO3
RDHQFKQIGNGIED-MRVPVSSYSA-O	No result	No result	X36899	C9H18NO4
RDHQFKQIGNGIED-UHFFFAOYNA-O	No result	No result	X36833	C9H18NO4
RDOWQLZANAYVLL-UHFFFAOYSA-N	No result	No result	X28976	C13H9N
RFMMMVDNIPUKGG-UHFFFAOYNA-N	No result	No result	X32635	C7H11NO5
RGHHSNMVTDWUBI-UHFFFAOYSA-N	HMDB0011718	C00633	X10192	C7H6O2
RGHMISIYKIHAJW-UHFFFAOYNA-N	No result	No result	X30852	C8H8O5
RHFUOMFWUGWKKO-UHFFFAOYNA-N	No result	No result	X19421	C9H13N3O4S
RHGKLRLOHDJJDR-BYPYZUCNSA-N	HMDB0000904	C00327	X6619	C6H13N3O3
RKFHFBWDNSYADY-SNIIIARXNA-N	No result	No result	X73114	C44H78NO8P
RKVZUTPSIGLURV-BLAGHTKONA-N	No result	No result	X71770	C43H78NO7P
RLFWWDJHLFCNIJ-UHFFFAOYSA-N	No result	No result	X36812	C11H13N3O
RODXRVNMMDRFIK-UHFFFAOYSA-N	HMDB0034344	C01752	X33314	C10H8O4
ROHFNLRQFUQHCH-UHFFFAOYNA-N	No result	No result	X13452	C6H13NO2
ROHFNLRQFUQHCH-YFKPBYRVSA-N	HMDB0000687	C00123	X2243	C6H13NO2
RQVYBGPQFYCBGX-UHFFFAOYSA-N	No result	No result	X45430	C9H17N5S
RRUDCFGSUDOHDG-UHFFFAOYSA-N	HMDB0014691	C06808	X67	C2H5NO2
RSTKLPZEZYGQPY-UHFFFAOYSA-N	HMDB0060484	C00331	X36728	C11H9NO3
RWQNBRDOKXIBIV-UHFFFAOYSA-N	HMDB0000262	C00178	X11441	C5H6N2O2
RWZYAGGXGHYGMB-UHFFFAOYSA-N	HMDB0001123	C00108	X15008	C7H7NO2
RYEFFICCPKWYML-UHFFFAOYNA-N	No result	No result	X27528	C15H18O7
RYYVLZVUVIJVGH-UHFFFAOYSA-N	HMDB0001847	C07481	X33848	C8H10N4O2
RZVAJINKPMORJF-UHFFFAOYSA-N	HMDB0001859	C06804	X20341	C8H9NO2
SBZXBUIDTXKZTM-UHFFFAOYSA-N	No result	No result	X14129	C6H14O3
SCIFESDRCALIIM-UHFFFAOYNA-N	No result	No result	X29054	C10H13NO2
SECPZKHBENQXJG-UHFFFAOYSA-N	No result	No result	X18698	C16H30O2
SEOVTRFCIGRIMH-UHFFFAOYSA-N	HMDB0000197	C00954	X28007	C10H9NO2
SHHZUHVSERGLNW-UHFFFAOYSA-O	No result	No result	X45320	C12H10N3S
SHZGCJCMOBCMKK-SVZMEOIVSA-N	No result	No result	X24545	C6H12O5
SMQUZDBALVYZAC-UHFFFAOYSA-N	HMDB0034170	C06202	X1618	C7H6O2
SNPLKNRPJHDVJA-UHFFFAOYNA-N	No result	No result	X37377	C9H19NO4
SOFGMCJQWLTKCE-ZKWNWVNENA-N	No result	No result	X54895	C25H44NO7P
SONNWYBIRXJNDC-VIFPVBQESA-N	HMDB0002182	C07441	X25487	C9H13NO2
SUBDBMMJDZJVOS-UHFFFAOYNA-N	No result	No result	X33601	C17H19N3O3S
SUVMJBTUFCVSAD-UHFFFAOYNA-N	No result	No result	X28448	C6H11NOS2
SWGXDLRCJNEEGZ-UHFFFAOYSA-N	No result	C11519	X11967	C7H13NO
SWTYBBUBEPPYCX-BQRHHIOENA-N	No result	No result	X33452	C22H32O3
SXKNCCSPZDCRFD-UHFFFAOYSA-N	HMDB0001252	C00576	X5164	C5H12NO
SXZYCXMUPBBULW-UHFFFAOYNA-N	No result	No result	X6978	C6H10O6
TWBVHOYVCUOMJY-KUBAVDMBNA-N	No result	No result	X57495	C27H44NO7P
TWNIBLMWSKIRAT-VFUOTHLCSA-N	HMDB0000640	No result	X24118	C6H10O5
UBQKCCHYAOITMY-UHFFFAOYSA-N	HMDB0013751	C02502	X3160	C5H5NO
UCMIRNVEIXFBKS-UHFFFAOYSA-N	HMDB0000056	C00099	X2108	C3H7NO2
UFAHZIUFPNSHSL-UHFFFAOYNA-N	No result	No result	X41095	C10H19NO4
UGJMXCAKCUNAIE-UHFFFAOYSA-N	HMDB0005015	D00332	X26897	C9H17NO2
UGQMRVRMYYASKQ-KQYNXXCUSA-N	HMDB0000195	C00294	X20769	C10H12N4O5
UHDGCWIWMRVCDJ-XVFCMESISA-N	HMDB0000089	C00475	X17008	C9H13N3O5
UHXUZOCRWCRNSJ-QPJJXVBHSA-N	HMDB0031804	C11196	X24104	C5H10N2O2S
UIKROCXWUNQSPJ-UHFFFAOYNA-N	No result	No result	X28278	C10H12N2O
UJVHVMNGOZXSOZ-UHFFFAOYNA-N	No result	No result	X9392	C4H10N2O2
ULSIYEODSMZIPX-UHFFFAOYNA-N	No result	No result	X15118	C8H11NO
UNILCTDPRMGSDM-JEBPEJKENA-N	No result	No result	X54656	C25H42NO7P
URXPORXPKXWHEF-MSUUIHNZNA-N	No result	No result	X55559	C25H50NO7P
USRGIUJOYOXOQJ-UHFFFAOYNA-N	No result	No result	X35326	C4H10NO6P
UUCUQJHYUPXDHN-UHFFFAOYSA-N	No result	No result	X23249	C10H9NO
UVBYMVOUBXYSFV-UHFFFAOYNA-N	No result	No result	X19265	C10H14N2O6
UYPYRKYUKCHHIB-UHFFFAOYSA-N	HMDB0000925	C01104	X79	C3H9NO
UZTFMUBKZQVKLK-UHFFFAOYSA-N	HMDB0003681	C02946	X18477	C6H11NO3
VAOCPAMSLUNLGC-UHFFFAOYSA-N	HMDB0015052	C07203	X26773	C6H9N3O3
VEQOALNAAJBPNY-UHFFFAOYSA-N	HMDB0015503	C13244	X32382	C11H12N2O
VEXDRERIMPLZLU-UHFFFAOYNA-N	No result	No result	X9255	C5H10O3
VHCNQEUWZYOAEV-UHFFFAOYSA-N	No result	C10930	X36541	C10H10N4O
VHFVKMTVMIZMIK-UHFFFAOYSA-N	HMDB0061008	C11738	X34504	C10H13ClN2
VIHYIVKEECZGOU-UHFFFAOYSA-N	No result	C02560	X7041	C5H6N2O
VMUXSMXIQBNMGZ-UHFFFAOYSA-N	HMDB0036626	C02274	X19384	C9H8O2
VQAJJNQKTRZJIQ-UHFFFAOYNA-N	No result	No result	X21705	C10H14N2O7
VQMSRUREDGBWKT-UHFFFAOYSA-N	No result	undefined	X27482	C10H7NO2
VUIMBZIZZFSQEE-UHFFFAOYSA-N	no result	No result	X23239	C10H9NO
VUNPIAMEJXBAFP-MRVPVSSYSA-N	no result	No result	X34248	C10H13NO3
VVIUBCNYACGLLV-UHFFFAOYNA-N	no result	No result	X6778	C2H7NO2S
VVLXCWVSSLFQDS-UHFFFAOYNA-N	no result	No result	X27542	C14H18N2O6
VWVSBHGCDBMOOT-UHFFFAOYNA-N	no result	No result	X38379	C22H29FO4
VYFYYTLLBUKUHU-UHFFFAOYSA-N	HMDB0000073	C03758	X20810	C8H11NO2
VZCCETWTMQHEPK-QNEBEIHSSA-N	HMDB0003073	C06426	X22316	C18H30O2
WBHHMMIMDMUBKC-XFXZXTDPNA-N	No result	No result	X25506	C18H34O3
WBYWAXJHAXSJNI-VOTSOKGWSA-N	HMDB0000930	C00423	X19400	C9H8O2
WFJIVOKAWHGMBH-UHFFFAOYSA-N	HMDB0032567	D04441	X33974	C12H18O2
WFPZSXYXPSUOPY-ROYWQJLOSA-N	HMDB0006557	C00498	X63182	C16H25N5O15P2
WHBMMWSBFZVSSR-UHFFFAOYNA-N	No result	No result	X730	C4H8O3
WHOOUMGHGSPMGR-UHFFFAOYSA-N	HMDB0001190	C00637	X23240	C10H9NO
WHUUTDBJXJRKMK-UHFFFAOYNA-N	No result	No result	X19103	C5H9NO4
WJAJPNHVVFWKKL-UHFFFAOYNA-N	No result	No result	X39177	C11H17NO3
WJCNZQLZVWNLKY-UHFFFAOYSA-N	HMDB0014868	C07131	X36145	C10H7N3S
WJUFSDZVCOTFON-UHFFFAOYSA-N	HMDB0032138	C02201	X25236	C9H10O3
WLRVSRJKZYZCJY-UHFFFAOYSA-N	No result	No result	X33693	C11H15NO2
WMCQWXZMVIETAO-UHFFFAOYSA-N	HMDB0061112	No result	X16550	C12H16O5
WPVVMKYQOMJPIN-UHFFFAOYSA-N	No result	No result	X39116	C10H14ClN3
WPYMKLBDIGXBTP-UHFFFAOYSA-N	HMDB0001870	C00180	X10193	C7H6O2
WQZGKKKJIJFFOK-QTVWNMPRSA-N	No result	No result	X29324	C6H12O6
WQZGKKKJIJFFOK-SVZMEOIVSA-N	No result	No result	X34802	C6H12O6
WRHZVMBBRYBTKZ-UHFFFAOYSA-N	HMDB0004230	C05942	X7373	C5H5NO2
WRUSVQOKJIDBLP-HWKANZROSA-N	HMDB0000959	No result	X22274	C7H11NO3
WTDRDQBEARUVNC-LURJTMIESA-N	HMDB0000181	C00355	X34771	C9H11NO4
WWNNZCOKKKDOPX-UHFFFAOYSA-N	HMDB0000875	C01004	X14999	C7H7NO2
WXNXCEHXYPACJF-UHFFFAOYNA-N	No result	No result	X27493	C8H15NO3
WXNZTHHGJRFXKQ-UHFFFAOYSA-N	No result	C02124	X2009	C6H5ClO
WXTMDXOMEHJXQO-UHFFFAOYSA-N	HMDB0000152	C00628	X21140	C7H6O4
WXUAQHNMJWJLTG-UHFFFAOYNA-N	No result	No result	X2320	C5H8O4
WYKYKTKDBLFHCY-UHFFFAOYSA-N	No result	No result	X42364	C10H8ClN3O
WZSWWJLIQCVBRG-ZCXUNETKNA-N	No result	No result	X60280	C26H52NO7P
WZZLDXDUQPOXNW-UHFFFAOYSA-N	No result	C18885	X32424	C9H20N2O2
XERJKGMBORTKEO-VZUCSPMQSA-N	No result	No result	X35022	C7H10N4O3
XGILAAMKEQUXLS-UHFFFAOYNA-N	No result	No result	X10661	C11H11NO3
XKUKSGPZAADMRA-UHFFFAOYSA-N	HMDB0029419	No result	X32645	C6H11N3O4
XLBVNMSMFQMKEY-UHFFFAOYNA-N	No result	No result	X23821	C6H11NO4
XNGIFLGASWRNHJ-UHFFFAOYSA-N	HMDB0002107	C01606	X5529	C8H6O4
XNSYLGPLANWBHH-UHFFFAOYSA-N	No result	No result	X33819	C7H6N4O3
XOAAWQZATWQOTB-UHFFFAOYSA-N	HMDB0000251	C00245	X1811	C2H7NO3S
XPQIPUZPSLAZDV-UHFFFAOYSA-N	No result	No result	X10325	C7H10N2
XQZVZULJKVALRI-UHFFFAOYNA-N	No result	No result	X37293	C8H15NOS2
XUYJLQHKOGNDPB-UHFFFAOYSA-N	HMDB0004110	C05682	X16238	C2H5O5P
XVVUABVHOSCDJP-UHFFFAOYNA-N	No result	No result	X10432	C10H13N5
XXFACTAYGKKOQB-UHFFFAOYNA-N	No result	No result	X42445	C10H15N5O
XZKIHKMTEMTJQX-UHFFFAOYSA-N	HMDB0060272	C03360	X41654	C6H6NO6P
XZWYZXLIPXDOLR-UHFFFAOYSA-N	HMDB0001921	C07151	X12656	C4H11N5
YAPQBXQYLJRXSA-UHFFFAOYSA-N	HMDB0002825	C07480	X29350	C7H8N4O2
YCIMNLLNPGFGHC-UHFFFAOYSA-N	HMDB0000957	C00090	X989	C6H6O2
YEESKJGWJFYOOK-IJHYULJSSA-N	No result	C05951	X54291	C25H40N2O6S
YGCFIWIQZPHFLU-UHFFFAOYSA-N	HMDB0033585	No result	X5135	C4H5NO4S
YGSDEFSMJLZEOE-UHFFFAOYSA-N	HMDB0001895	C00805	X2966	C7H6O3
YHHSONZFOIEMCP-UHFFFAOYSA-O	HMDB0001565	C00588	X30346	C5H15NO4P
YHMYGUUIMTVXNW-UHFFFAOYSA-N	No result	No result	X19985	C7H6N2S
YHQDZJICGQWFHK-UHFFFAOYSA-N	No result	C03474	X32885	C9H6N2O3
YJCJVMMDTBEITC-UHFFFAOYSA-N	No result	C02774	X8236	C10H20O3
YJMNOKOLADGBKA-UHFFFAOYSA-N	No result	No result	X20792	C11H7N
YPJUNDFVDDCYIH-UHFFFAOYSA-N	No result	No result	X12473	C4HF7O2
YQUVCSBJEUQKSH-UHFFFAOYSA-N	HMDB0001856	C00230	X4271	C7H6O4
YSMODUONRAFBET-UHFFFAOYNA-N	No result	No result	X24154	C6H14N2O3
YTIVTFGABIZHHX-UHFFFAOYSA-N	No result	C03248	X1134	C4H2O4
YYTOWTFIPGDNDQ-UHFFFAOYSA-N	No result	No result	X38221	C12H17NO2
YZRXRLLRSPQHDK-UHFFFAOYNA-N	No result	No result	X31030	C11H20O2
YZXBAPSDXZZRGB-DOFZRALJSA-N	HMDB0001043	C00219	X26554	C20H32O2
ZBCBWPMODOFKDW-UHFFFAOYSA-N	HMDB0004437	C06772	X6086	C4H11NO2
ZBSGKPYXQINNGF-UHFFFAOYSA-N	HMDB0003269	C05380	X29318	C8H8N2O3
ZCXGMSGCBDSEOY-UHFFFAOYSA-N	No result	No result	X40138	C7H5NO3S2
ZDXPYRJPNDTMRX-UHFFFAOYNA-N	No result	No result	X18844	C5H10N2O3
ZDXPYRJPNDTMRX-VKHMYHEASA-N	HMDB0000641	C00064	X18812	C5H10N2O3
ZFXYFBGIUFBOJW-UHFFFAOYSA-N	HMDB0001889	C07130	X7236	C7H8N4O2
ZHYZQXUYZJNEHD-UHFFFAOYSA-N	HMDB0036103	No result	X25877	C10H16O2
[truncated: 8 more rows]

## Sheet: Step4
Differential lipid metabolites identified via pairwise comparisons of quartiles (Q1-Q4) using Duncan's new multiple range test
[truncated: 662 more rows]

[truncated: 1 more sheets: Step5]
