# Supplementary material for: Metabolic characteristics related to potentially toxic elements in the blood of young adults in China: a cross-sectional study
Source: Front Nutr. 2025 Nov 19;12:1678706. doi: 10.3389/fnut.2025.1678706 (PMC12672240; doi:10.3389/fnut.2025.1678706)
Supplement: Supplementary file 3 [file Table_2.XLSX]

## Sheet: Cu
1.Tukey HSD Results for L-Phenylalanine
diff	lwr	upr	p adj	Comparison
-0.026401	-0.071543	0.018741	0.435301	Q2-Q1
-0.0626936	-0.107836	-0.0175515	0.00206563	Q3-Q1
-0.100377	-0.145493	-0.0552608	7.44429e-08	Q4-Q1
-0.0362925	-0.0814605	0.00887541	0.164666	Q3-Q2
-0.0739759	-0.119118	-0.0288338	0.000154682	Q4-Q2
-0.0376833	-0.0828254	0.00745871	0.138933	Q4-Q3
2.Tukey HSD Results for L-Tryptophan
diff	lwr	upr	p adj	Comparison
0.0864008	-0.0018176	0.174619	0.0574358	Q2-Q1
0.186513	0.0982948	0.274732	3.70681e-07	Q3-Q1
0.191137	0.102969	0.279305	1.7176e-07	Q4-Q1
0.100112	0.0118434	0.188381	0.0187862	Q3-Q2
0.104736	0.016518	0.192955	0.0123081	Q4-Q2
0.00462397	-0.0835944	0.0928424	0.999126	Q4-Q3
3.Tukey HSD Results for N-Acetylornithine
diff	lwr	upr	p adj	Comparison
-0.016425	-0.0628088	0.0299588	0.799204	Q2-Q1
-0.0476633	-0.0940471	-0.00127951	0.0413256	Q3-Q1
-0.0540165	-0.100374	-0.00765936	0.0147038	Q4-Q1
-0.0312383	-0.0776487	0.0151721	0.307895	Q3-Q2
-0.0375915	-0.0839753	0.00879229	0.158674	Q4-Q2
-0.00635322	-0.052737	0.0400306	0.98501	Q4-Q3
4.Tukey HSD Results for Nicotinamide
diff	lwr	upr	p adj	Comparison
0.044166	-0.0124571	0.100789	0.186164	Q2-Q1
0.0833677	0.0267446	0.139991	0.000909461	Q3-Q1
0.0530133	-0.00357735	0.109604	0.0757448	Q4-Q1
0.0392017	-0.0174539	0.0958573	0.283636	Q3-Q2
0.00884726	-0.0477759	0.0654704	0.978055	Q4-Q2
-0.0303545	-0.0869776	0.0262687	0.513011	Q4-Q3
5.Tukey HSD Results for Pyridoxamine
diff	lwr	upr	p adj	Comparison
0.0482849	-0.0427589	0.139329	0.522347	Q2-Q1
0.10086	0.0098158	0.191903	0.0230052	Q3-Q1
0.107401	0.016409	0.198392	0.0130189	Q4-Q1
0.0525747	-0.0385214	0.143671	0.447327	Q3-Q2
0.0591157	-0.0319282	0.150159	0.340105	Q4-Q2
0.00654095	-0.0845029	0.0975848	0.997763	Q4-Q3
6.Tukey HSD Results for Quinolinate
diff	lwr	upr	p adj	Comparison
-0.0370362	-0.0810547	0.00698236	0.133905	Q2-Q1
-0.077024	-0.121043	-0.0330054	4.29217e-05	Q3-Q1
-0.07766	-0.121653	-0.0336667	3.56832e-05	Q4-Q1
-0.0399878	-0.0840316	0.00405602	0.0906605	Q3-Q2
-0.0406238	-0.0846423	0.00339478	0.0826591	Q4-Q2
-0.000635985	-0.0446545	0.0433826	0.999982	Q4-Q3
7.Tukey HSD Results for Serotonin
diff	lwr	upr	p adj	Comparison
-0.10192	-0.185628	-0.0182117	0.00958028	Q2-Q1
-0.0632897	-0.146998	0.0204184	0.209994	Q3-Q1
-0.109342	-0.193002	-0.0256816	0.00440903	Q4-Q1
0.0386301	-0.045126	0.122386	0.635771	Q3-Q2
-0.00742185	-0.0911299	0.0762862	0.995823	Q4-Q2
-0.046052	-0.12976	0.0376561	0.490236	Q4-Q3
8.Tukey HSD Results for Spermidine
diff	lwr	upr	p adj	Comparison
-0.143285	-0.276707	-0.00986226	0.0296335	Q2-Q1
-0.168225	-0.301647	-0.0348021	0.00662585	Q3-Q1
-0.10257	-0.235916	0.0307763	0.196676	Q4-Q1
-0.0249398	-0.158439	0.108559	0.96344	Q3-Q2
0.0407151	-0.0927074	0.174138	0.861423	Q4-Q2
0.065655	-0.0677676	0.199077	0.585168	Q4-Q3
9.Tukey HSD Results for Urocanate
diff	lwr	upr	p adj	Comparison
-0.164318	-0.260428	-0.0682067	6.88392e-05	Q2-Q1
-0.225528	-0.321639	-0.129418	1.16848e-08	Q3-Q1
-0.23756	-0.333616	-0.141504	1.55145e-09	Q4-Q1
-0.0612109	-0.157377	0.0349551	0.358138	Q3-Q2
-0.0732424	-0.169353	0.0228684	0.203845	Q4-Q2
-0.0120315	-0.108142	0.0840793	0.988469	Q4-Q3
10.Tukey HSD Results for Histamine
diff	lwr	upr	p adj	Comparison
-0.00784356	-0.0663753	0.0506882	0.985935	Q2-Q1
-0.054309	-0.112841	0.00422274	0.0801283	Q3-Q1
-0.0781039	-0.136602	-0.0196058	0.00341343	Q4-Q1
-0.0464654	-0.105031	0.0120999	0.173681	Q3-Q2
-0.0702603	-0.128792	-0.0117286	0.0110505	Q4-Q2
-0.0237949	-0.0823266	0.0347369	0.722702	Q4-Q3
11.Tukey HSD Results for Indole-3-acetaldehyde
Tukey HSD Results for X23240
diff	lwr	upr	p adj	Comparison
0.113907	0.0117214	0.216093	0.0218286	Q2-Q1
0.196372	0.0941864	0.298558	5.05818e-06	Q3-Q1
0.219109	0.116982	0.321236	2.37413e-07	Q4-Q1
0.0824649	-0.0197794	0.184709	0.162018	Q3-Q2
0.105201	0.00301566	0.207387	0.0407709	Q4-Q2
0.0227365	-0.0794493	0.124922	0.940384	Q4-Q3
12.Tukey HSD Results for indolepyruvate
diff	lwr	upr	p adj	Comparison
-0.00504664	-0.0844496	0.0743563	0.998447	Q2-Q1
-0.0450501	-0.124453	0.0343528	0.462733	Q3-Q1
-0.0801938	-0.159551	-0.00083648	0.0465198	Q4-Q1
-0.0400035	-0.119452	0.039445	0.566353	Q3-Q2
-0.0751472	-0.15455	0.00425576	0.0712435	Q4-Q2
-0.0351437	-0.114547	0.0442592	0.665918	Q4-Q3
13.Tukey HSD Results for Arginine
diff	lwr	upr	p adj	Comparison
0.0117678	-0.0289645	0.0525002	0.87969	Q2-Q1
-0.0355817	-0.076314	0.00515066	0.111361	Q3-Q1
-0.0425694	-0.0832784	-0.00186044	0.0363543	Q4-Q1
-0.0473495	-0.0881052	-0.00659377	0.0151132	Q3-Q2
-0.0543372	-0.0950696	-0.0136049	0.0034495	Q4-Q2
-0.00698771	-0.0477201	0.0337446	0.971309	Q4-Q3
14.Tukey HSD Results for L-Citrulline
diff	lwr	upr	p adj	Comparison
-0.0323421	-0.0670343	0.00235006	0.0779415	Q2-Q1
-0.0513918	-0.086084	-0.0166996	0.000829879	Q3-Q1
-0.0976444	-0.132317	-0.0629721	9.90941e-12	Q4-Q1
-0.0190497	-0.0537618	0.0156624	0.492423	Q3-Q2
-0.0653023	-0.0999944	-0.0306101	8.39195e-06	Q4-Q2
-0.0462526	-0.0809447	-0.0115604	0.00347419	Q4-Q3
15.Tukey HSD Results for L-Histidine
diff	lwr	upr	p adj	Comparison
0.0186672	-0.0134122	0.0507466	0.43987	Q2-Q1
0.0349695	0.00289013	0.067049	0.0262882	Q3-Q1
0.0435008	0.0114398	0.0755618	0.00279347	Q4-Q1
0.0163024	-0.0157955	0.0484002	0.559146	Q3-Q2
0.0248336	-0.00724584	0.056913	0.191829	Q4-Q2
0.00853121	-0.0235482	0.0406106	0.903269	Q4-Q3
16.Tukey HSD Results for 1-Methylnicotinamide
diff	lwr	upr	p adj	Comparison
-0.0253285	-0.10808	0.0574226	0.86035	Q2-Q1
0.0332348	-0.0495164	0.115986	0.730207	Q3-Q1
0.0930353	0.0103317	0.175739	0.0201818	Q4-Q1
0.0585633	-0.0242353	0.141362	0.264715	Q3-Q2
0.118364	0.0356127	0.201115	0.00138143	Q4-Q2
0.0598005	-0.0229506	0.142552	0.246604	Q4-Q3
17.Tukey HSD Results for 2-Hydroxyphenylacetate
diff	lwr	upr	p adj	Comparison
-0.026716	-0.0782857	0.0248536	0.542456	Q2-Q1
-0.0531059	-0.104676	-0.00153626	0.0406912	Q3-Q1
-0.0479737	-0.0995137	0.00356634	0.0786586	Q4-Q1
-0.0263899	-0.0779891	0.0252094	0.553321	Q3-Q2
-0.0212577	-0.0728273	0.030312	0.713935	Q4-Q2
0.00513222	-0.0464374	0.0567019	0.994123	Q4-Q3
18.Tukey HSD Results for 3-Methyl-2-oxobutanoic acid
diff	lwr	upr	p adj	Comparison
-0.050001	-0.098011	-0.00199089	0.0374675	Q2-Q1
-0.059227	-0.107237	-0.011217	0.00836675	Q3-Q1
-0.0405334	-0.0885159	0.00744905	0.131387	Q4-Q1
-0.00922608	-0.0572637	0.0388115	0.960466	Q3-Q2
0.00946751	-0.0385426	0.0574776	0.957415	Q4-Q2
0.0186936	-0.0293165	0.0667037	0.748674	Q4-Q3
19.Tukey HSD Results for 4-Acetamidobutanoate
diff	lwr	upr	p adj	Comparison
-0.0182339	-0.0634535	0.0269857	0.727756	Q2-Q1
-0.0502456	-0.0954652	-0.00502602	0.0224296	Q3-Q1
-0.0831753	-0.128369	-0.0379816	1.42311e-05	Q4-Q1
-0.0320117	-0.0772573	0.0132338	0.264458	Q3-Q2
-0.0649414	-0.110161	-0.0197218	0.00130512	Q4-Q2
-0.0329296	-0.0781493	0.01229	0.240244	Q4-Q3
20.Tukey HSD Results for 5-Methoxyindoleacetate
diff	lwr	upr	p adj	Comparison
-0.00444163	-0.0447448	0.0358615	0.992064	Q2-Q1
-0.0516478	-0.091951	-0.0113447	0.00553193	Q3-Q1
-0.0756234	-0.115903	-0.0353433	8.93082e-06	Q4-Q1
-0.0472062	-0.0875325	-0.00687992	0.0140827	Q3-Q2
-0.0711817	-0.111485	-0.0308786	3.53048e-05	Q4-Q2
-0.0239755	-0.0642787	0.0163276	0.419822	Q4-Q3
21.Tukey HSD Results for Guanidinoacetate
diff	lwr	upr	p adj	Comparison
-0.0602299	-0.128195	0.00773522	0.103355	Q2-Q1
-0.0750146	-0.14298	-0.00704948	0.0237297	Q3-Q1
-0.0792601	-0.147186	-0.011334	0.0145129	Q4-Q1
-0.0147847	-0.0827889	0.0532195	0.944083	Q3-Q2
-0.0190302	-0.0869953	0.048935	0.889151	Q4-Q2
-0.00424548	-0.0722106	0.0637197	0.998525	Q4-Q3
22.Tukey HSD Results for Linoleate
diff	lwr	upr	p adj	Comparison
-0.0550791	-0.106467	-0.00369099	0.0300919	Q2-Q1
-0.0588166	-0.110205	-0.00742848	0.0173217	Q3-Q1
-0.0415188	-0.0928774	0.00983978	0.160413	Q4-Q1
-0.00373749	-0.0551551	0.0476801	0.997684	Q3-Q2
0.0135603	-0.0378278	0.0649484	0.905253	Q4-Q2
0.0172978	-0.0340903	0.0686859	0.822612	Q4-Q3

## Sheet: Ce
1.Tukey HSD Results for (6Z,9Z,12Z)-Octadecatrienoic acid
diff	lwr	upr	p adj	Comparison
0.104938	-0.00977509	0.219651	0.0869109	Q2-Q1
0.0802773	-0.0344357	0.19499	0.273836	Q3-Q1
0.158649	0.0440018	0.273296	0.00216647	Q4-Q1
-0.0246606	-0.139439	0.0901182	0.945887	Q3-Q2
0.053711	-0.0610019	0.168424	0.624345	Q4-Q2
0.0783716	-0.0363414	0.193085	0.294736	Q4-Q3
2.Tukey HSD Results for Acetylcholine
diff	lwr	upr	p adj	Comparison
0.0374805	-0.00879957	0.0837606	0.15917	Q2-Q1
0.0352054	-0.0110747	0.0814855	0.205231	Q3-Q1
0.048089	0.00183549	0.0943425	0.0379456	Q4-Q1
-0.00227517	-0.0485818	0.0440315	0.99928	Q3-Q2
0.0106085	-0.0356716	0.0568886	0.935292	Q4-Q2
0.0128837	-0.0333964	0.0591638	0.890823	Q4-Q3
3.Tukey HSD Results for Choline phosphate
diff	lwr	upr	p adj	Comparison
-0.121919	-0.215213	-0.0286244	0.00441524	Q2-Q1
-0.0988975	-0.192192	-0.00560336	0.0327861	Q3-Q1
-0.0949812	-0.188222	-0.00174063	0.043978	Q4-Q1
0.0230211	-0.0703266	0.116369	0.921007	Q3-Q2
0.0269374	-0.0663567	0.120231	0.879873	Q4-Q2
0.0039163	-0.0893778	0.0972104	0.99955	Q4-Q3
4.Tukey HSD Results for Choline
diff	lwr	upr	p adj	Comparison
-0.0151103	-0.0530793	0.0228587	0.735764	Q2-Q1
-0.045199	-0.0831681	-0.00722999	0.0119927	Q3-Q1
-0.0299434	-0.0678907	0.00800378	0.177634	Q4-Q1
-0.0300887	-0.0680796	0.0079021	0.174952	Q3-Q2
-0.0148331	-0.0528022	0.0231359	0.746741	Q4-Q2
0.0152556	-0.0227135	0.0532246	0.729953	Q4-Q3
5.Tukey HSD Results for Glycerone phosphate
diff	lwr	upr	p adj	Comparison
0.0482307	-0.0480064	0.144468	0.570219	Q2-Q1
0.0795521	-0.016685	0.175789	0.145328	Q3-Q1
0.135912	0.0397299	0.232094	0.00163544	Q4-Q1
0.0313214	-0.064971	0.127614	0.837105	Q3-Q2
0.087681	-0.00855609	0.183918	0.0889086	Q4-Q2
0.0563596	-0.0398775	0.152597	0.434075	Q4-Q3
6.Tukey HSD Results for Indolepyruvate
diff	lwr	upr	p adj	Comparison
0.152518	0.0737598	0.231277	4.17059e-06	Q2-Q1
0.14313	0.0643715	0.221888	1.89476e-05	Q3-Q1
0.16193	0.0832167	0.240643	8.23185e-07	Q4-Q1
-0.00938827	-0.0881919	0.0694154	0.990025	Q3-Q2
0.00941161	-0.0693469	0.0881701	0.989935	Q4-Q2
0.0187999	-0.0599586	0.0975583	0.927705	Q4-Q3

## Sheet: Fe
1.Tukey HSD Results for 4-Pyridoxate
diff	lwr	upr	p adj	Comparison
0.0436275	-0.0372762	0.124531	0.507856	Q2-Q1
0.115471	0.0345676	0.196375	0.0014239**	Q3-Q1
0.150381	0.069524	0.231238	0.0000112***	Q4-Q1
0.0718438	-0.00910629	0.152794	0.102546	Q3-Q2
0.106754	0.02585	0.187657	0.003937	Q4-Q2
0.0349099	-0.0459938	0.115813	0.683656	Q4-Q3
2.Tukey HSD Results for L-Arginine
diff	lwr	upr	p adj	Comparison
0.0459654	-0.0131695	0.1051	0.188756	Q2-Q1
0.0648612	0.00572639	0.123996	0.0249937*	Q3-Q1
0.0910977	0.0319968	0.150199	0.0004457***	Q4-Q1
0.0188959	-0.0402729	0.0780646	0.84445	Q3-Q2
0.0451323	-0.0140025	0.104267	0.20268	Q4-Q2
0.0262365	-0.0328984	0.0853713	0.664193	Q4-Q3
3.Tukey HSD Results for L-Citrulline
diff	lwr	upr	p adj	Comparison
0.00880745	-0.0262907	0.0439056	0.91721	Q2-Q1
0.0332833	-0.00181481	0.0683814	0.070385	Q3-Q1
0.0442189	0.00914098	0.0792969	0.0066403**	Q4-Q1
0.0244759	-0.0106424	0.0595941	0.277362	Q3-Q2
0.0354115	0.000313373	0.0705096	0.0470384	Q4-Q2
0.0109356	-0.0241625	0.0460337	0.853869	Q4-Q3
4.Tukey HSD Results for L-Glutamate
diff	lwr	upr	p adj	Comparison
-0.0535856	-0.107406	0.000234477	0.0515011	Q2-Q1
-0.0632907	-0.117111	-0.00947063	0.0134872*	Q3-Q1
-0.0630654	-0.116855	-0.00927628	0.0138746*	Q4-Q1
-0.00970511	-0.063556	0.0441458	0.966982	Q3-Q2
-0.00947985	-0.0632999	0.0443402	0.969066	Q4-Q2
0.000225261	-0.0535948	0.0540453	1	Q4-Q3
5.Tukey HSD Results for L-Glutamine
diff	lwr	upr	p adj	Comparison
0.0216838	-0.0116133	0.0549809	0.337452	Q2-Q1
0.0502703	0.0169732	0.0835674	0.0006203***	Q3-Q1
0.0711499	0.0378719	0.104428	0.0000003***	Q4-Q1
0.0285865	-0.00472974	0.0619027	0.121835	Q3-Q2
0.0494661	0.016169	0.0827632	0.0007949	Q4-Q2
0.0208796	-0.0124175	0.0541767	0.371741	Q4-Q3
6.Tukey HSD Results for L-Ornithine
diff	lwr	upr	p adj	Comparison
-0.00467499	-0.0342374	0.0248874	0.977281	Q2-Q1
0.0350192	0.00545677	0.0645815	0.0125772*	Q3-Q1
0.0422985	0.0127531	0.0718439	0.0013641**	Q4-Q1
0.0396941	0.0101148	0.0692735	0.0032063	Q3-Q2
0.0469735	0.0174111	0.0765359	0.0002678	Q4-Q2
0.00727935	-0.022283	0.0368417	0.921336	Q4-Q3
7.Tukey HSD Results for L-Tyrosine
diff	lwr	upr	p adj	Comparison
0.0332926	-0.0777883	0.144373	0.867683	Q2-Q1
0.0695168	-0.0415641	0.180598	0.373555	Q3-Q1
0.116354	0.00533704	0.227371	0.0357426*	Q4-Q1
0.0362242	-0.0749204	0.147369	0.836294	Q3-Q2
0.0830615	-0.0280193	0.194142	0.218744	Q4-Q2
0.0468373	-0.0642435	0.157918	0.699212	Q4-Q3
8.Tukey HSD Results for N-Acetylornithine
diff	lwr	upr	p adj	Comparison
0.0525633	0.00645843	0.0986681	0.0179400*	Q2-Q1
0.0534047	0.00729986	0.0995095	0.0155349*	Q3-Q1
0.103496	0.0574176	0.149574	0.0000001***	Q4-Q1
0.00084143	-0.0452899	0.0469727	0.999963	Q3-Q2
0.0509327	0.00482788	0.0970375	0.023552	Q4-Q2
0.0500913	0.00398645	0.0961961	0.0270085	Q4-Q3
9.Tukey HSD Results for Pyridoxal
diff	lwr	upr	p adj	Comparison
-0.0345085	-0.0641301	-0.00488688	0.0147330*	Q2-Q1
-0.0439307	-0.0735523	-0.014309	0.0008157***	Q3-Q1
-0.0282651	-0.0578697	0.00133956	0.0675156	Q4-Q1
-0.00942217	-0.0390608	0.0202165	0.84623	Q3-Q2
0.00624344	-0.0233782	0.0358651	0.948696	Q4-Q2
0.0156656	-0.013956	0.0452872	0.52478	Q4-Q3
10.Tukey HSD Results for 3-Methyl-2-oxobutanoic acid
diff	lwr	upr	p adj	Comparison
0.0476696	-0.0268756	0.122215	0.353925	Q2-Q1
0.0938312	0.0192859	0.168376	0.0067490**	Q3-Q1
0.0498148	-0.0246876	0.124317	0.313797	Q4-Q1
0.0461615	-0.0284265	0.12075	0.383719	Q3-Q2
0.00214513	-0.0724001	0.0766904	0.999855	Q4-Q2
-0.0440164	-0.118562	0.0305288	0.426604	Q4-Q3
11.Tukey HSD Results for 4-Methyl-2-oxopentanoate
diff	lwr	upr	p adj	Comparison
0.0116142	-0.0339525	0.057181	0.913657	Q2-Q1
0.044663	-0.000903736	0.0902298	0.0571421	Q3-Q1
0.0646897	0.0191491	0.11023	0.0015216**	Q4-Q1
0.0330488	-0.0125441	0.0786417	0.244062	Q3-Q2
0.0530755	0.00750873	0.0986422	0.0147556	Q4-Q2
0.0200267	-0.02554	0.0655935	0.670886	Q4-Q3
12.Tukey HSD Results for Histamine
diff	lwr	upr	p adj	Comparison
0.0640317	0.00577959	0.122284	0.0245502*	Q2-Q1
0.0879405	0.0296884	0.146193	0.0006210***	Q3-Q1
0.12675	0.0685315	0.184969	0.0000002***	Q4-Q1
0.0239088	-0.0343768	0.0821944	0.717047	Q3-Q2
0.0627184	0.0044663	0.120971	0.029039	Q4-Q2
0.0388097	-0.0194425	0.0970618	0.316999	Q4-Q3
13.Tukey HSD Results for L-Histidine
diff	lwr	upr	p adj	Comparison
0.0557118	-0.0389412	0.150365	0.429498	Q2-Q1
0.133062	0.0384087	0.227715	0.0017550**	Q3-Q1
0.102619	0.00802046	0.197218	0.0273480*	Q4-Q1
0.0773499	-0.0173574	0.172057	0.153391	Q3-Q2
0.0469073	-0.0477457	0.14156	0.579426	Q4-Q2
-0.0304426	-0.125096	0.0642104	0.841654	Q4-Q3
14.Tukey HSD Results for Nicotinamide
diff	lwr	upr	p adj	Comparison
-0.0166366	-0.0469301	0.0136569	0.491798	Q2-Q1
-0.0263946	-0.0566882	0.00389889	0.112836	Q3-Q1
-0.0356372	-0.0659134	-0.00536111	0.0133672*	Q4-Q1
-0.00975804	-0.040069	0.0205529	0.841272	Q3-Q2
-0.0190006	-0.0492942	0.0112929	0.371524	Q4-Q2
-0.0092426	-0.0395361	0.0210509	0.86149	Q4-Q3
15.Tukey HSD Results for Nicotinate
diff	lwr	upr	p adj	Comparison
-0.0153433	-0.0522031	0.0215165	0.707645	Q2-Q1
-0.0568507	-0.0937105	-0.0199908	0.0004412***	Q3-Q1
-0.0844109	-0.12125	-0.0475722	0.0000000***	Q4-Q1
-0.0415074	-0.0783884	-0.00462639	0.0201014	Q3-Q2
-0.0690676	-0.105927	-0.0322077	9.4e-06	Q4-Q2
-0.0275602	-0.06442	0.00929965	0.218803	Q4-Q3
16.Tukey HSD Results for Pyridoxine
diff	lwr	upr	p adj	Comparison
-0.031232	-0.0956101	0.033146	0.596599	Q2-Q1
-0.0193478	-0.0837259	0.0450302	0.866749	Q3-Q1
-0.0693998	-0.133741	-0.00505876	0.0286240*	Q4-Q1
0.0118842	-0.0525308	0.0762992	0.964712	Q3-Q2
-0.0381678	-0.102546	0.0262102	0.422904	Q4-Q2
-0.050052	-0.11443	0.014326	0.18859	Q4-Q3
17.Tukey HSD Results for Quinolinate
diff	lwr	upr	p adj	Comparison
0.026618	-0.0124993	0.0657354	0.298259	Q2-Q1
0.0299138	-0.00920358	0.0690311	0.201156	Q3-Q1
0.047758	0.00866315	0.0868529	0.0092620**	Q4-Q1
0.00329572	-0.0358441	0.0424355	0.996416	Q3-Q2
0.02114	-0.0179773	0.0602573	0.505953	Q4-Q2
0.0178443	-0.0212731	0.0569616	0.643985	Q4-Q3
18.Tukey HSD Results for Urocanate
diff	lwr	upr	p adj	Comparison
0.0813404	-0.0158447	0.178526	0.137249	Q2-Q1
0.129506	0.0323205	0.226691	0.0034954**	Q3-Q1
0.0789579	-0.0181715	0.176087	0.156581	Q4-Q1
0.0481652	-0.0490758	0.145406	0.579844	Q3-Q2
-0.00238258	-0.0995677	0.0948026	0.99991	Q4-Q2
-0.0505477	-0.147733	0.0466374	0.539078	Q4-Q3
