# Supplementary material for: Metabolic characteristics related to potentially toxic elements in the blood of young adults in China: a cross-sectional study
Source: Front Nutr. 2025 Nov 19;12:1678706. doi: 10.3389/fnut.2025.1678706 (PMC12672240; doi:10.3389/fnut.2025.1678706)
Supplement: Supplementary file 5 [file Table_4.XLSX]

## Sheet: Step1
Metabolites associated with Fe identified through ANOVA and multiple linear regression analysis
names	Df1	Df2	Sum.Sq1	Sum.Sq2	Mean.Sq1	Mean.Sq2	F.value	P value	Estimate	Std..Error	t.value	P value
X10096	1	1740	0.736534	129.713	0.736534	0.0745476	9.88004	0.00169899	-0.0168485	0.00586657	-2.87196	0.00412907
X10097	1	1740	0.416279	153.811	0.416279	0.0883974	4.70917	0.030137	-0.0131281	0.00639014	-2.05443	0.0400836
X10104	1	1740	0.334197	97.7895	0.334197	0.0562009	5.94647	0.0148462	-0.0113863	0.00509999	-2.23261	0.0257024
X10107	1	1740	1.71207	399.97	1.71207	0.229868	7.44805	0.00641445	-0.0274539	0.0103229	-2.65951	0.00789756
X10172	1	1740	10.5655	1703.23	10.5655	0.97887	10.7935	0.00103881	0.067428	0.0212856	3.16778	0.00156288
X10183	1	1740	2.74179	50.0054	2.74179	0.0287388	95.4041	5.63017e-22	0.0351833	0.00363874	9.6691	1.41663e-21
X1019	1	1740	3.56077	194.336	3.56077	0.111688	31.8815	1.91008e-08	0.0408033	0.00718988	5.67511	1.62178e-08
X10237	1	1740	0.296692	52.5272	0.296692	0.030188	9.82814	0.00174733	-0.0117784	0.00373574	-3.15289	0.00164432
X10247	1	1740	43.5732	3398.77	43.5732	1.95332	22.3073	2.50958e-06	-0.142092	0.0301098	-4.71911	2.55915e-06
X10249	1	1740	11.3323	1225.28	11.3323	0.704182	16.0929	6.28647e-05	0.0731947	0.018048	4.05556	5.22356e-05
X10255	1	1740	25.6021	4869.27	25.6021	2.79843	9.14874	0.00252533	-0.10494	0.035979	-2.91672	0.00358294
X10257	1	1740	12.7218	3057.62	12.7218	1.75725	7.23961	0.00719948	0.0794411	0.0284984	2.78757	0.0053686
X10258	1	1740	7.7224	967.298	7.7224	0.555918	13.8912	0.00019989	-0.0565856	0.0160042	-3.53566	0.000417458
X10259	1	1740	6.75622	1374.32	6.75622	0.789841	8.5539	0.00349245	0.0570008	0.0190758	2.98813	0.00284644
X10299	1	1740	0.535854	207.222	0.535854	0.119093	4.49945	0.0340469	0.0162473	0.0074187	2.19005	0.0286534
X10330	1	1740	0.485111	50.074	0.485111	0.0287782	16.8569	4.21738e-05	0.0153683	0.0036464	4.21466	2.63049e-05
X10333	1	1740	3.71704	62.7569	3.71704	0.0360672	103.059	1.45359e-23	0.0414584	0.00407066	10.1847	1.06504e-23
X10432	1	1740	3.57379	599.77	3.57379	0.344695	10.368	0.00130586	0.0415299	0.0126241	3.28972	0.001023
X10456	1	1740	0.289959	39.5967	0.289959	0.0227567	12.7417	0.000367302	-0.0116567	0.00324132	-3.59627	0.000331871
X10458	1	1740	1.89301	77.8074	1.89301	0.0447169	42.3333	1.00356e-10	-0.02903	0.00454495	-6.38732	2.16379e-10
X10470	1	1740	0.744857	47.1876	0.744857	0.0271193	27.4659	1.79367e-07	0.0189172	0.00353613	5.34969	9.98473e-08
X10485	1	1740	0.617643	212.761	0.617643	0.122277	5.0512	0.0247338	-0.0162448	0.00751934	-2.1604	0.0308786
X10492	1	1740	1.65929	323.074	1.65929	0.185675	8.93652	0.00283444	-0.027782	0.00926895	-2.99732	0.0027624
X10496	1	1740	6.31598	1050.19	6.31598	0.603559	10.4646	0.0012397	0.0519134	0.016717	3.10542	0.00193087
X10499	1	1740	0.3612	135.018	0.3612	0.0775967	4.65484	0.0311027	-0.0129758	0.00599247	-2.16535	0.0304969
X10503	1	1740	1.96314	328.82	1.96314	0.188977	10.3882	0.00129168	0.0314782	0.00935293	3.3656	0.000780482
X10505	1	1740	1.48774	375.08	1.48774	0.215563	6.90166	0.0086872	-0.0247813	0.00998587	-2.48164	0.0131722
X10534	1	1740	10.4438	1199.82	10.4438	0.68955	15.1459	0.000103268	0.0724337	0.0178418	4.05978	5.13097e-05
X10536	1	1740	18.0164	2022.27	18.0164	1.16222	15.5017	8.56821e-05	0.0881091	0.0232037	3.7972	0.000151389
X10544	1	1740	11.2132	2278.14	11.2132	1.30928	8.56443	0.00347242	0.0692773	0.0246263	2.81314	0.00496146
X10661	1	1740	2.33227	120.97	2.33227	0.069523	33.5467	8.23875e-09	0.0332932	0.00565963	5.88257	4.83815e-09
X10664	1	1740	15.776	3034.84	15.776	1.74416	9.04504	0.00267184	0.086393	0.0284259	3.03924	0.00240731
X10667	1	1740	20.8994	3471.71	20.8994	1.99524	10.4746	0.00123299	0.0993003	0.0303668	3.27003	0.00109647
X10668	1	1740	34.6879	4143.39	34.6879	2.38126	14.5671	0.000139992	0.125414	0.0332018	3.77733	0.000163881
X10790	1	1740	0.626959	61.2206	0.626959	0.0351843	17.8193	2.55441e-05	0.0175085	0.00402795	4.34675	1.46206e-05
X10860	1	1740	7.40504	3121.68	7.40504	1.79407	4.12751	0.042343	-0.0566955	0.0288088	-1.96799	0.0492286
X1090	1	1740	3.87791	164.474	3.87791	0.0945254	41.0251	1.92897e-10	0.0413815	0.00659161	6.27791	4.32803e-10
X10959	1	1740	24.6027	6750.88	24.6027	3.87982	6.3412	0.0118856	0.103445	0.0423025	2.44536	0.0145696
X11167	1	1740	0.862161	252.472	0.862161	0.145099	5.9419	0.0148846	-0.0203552	0.00820129	-2.48195	0.0131609
X11326	1	1740	0.596068	139.137	0.596068	0.0799635	7.45425	0.00639252	0.016795	0.00608684	2.75923	0.00585485
X11355	1	1740	11.1773	2876.71	11.1773	1.65328	6.76068	0.00939768	0.0702521	0.0276453	2.5412	0.011134
X11358	1	1740	0.556901	127.45	0.556901	0.0732472	7.60304	0.00588788	-0.0152613	0.00582581	-2.61961	0.00888003
X11369	1	1740	3.86656	335.104	3.86656	0.192588	20.0768	7.92379e-06	-0.0407082	0.00943381	-4.31515	1.68511e-05
X11407	1	1740	8.91107	2382.37	8.91107	1.36918	6.50833	0.010822	-0.0607977	0.0251544	-2.41698	0.0157526
X11416	1	1740	0.722064	100.019	0.722064	0.0574821	12.5616	0.000404164	-0.0170336	0.00515043	-3.30721	0.000961607
X11435	1	1740	3.54229	297.003	3.54229	0.170692	20.7526	5.58947e-06	0.039861	0.00889438	4.48159	7.89442e-06
X11438	1	1740	36.2967	2234.24	36.2967	1.28405	28.2674	1.19311e-07	0.1268	0.0243976	5.19724	2.26218e-07
X11441	1	1740	2.27676	151.83	2.27676	0.0872587	26.0921	3.61257e-07	0.0327578	0.00634595	5.162	2.72478e-07
X11458	1	1740	0.436098	75.6838	0.436098	0.0434964	10.0261	0.00157015	-0.0136344	0.00448754	-3.03829	0.00241486
X11471	1	1740	0.297596	64.4473	0.297596	0.0370387	8.03474	0.00464186	-0.011758	0.00412735	-2.84879	0.00444048
X11479	1	1740	3.22983	517.083	3.22983	0.297174	10.8685	0.000997847	0.0378755	0.0117091	3.2347	0.00124067
X11485	1	1740	23.7781	1084.79	23.7781	0.623443	38.1401	8.17784e-10	0.103474	0.0169961	6.08811	1.40403e-09
X11502	1	1740	39.4364	8825.43	39.4364	5.07209	7.77519	0.00535449	0.137614	0.0484472	2.84048	0.0045572
X11734	1	1740	30.8461	1537.99	30.8461	0.883903	34.8976	4.17078e-09	-0.117668	0.0202424	-5.81296	7.29207e-09
X11964	1	1740	1.31149	156.366	1.31149	0.0898656	14.5939	0.000138025	0.0238309	0.00642425	3.70953	0.000214199
X11967	1	1740	0.6921	99.1011	0.6921	0.0569547	12.1518	0.000502584	-0.0183454	0.00512777	-3.57765	0.000356231
X11969	1	1740	0.307703	97.7923	0.307703	0.0562024	5.47491	0.0194039	0.011319	0.00510229	2.21841	0.0266563
X11971	1	1740	0.537269	120.17	0.537269	0.0690633	7.77938	0.00534217	-0.0156336	0.00564147	-2.7712	0.00564479
X121	1	1740	0.576872	109.156	0.576872	0.0627334	9.19562	0.0024618	0.017248	0.00536942	3.21226	0.00134114
X1217	1	1740	1.43028	119.692	1.43028	0.0687887	20.7924	5.47586e-06	0.0250458	0.00562468	4.45284	9.01569e-06
X12209	1	1740	0.126662	34.3745	0.126662	0.0197554	6.41151	0.0114256	-0.00731374	0.00301596	-2.42501	0.0154095
X12279	1	1740	1.66393	368.273	1.66393	0.211651	7.86169	0.00510538	-0.0276562	0.00990043	-2.79344	0.00527252
X12294	1	1740	2.43527	513.241	2.43527	0.294966	8.25609	0.00411082	-0.0326574	0.0116976	-2.7918	0.0052991
X12310	1	1740	0.581055	144.404	0.581055	0.0829909	7.00143	0.00821782	0.0166201	0.00618707	2.68627	0.00729455
X12318	1	1740	1.42876	35.072	1.42876	0.0201563	70.8841	7.80418e-17	-0.0248001	0.00304827	-8.1358	7.72755e-16
X12336	1	1740	0.845555	359.718	0.845555	0.206734	4.09006	0.0432889	0.0207817	0.00977851	2.12525	0.0337074
X12337	1	1740	16.1427	3123.06	16.1427	1.79486	8.99385	0.00274732	0.0887084	0.0288176	3.07827	0.00211472
X12339	1	1740	29.5306	3227.06	29.5306	1.85463	15.9226	6.87241e-05	0.118049	0.0292763	4.03222	5.76516e-05
X12369	1	1740	0.738646	107.073	0.738646	0.0615361	12.0035	0.000543894	0.0187954	0.00532953	3.52665	0.000431815
X1244	1	1740	0.833392	319.116	0.833392	0.1834	4.54412	0.0331717	0.0196871	0.00922449	2.13422	0.0329647
X12460	1	1740	1.5263	323.982	1.5263	0.186197	8.19724	0.00424567	-0.0265726	0.00929304	-2.85941	0.0042951
X12476	1	1740	0.173772	52.5155	0.173772	0.0301813	5.7576	0.0165221	-0.00869147	0.00372755	-2.33168	0.0198316
X12485	1	1740	0.536216	227.856	0.536216	0.130952	4.09477	0.0431687	-0.0166714	0.00773354	-2.15573	0.0312424
X12490	1	1740	1.07802	423.707	1.07802	0.24351	4.42702	0.0355175	-0.02348	0.0105637	-2.22271	0.0263638
X12503	1	1740	1.48204	37.6135	1.48204	0.021617	68.5591	2.42391e-16	-0.025237	0.00315628	-7.99582	2.33181e-15
X12504	1	1740	2.68457	933.163	2.68457	0.5363	5.00572	0.0253899	0.0371665	0.0157403	2.36124	0.0183242
X12512	1	1740	15.4505	2929.01	15.4505	1.68334	9.17851	0.0024848	0.0873808	0.0278947	3.13252	0.00176213
X12519	1	1740	0.592066	51.0508	0.592066	0.0293395	20.1798	7.51313e-06	0.0166942	0.00368775	4.52694	6.39258e-06
X12523	1	1740	29.6306	3794.52	29.6306	2.18076	13.5873	0.000234704	0.114694	0.0317059	3.61745	0.000306058
X12527	1	1740	4.93759	228.751	4.93759	0.131466	37.5579	1.09516e-09	0.0483996	0.00779299	6.21066	6.59183e-10
X12533	1	1740	0.830451	70.9041	0.830451	0.0407495	20.3794	6.77693e-06	0.020196	0.00432744	4.66695	3.29211e-06
X12540	1	1740	0.544405	99.5521	0.544405	0.0572139	9.51527	0.00206976	-0.0164025	0.00514018	-3.19104	0.00144302
X12559	1	1740	0.373789	151.3	0.373789	0.0869538	4.2987	0.0382883	-0.0131751	0.00633993	-2.07811	0.037846
X12566	1	1740	2.03549	283.53	2.03549	0.162948	12.4917	0.000419458	0.0299262	0.00869108	3.44332	0.000588304
X12568	1	1740	5.12973	125.327	5.12973	0.0720271	71.2194	6.62875e-17	0.0486236	0.00577417	8.42088	7.73016e-17
X12579	1	1740	7.86847	2453.2	7.86847	1.40989	5.58093	0.0182667	0.0649558	0.0255246	2.54483	0.0110192
X12580	1	1740	8.93358	3238.81	8.93358	1.86139	4.79942	0.0286015	0.0668446	0.0293212	2.27973	0.0227446
X12581	1	1740	20.0055	2581.49	20.0055	1.48361	13.4843	0.000247831	0.0966032	0.0262032	3.6867	0.000234189
X12603	1	1740	6.5413	1728.85	6.5413	0.993593	6.58348	0.0103761	0.0533679	0.0214618	2.48664	0.0129891
X12604	1	1740	1.99039	335.382	1.99039	0.192748	10.3264	0.00133544	0.0302006	0.00944314	3.19815	0.00140812
X12605	1	1740	0.326599	116.032	0.326599	0.0666852	4.89762	0.0270231	0.0123836	0.00555849	2.22787	0.0260174
X12607	1	1740	0.894256	309.087	0.894256	0.177636	5.0342	0.0249769	0.0202276	0.00907431	2.22911	0.0259344
X12610	1	1740	0.525863	140.311	0.525863	0.0806384	6.52125	0.0107439	0.015888	0.00610823	2.60109	0.00937208
X12622	1	1740	4.7473	971.874	4.7473	0.558548	8.49935	0.00359818	0.0464702	0.0160238	2.90008	0.00377773
X12625	1	1740	17.8964	1143.82	17.8964	0.657367	27.2243	2.02849e-07	0.0901461	0.0174187	5.17526	2.54091e-07
X12643	1	1740	0.763187	168.765	0.763187	0.0969916	7.86859	0.00508602	-0.0188242	0.00667075	-2.8219	0.00482848
X12656	1	1740	1.12781	124.265	1.12781	0.071417	15.7919	7.35916e-05	-0.0227611	0.00573147	-3.97124	7.44274e-05
X12976	1	1740	2.43795	477.039	2.43795	0.27416	8.89242	0.00290336	-0.0333132	0.0112626	-2.95785	0.0031399
X13042	1	1740	0.716278	164.225	0.716278	0.0943822	7.58912	0.00593332	-0.016767	0.00658428	-2.54652	0.0109663
X13048	1	1740	0.30116	99.6009	0.30116	0.0572419	5.26118	0.0219249	0.0127539	0.0051319	2.48523	0.0130407
X13051	1	1740	0.318794	113.929	0.318794	0.0654767	4.86882	0.0274764	0.0129322	0.00548437	2.35801	0.018484
X13128	1	1740	1.22198	22.6961	1.22198	0.0130437	93.6837	1.28387e-21	-0.0231078	0.00245391	-9.41673	1.43076e-20
X13137	1	1740	4.74411	1198.83	4.74411	0.688983	6.88567	0.00876493	-0.0443656	0.0178683	-2.48292	0.0131252
X13144	1	1740	1.23836	240.022	1.23836	0.137944	8.97729	0.00277221	0.0253242	0.00796932	3.17772	0.00151061
X13150	1	1740	12.8135	1368.65	12.8135	0.786581	16.2902	5.67018e-05	0.0743733	0.0190941	3.89509	0.000101895
X13154	1	1740	47.7187	2707.35	47.7187	1.55595	30.6686	3.52854e-08	-0.145963	0.0268106	-5.44424	5.94784e-08
X13158	1	1740	2.58519	915.996	2.58519	0.526435	4.91075	0.026819	-0.0353142	0.0155865	-2.26569	0.0235933
X1320	1	1740	2.13572	81.7658	2.13572	0.0469918	45.4487	2.12458e-11	0.0309454	0.00464055	6.66847	3.466e-11
X1323	1	1740	0.744074	115.057	0.744074	0.0661248	11.2526	0.000812206	0.0184066	0.00552885	3.3292	0.000889258
X13239	1	1740	43.796	4317.27	43.796	2.48119	17.6512	2.78783e-05	-0.142073	0.0338367	-4.1988	2.8197e-05
X1328	1	1740	0.888008	78.521	0.888008	0.045127	19.678	9.73908e-06	0.0202094	0.0045466	4.44495	9.34898e-06
X13322	1	1740	7.48619	2363.68	7.48619	1.35844	5.51089	0.0190099	0.0595076	0.025079	2.37281	0.0177623
X13323	1	1740	22.6075	1416.64	22.6075	0.814158	27.768	1.53813e-07	0.10273	0.0194145	5.29141	1.36845e-07
X13378	1	1740	0.132687	45.6976	0.132687	0.026263	5.05224	0.0247189	0.00811042	0.00348407	2.32786	0.0200343
X13385	1	1740	23.6599	4371.48	23.6599	2.51235	9.41746	0.00218248	0.105139	0.0340178	3.09071	0.0020286
X13388	1	1740	4.25368	1406.85	4.25368	0.808534	5.26098	0.0219274	0.0446239	0.0193364	2.30777	0.0211296
X13390	1	1740	8.59836	3162.84	8.59836	1.81772	4.7303	0.0297701	0.0633263	0.0290105	2.18288	0.0291788
X13401	1	1740	6.29076	1735.66	6.29076	0.997504	6.3065	0.0121196	-0.0546369	0.0214913	-2.54228	0.0110995
X13404	1	1740	45.8935	6047.61	45.8935	3.47564	13.2044	0.000287407	0.14253	0.0401317	3.55154	0.000393229
X13406	1	1740	11.4052	2194.88	11.4052	1.26142	9.04155	0.00267692	0.0708469	0.0241487	2.93378	0.00339269
X13426	1	1740	3.3442	458.75	3.3442	0.263649	12.6843	0.000378668	0.0401538	0.0110271	3.64139	0.000279148
X13428	1	1740	0.230585	101.282	0.230585	0.0582082	3.96138	0.0467117	-0.0110956	0.00516756	-2.14717	0.0319182
X13440	1	1740	1.49728	41.9813	1.49728	0.0241272	62.0578	5.82664e-15	-0.0263301	0.00333756	-7.88902	5.35265e-15
X13450	1	1740	0.58921	95.2974	0.58921	0.0547686	10.7582	0.00105871	0.0165953	0.00501297	3.31047	0.000950527
X13452	1	1740	0.432516	76.9518	0.432516	0.0442252	9.77985	0.00179355	-0.0138999	0.0045194	-3.0756	0.00213368
X13511	1	1740	12.7344	4064.7	12.7344	2.33604	5.45127	0.0196673	-0.0792701	0.0329041	-2.40913	0.0160946
X13554	1	1740	13.2266	3944.67	13.2266	2.26705	5.83428	0.0158193	-0.0735176	0.0323659	-2.27145	0.0232419
X13559	1	1740	45.01	3672.53	45.01	2.11065	21.3252	4.16042e-06	0.142608	0.0312381	4.56519	5.3421e-06
X13591	1	1740	3.89304	737.99	3.89304	0.424132	9.17884	0.00248435	-0.0427281	0.0140167	-3.04837	0.00233569
X13604	1	1740	0.188164	69.9751	0.188164	0.0402156	4.67889	0.0306713	-0.00850639	0.00430247	-1.9771	0.0481893
X13635	1	1740	0.211723	28.6181	0.211723	0.0164472	12.873	0.000342589	-0.00918313	0.00275418	-3.33425	0.000873353
X13644	1	1740	10.4573	3262.17	10.4573	1.87481	5.57779	0.0182993	0.0661294	0.0293807	2.25078	0.0245246
X13645	1	1740	0.604474	50.1596	0.604474	0.0288273	20.9688	4.99962e-06	0.0170273	0.00364424	4.6724	3.20706e-06
X13646	1	1740	0.189557	54.6907	0.189557	0.0314315	6.03081	0.0141554	-0.00863645	0.00381231	-2.26541	0.0236103
X13651	1	1740	8.42206	2064.16	8.42206	1.1863	7.09945	0.00778197	-0.0583457	0.0233894	-2.49454	0.0127046
X13664	1	1740	19.689	8169.22	19.689	4.69496	4.19364	0.0407256	-0.0933475	0.0464505	-2.00961	0.0446274
X13683	1	1740	1.31934	181.412	1.31934	0.10426	12.6543	0.000384735	-0.0248357	0.00694405	-3.57654	0.000357737
X13863	1	1740	1.40143	77.2535	1.40143	0.0443986	31.5648	2.24182e-08	0.0255053	0.00452934	5.63114	2.08502e-08
X13877	1	1740	12.6376	4518.58	12.6376	2.59688	4.86646	0.0275138	0.0811082	0.0346704	2.33941	0.0194273
X13892	1	1740	0.874329	119.939	0.874329	0.0689304	12.6842	0.000378672	0.0189649	0.00563299	3.36675	0.000777241
X13895	1	1740	0.560119	190.462	0.560119	0.109461	5.11707	0.0238145	0.0146945	0.00709654	2.07066	0.0385386
X13899	1	1740	1.48726	290.431	1.48726	0.166914	8.91033	0.00287517	-0.0254634	0.0087953	-2.89511	0.00383777
X1390	1	1740	0.375925	118.038	0.375925	0.0678381	5.5415	0.0186813	0.0135668	0.00559022	2.42689	0.0153303
X1391	1	1740	8.06025	792.384	8.06025	0.455393	17.6995	2.71863e-05	0.0587718	0.0145245	4.04638	5.43058e-05
X13915	1	1740	1.37246	147.031	1.37246	0.0845007	16.242	5.81476e-05	0.0255951	0.00624596	4.09786	4.36261e-05
X13919	1	1740	0.423482	72.6561	0.423482	0.0417564	10.1417	0.00147516	-0.0135744	0.00439126	-3.09123	0.00202505
X13932	1	1740	2.41281	322.386	2.41281	0.185279	13.0226	0.000316462	-0.0311672	0.00922282	-3.37936	0.00074268
X13937	1	1740	0.231904	67.473	0.231904	0.0387776	5.98035	0.0145646	0.0104116	0.00423727	2.45716	0.0141015
X1394	1	1740	2.53515	120.458	2.53515	0.0692287	36.62	1.75392e-09	0.0339851	0.00563155	6.03476	1.9429e-09
X1398	1	1740	1.31234	227.766	1.31234	0.1309	10.0255	0.00157062	0.0256629	0.00777794	3.29945	0.000988415
X1399	1	1740	3.12476	598.849	3.12476	0.344166	9.07922	0.00262262	0.03855	0.0126272	3.05294	0.0023006
X14057	1	1740	2.03426	255.154	2.03426	0.14664	13.8724	0.000201884	-0.0305206	0.00823338	-3.70694	0.000216384
X1407	1	1740	0.688123	138.189	0.688123	0.0794192	8.66443	0.0032878	-0.017464	0.00605624	-2.88364	0.00397969
X14106	1	1740	1.7707	59.0958	1.7707	0.0339631	52.136	7.70685e-13	0.02872	0.00396105	7.25061	6.22755e-13
X14129	1	1740	1.5465	236.397	1.5465	0.13586	11.383	0.000757464	0.0271661	0.00791424	3.43256	0.000611988
X14131	1	1740	0.358716	108.68	0.358716	0.0624596	5.74317	0.0166579	-0.0131044	0.00537067	-2.43999	0.0147876
X14144	1	1740	9.10161	2526.88	9.10161	1.45223	6.26732	0.0123895	0.0639367	0.0259456	2.46425	0.0138264
X1415	1	1740	1.16695	163.281	1.16695	0.0938397	12.4356	0.000432153	-0.0224334	0.00659617	-3.40097	0.000686748
X1425	1	1740	0.429492	175.335	0.429492	0.100767	4.26222	0.0391168	-0.0140419	0.00680344	-2.06394	0.0391719
X14251	1	1740	0.90931	146.34	0.90931	0.0841035	10.8118	0.00102866	0.0212339	0.00623671	3.40466	0.000677586
X14258	1	1740	3.17199	317.661	3.17199	0.182564	17.3747	3.21956e-05	0.039755	0.00915747	4.34126	1.49862e-05
X14259	1	1740	36.2545	3846.97	36.2545	2.2109	16.398	5.35933e-05	0.127994	0.0319227	4.00951	6.34314e-05
X14264	1	1740	30.8273	5849.4	30.8273	3.36173	9.17007	0.00249621	-0.115546	0.0394399	-2.92966	0.00343773
X14275	1	1740	7.9667	1293.19	7.9667	0.743216	10.7192	0.00108108	0.0617316	0.0185042	3.33609	0.000867636
X14284	1	1740	2.60125	174.59	2.60125	0.100339	25.9247	3.93476e-07	0.03563	0.00679292	5.24516	1.75341e-07
X14291	1	1740	5.07688	1692.3	5.07688	0.972586	5.21998	0.0224487	0.0469804	0.0211678	2.21943	0.0265866
X14303	1	1740	7.53597	747.555	7.53597	0.429629	17.5406	2.95306e-05	-0.0580824	0.0140869	-4.12316	3.91406e-05
X1431	1	1740	0.363137	44.293	0.363137	0.0254557	14.2654	0.000164093	0.0133164	0.00342426	3.88883	0.000104536
X14312	1	1740	0.213041	45.5049	0.213041	0.0261523	8.14619	0.00436626	-0.00953	0.00347347	-2.74366	0.00613859
X14321	1	1740	1.12168	167.093	1.12168	0.0960305	11.6805	0.000646138	0.0227385	0.00667098	3.40856	0.000668034
X14327	1	1740	5.90017	822.943	5.90017	0.472956	12.4751	0.000423169	0.0508533	0.0147448	3.44889	0.000576379
X14334	1	1740	0.875655	286.22	0.875655	0.164494	5.32331	0.0211589	-0.0209111	0.0086854	-2.40761	0.0161613
X14338	1	1740	1.04638	394.954	1.04638	0.226985	4.6099	0.0319258	0.0231158	0.0102413	2.25712	0.0241247
X14340	1	1740	1.14521	205.03	1.14521	0.117833	9.71891	0.00185366	-0.0227646	0.0073837	-3.08309	0.00208099
X14341	1	1740	0.30459	128.149	0.30459	0.0736486	4.13573	0.0421385	0.0130054	0.00583596	2.2285	0.0259751
X14358	1	1740	1.29098	184.18	1.29098	0.105851	12.1963	0.000490817	-0.0240647	0.00698116	-3.44709	0.000580206
X14380	1	1740	0.570262	48.5827	0.570262	0.0279211	20.424	6.62256e-06	-0.016004	0.00358258	-4.46717	8.4392e-06
X14382	1	1740	1.9747	326.46	1.9747	0.187621	10.525	0.00120007	-0.0310978	0.00931804	-3.33738	0.000863655
X14389	1	1740	4.05073	320.023	4.05073	0.183921	22.0243	2.90275e-06	-0.0438035	0.00922455	-4.74858	2.21726e-06
X14416	1	1740	8.45558	1479.09	8.45558	0.850049	9.94717	0.00163848	0.0602898	0.019757	3.05157	0.00231111
X14420	1	1740	0.954642	72.6101	0.954642	0.0417299	22.8767	1.87302e-06	0.0214388	0.00437112	4.90465	1.02368e-06
X14422	1	1740	0.291881	68.2771	0.291881	0.0392397	7.43841	0.00644876	0.012167	0.00425041	2.86255	0.00425304
X14426	1	1740	1.06064	226.325	1.06064	0.130072	8.15423	0.00434704	0.0233433	0.00774729	3.01309	0.00262356
X14433	1	1740	0.147354	60.1957	0.147354	0.0345952	4.25937	0.0391824	0.00883203	0.0039912	2.21287	0.0270364
X14435	1	1740	3.40012	995.414	3.40012	0.572077	5.94346	0.0148715	0.0404759	0.0161686	2.50337	0.0123933
X14437	1	1740	0.107997	44.9228	0.107997	0.0258177	4.18307	0.0409797	0.00689245	0.00344652	1.99983	0.0456747
X14448	1	1740	3.78144	1365.45	3.78144	0.784741	4.81871	0.0282842	-0.0398077	0.0190227	-2.09264	0.0365263
X1446	1	1740	0.622259	155.829	0.622259	0.0895569	6.9482	0.00846494	-0.0166929	0.00644515	-2.58999	0.00967845
X14470	1	1740	3.26375	382.631	3.26375	0.219903	14.8418	0.000121156	-0.0400658	0.0100878	-3.97172	7.42785e-05
X14480	1	1740	3.69879	777.134	3.69879	0.446629	8.28156	0.00405383	0.0402596	0.0143933	2.7971	0.00521334
X14491	1	1740	0.97919	198.38	0.97919	0.114011	8.58854	0.00342695	-0.0217464	0.00726207	-2.99452	0.00278776
X1450	1	1740	0.280024	114.442	0.280024	0.0657714	4.25754	0.0392245	0.0113599	0.00550878	2.06214	0.0393437
X14501	1	1740	0.516967	165.323	0.516967	0.0950134	5.44099	0.0197831	-0.0162088	0.00662745	-2.44571	0.0145558
X14513	1	1740	1.59023	600.075	1.59023	0.344871	4.61109	0.0319037	0.025627	0.0126225	2.03027	0.0424822
X14515	1	1740	1.23813	376.353	1.23813	0.216295	5.72427	0.0168375	-0.0255238	0.00992783	-2.57093	0.0102254
X14523	1	1740	1.14112	301.811	1.14112	0.173454	6.57881	0.0104032	-0.0239499	0.00891658	-2.68599	0.00730063
X14528	1	1740	6.33962	1488.47	6.33962	0.85544	7.41095	0.00654751	0.055392	0.0198588	2.78929	0.00534015
X14529	1	1740	11.5137	1309.06	11.5137	0.752334	15.3039	9.50465e-05	0.0732803	0.0186242	3.93468	8.66024e-05
X14531	1	1740	0.146469	17.4427	0.146469	0.0100246	14.611	0.000136791	-0.00768283	0.00215064	-3.57234	0.000363486
X14532	1	1740	2.56405	269.503	2.56405	0.154887	16.5543	4.93909e-05	-0.0337746	0.00846841	-3.98831	6.93178e-05
X14536	1	1740	1.17655	189.728	1.17655	0.109039	10.7901	0.00104069	0.0225459	0.0070879	3.1809	0.00149422
X14540	1	1740	97.5844	3909.1	97.5844	2.24661	43.4363	5.78848e-11	0.210898	0.0322443	6.54063	8.04201e-11
X14552	1	1740	6.80631	1723.26	6.80631	0.990381	6.87241	0.00882994	-0.0522897	0.0213727	-2.44657	0.0145213
X1457	1	1740	0.375621	81.4398	0.375621	0.0468045	8.02533	0.00466593	0.0138701	0.00464948	2.98314	0.00289294
X14594	1	1740	0.178174	64.0268	0.178174	0.036797	4.84207	0.0279045	-0.0088526	0.00413256	-2.14216	0.03232
X1460	1	1740	0.735037	96.6233	0.735037	0.0555306	13.2366	0.000282542	0.0190743	0.00506374	3.76685	0.000170854
X1462	1	1740	0.858027	223.168	0.858027	0.128258	6.68986	0.0097768	-0.020035	0.00770772	-2.59934	0.0094197
X14634	1	1740	38.4202	4004.17	38.4202	2.30125	16.6954	4.58842e-05	0.129285	0.0326067	3.96499	7.63862e-05
X14635	1	1740	4.34342	1382.89	4.34342	0.794762	5.46505	0.0195133	0.0474462	0.0191982	2.47139	0.0135545
X14662	1	1740	2.44365	790.699	2.44365	0.454425	5.37747	0.0205138	0.0340298	0.0144641	2.3527	0.0187489
X14664	1	1740	0.597244	139.089	0.597244	0.0799364	7.47149	0.00633185	-0.0167033	0.00607675	-2.74873	0.00604484
X14673	1	1740	0.398874	104.594	0.398874	0.0601113	6.63558	0.010078	-0.012697	0.00526378	-2.41216	0.015962
X14705	1	1740	1.32327	256.612	1.32327	0.147478	8.97264	0.00277924	-0.0239987	0.00822159	-2.91898	0.00355712
X14715	1	1740	0.963797	235.835	0.963797	0.135537	7.11095	0.00773244	-0.020897	0.00787588	-2.65329	0.008044
X14717	1	1740	1.57729	254.761	1.57729	0.146414	10.7728	0.00105043	-0.0266018	0.00818708	-3.24924	0.00117932
X14720	1	1740	0.10715	17.3416	0.10715	0.00996646	10.7511	0.00106274	-0.0065283	0.00214557	-3.04269	0.00237999
X14726	1	1740	0.730564	266.859	0.730564	0.153367	4.7635	0.0292026	-0.0197796	0.00840919	-2.35214	0.018777
X14734	1	1740	25.6286	3762.73	25.6286	2.16249	11.8514	0.000589815	0.109764	0.0316106	3.47237	0.000528562
X14758	1	1740	1.15541	172.574	1.15541	0.0991806	11.6496	0.000656901	-0.0234581	0.00675017	-3.47518	0.000523102
X14765	1	1740	0.903865	158.833	0.903865	0.0912834	9.90174	0.00167919	-0.0205129	0.00649834	-3.15664	0.00162349
X14769	1	1740	0.909573	348.093	0.909573	0.200053	4.54666	0.0331228	-0.0201812	0.00959287	-2.10377	0.0355422
X14774	1	1740	4.36187	871.267	4.36187	0.500728	8.71105	0.0032052	-0.0457598	0.0152094	-3.00865	0.00266197
X14822	1	1740	60.351	5301.75	60.351	3.04698	19.8068	9.11103e-06	0.169053	0.0375431	4.50292	7.15026e-06
X14823	1	1740	15.3324	2243.58	15.3324	1.28941	11.891	0.000577486	0.0838616	0.0244391	3.43145	0.000614482
X14828	1	1740	10.8415	4287.56	10.8415	2.46411	4.39975	0.0360881	0.0701338	0.0337884	2.07567	0.0380715
X14829	1	1740	10.7997	1386.25	10.7997	0.796696	13.5557	0.000238659	0.0710471	0.0192014	3.70009	0.000222258
X14834	1	1740	0.458185	78.1	0.458185	0.044885	10.208	0.00142341	-0.0138522	0.00455352	-3.04207	0.00238485
X14861	1	1740	7.71943	2354.5	7.71943	1.35316	5.70473	0.0170253	0.0615668	0.0249462	2.46798	0.0136837
X14864	1	1740	1.12189	470.367	1.12189	0.270326	4.15014	0.0417822	0.0248351	0.0111864	2.22012	0.0265395
X14886	1	1740	36.5472	4434.4	36.5472	2.54851	14.3406	0.000157718	-0.126487	0.0343432	-3.68302	0.000237566
X14893	1	1740	3.83975	1437.27	3.83975	0.82602	4.6485	0.0312174	0.0424409	0.0195404	2.17195	0.0299946
X14898	1	1740	0.747949	125.453	0.747949	0.0720996	10.3738	0.00130175	-0.0178908	0.00577671	-3.09705	0.00198593
X14905	1	1740	32.8001	4247.84	32.8001	2.44129	13.4356	0.000254305	-0.120849	0.0336121	-3.5954	0.00033297
X14923	1	1740	4.66194	774.34	4.66194	0.445023	10.4757	0.00123226	0.0457983	0.0143531	3.19084	0.00144405
X14927	1	1740	3.3779	1053.65	3.3779	0.605544	5.57829	0.018294	0.0398747	0.016763	2.37873	0.0174801
X14933	1	1740	0.172611	23.554	0.172611	0.0135368	12.7512	0.000365442	-0.00839656	0.00250126	-3.35693	0.000805193
X14935	1	1740	0.675822	140.573	0.675822	0.0807893	8.36525	0.00387218	-0.0178795	0.00611835	-2.92228	0.00351988
X14936	1	1740	1.03231	173.227	1.03231	0.099556	10.3692	0.00130502	-0.0220205	0.00678555	-3.2452	0.00119608
X14939	1	1740	13.6359	1645.06	13.6359	0.945436	14.4229	0.000151031	-0.0774163	0.0209343	-3.69805	0.000224034
X1494	1	1740	0.413809	110.802	0.413809	0.0636791	6.49835	0.0108826	-0.0144538	0.00541717	-2.66815	0.00769812
X14961	1	1740	10.1211	2845.15	10.1211	1.63514	6.18972	0.0129424	0.0697009	0.0275082	2.53382	0.0113702
X1498	1	1740	1.71836	168.382	1.71836	0.0967712	17.7569	2.63866e-05	-0.0283495	0.00668057	-4.24357	2.31636e-05
X1499	1	1740	0.823927	165.313	0.823927	0.0950074	8.67224	0.00327382	-0.0196122	0.0066248	-2.96043	0.00311392
X15027	1	1740	1.83147	380.511	1.83147	0.218685	8.37495	0.00385166	-0.0266977	0.0100392	-2.65935	0.00790147
X15035	1	1740	0.372762	164.806	0.372762	0.094716	3.93558	0.0474319	0.0130225	0.00661925	1.96737	0.0493001
X15039	1	1740	2.05362	696.601	2.05362	0.400346	5.12963	0.0236433	-0.0297655	0.0136181	-2.18573	0.0289687
X15041	1	1740	9.65945	4255.86	9.65945	2.4459	3.94925	0.0470489	0.0675667	0.0335635	2.0131	0.0442587
X15052	1	1740	4.89895	780.574	4.89895	0.448606	10.9204	0.00097044	-0.0449805	0.0143882	-3.1262	0.00180025
X15098	1	1740	1.49871	199.768	1.49871	0.114809	13.0539	0.000311251	0.0262304	0.00725731	3.61434	0.000309721
X15107	1	1740	1.33084	199.673	1.33084	0.114754	11.5973	0.000675496	0.0246164	0.00727829	3.38217	0.000735168
X15109	1	1740	0.346095	44.7632	0.346095	0.025726	13.4532	0.00025195	-0.0122744	0.00344099	-3.56711	0.000370756
X15110	1	1740	7.71559	1328.9	7.71559	0.763735	10.1024	0.00150676	0.0611603	0.0187916	3.25466	0.00115717
X15114	1	1740	0.336607	133.869	0.336607	0.0769361	4.37515	0.0366114	0.0117099	0.00593622	1.97262	0.0486979
X15118	1	1740	0.294705	49.1392	0.294705	0.0282409	10.4354	0.00125932	0.0121662	0.00361153	3.3687	0.000771812
X1512	1	1740	0.815517	31.9493	0.815517	0.0183617	44.414	3.55602e-11	0.0195463	0.00291121	6.71417	2.55635e-11
X15120	1	1740	0.901828	161.166	0.901828	0.0926244	9.7364	0.0018362	-0.0207148	0.00654395	-3.16548	0.00157521
X15127	1	1740	13.8045	3601.71	13.8045	2.06995	6.66901	0.00989142	0.0748439	0.0307766	2.43185	0.0151229
X15134	1	1740	33.995	6700.03	33.995	3.85059	8.82851	0.00300627	0.12737	0.0422154	3.01715	0.00258884
X1522	1	1740	17.4415	1045.72	17.4415	0.600991	29.0213	8.13502e-08	0.090655	0.0166785	5.43545	6.24348e-08
X15232	1	1740	50.5246	4669.77	50.5246	2.68378	18.8259	1.5143e-05	-0.151517	0.0352218	-4.30182	1.78862e-05
X15233	1	1740	85.7264	4955.12	85.7264	2.84777	30.103	4.69931e-08	-0.19688	0.0363069	-5.42266	6.69888e-08
X15236	1	1740	44.085	4583.34	44.085	2.63411	16.7362	4.49156e-05	-0.14146	0.0348892	-4.05454	5.2462e-05
X15241	1	1740	21.0206	4928.76	21.0206	2.83262	7.42089	0.00651158	-0.0943076	0.0361813	-2.60653	0.00922497
X1525	1	1740	1.80953	200.628	1.80953	0.115303	15.6936	7.74819e-05	0.029613	0.00728842	4.06303	5.06075e-05
X1527	1	1740	14.6294	1180.03	14.6294	0.678179	21.5716	3.66453e-06	0.0845668	0.0176631	4.78776	1.83014e-06
X15306	1	1740	3.7349	101.633	3.7349	0.0584095	63.9434	2.31316e-15	0.041751	0.0051917	8.04189	1.62428e-15
X15311	1	1740	1.5304	187.899	1.5304	0.107988	14.1719	0.00017238	-0.0257424	0.00705954	-3.64647	0.000273725
X15318	1	1740	7.33792	751.186	7.33792	0.431716	16.9971	3.91995e-05	0.0579549	0.0141158	4.10569	4.21893e-05
X15325	1	1740	2.50507	103.616	2.50507	0.0595492	42.0673	1.14606e-10	0.0346088	0.0052503	6.59177	5.7533e-11
X15326	1	1740	37.2061	15350	37.2061	8.82186	4.21749	0.0401586	0.129092	0.0638672	2.02126	0.0434061
X15330	1	1740	0.338963	45.9896	0.338963	0.0264308	12.8245	0.000351501	0.0129827	0.00349288	3.71691	0.000208086
X15349	1	1740	0.225684	83.096	0.225684	0.0477563	4.72575	0.0298487	0.0105972	0.00468903	2.25999	0.0239454
X15367	1	1740	1.74504	525.193	1.74504	0.301835	5.78144	0.0163002	0.031124	0.0118028	2.637	0.00843918
X15368	1	1740	1.77022	542.528	1.77022	0.311797	5.67747	0.0172909	0.031502	0.011993	2.62669	0.00869796
X15370	1	1740	2.90436	643.522	2.90436	0.36984	7.85302	0.00512981	0.0401847	0.0130405	3.08153	0.00209185
X15379	1	1740	0.959947	109.444	0.959947	0.0628986	15.2618	9.71697e-05	-0.019578	0.00536181	-3.65138	0.000268587
X15385	1	1740	2.35255	419.188	2.35255	0.240912	9.76515	0.00180786	0.0332409	0.0105352	3.15522	0.00163135
X15571	1	1740	23.2481	3726.5	23.2481	2.14167	10.8551	0.00100501	-0.101844	0.0314429	-3.23902	0.00122215
X15581	1	1740	3.64095	1294.65	3.64095	0.744054	4.89339	0.0270891	0.038155	0.0185289	2.05922	0.0396229
X15591	1	1740	32.1581	4077.66	32.1581	2.34348	13.7223	0.000218536	-0.120906	0.0329257	-3.67208	0.000247889
X15920	1	1740	21.5291	5970.51	21.5291	3.43133	6.27427	0.0123411	-0.103654	0.0398184	-2.60317	0.00931562
X15923	1	1740	2.01112	588.259	2.01112	0.33808	5.94864	0.014828	0.028942	0.0124989	2.31555	0.020699
X1620	1	1740	0.750153	98.2737	0.750153	0.0564791	13.282	0.00027584	-0.0185593	0.00509855	-3.6401	0.000280538
X1621	1	1740	0.309839	118.36	0.309839	0.0680229	4.55492	0.0329637	-0.0119961	0.00560806	-2.13908	0.0325686
X1622	1	1740	0.554913	146.134	0.554913	0.0839848	6.6073	0.0102387	-0.0169119	0.00623746	-2.71135	0.00676729
X16233	1	1740	0.97304	152.161	0.97304	0.0874488	11.127	0.000868712	0.0212845	0.00635593	3.34876	0.000829172
X16240	1	1740	1.00787	201.405	1.00787	0.11575	8.70733	0.00321171	-0.021814	0.00730875	-2.98464	0.00287886
X16255	1	1740	8.8323	2660.23	8.8323	1.52887	5.77701	0.0163412	-0.066454	0.026477	-2.50988	0.0121679
X16260	1	1740	0.369744	47.2979	0.369744	0.0271827	13.6022	0.000232864	0.0130264	0.0035477	3.67177	0.000248188
X16272	1	1740	1.8057	147.146	1.8057	0.0845667	21.3524	4.10245e-06	-0.0280838	0.00624646	-4.49596	7.38534e-06
X16280	1	1740	2.04409	91.2112	2.04409	0.0524202	38.9943	5.32948e-10	0.0313684	0.00492089	6.37455	2.34743e-10
X16281	1	1740	3.21264	617.409	3.21264	0.354833	9.05397	0.00265889	0.0376324	0.0128125	2.93716	0.00335605
X16284	1	1740	1.86885	188.824	1.86885	0.10852	17.2213	3.48756e-05	0.0302452	0.00708581	4.26842	2.07523e-05
X16286	1	1740	3.51711	249.981	3.51711	0.143667	24.481	8.2295e-07	0.0414876	0.00814292	5.09493	3.86983e-07
X16290	1	1740	5.69635	278.535	5.69635	0.160077	35.585	2.95106e-09	0.052883	0.00858384	6.16077	8.98268e-10
X16291	1	1740	5.19394	335.882	5.19394	0.193036	26.9066	2.38481e-07	0.050461	0.0094359	5.34776	1.00896e-07
X16295	1	1740	7.90053	681.647	7.90053	0.391751	20.1672	7.56228e-06	0.0621641	0.0134417	4.62473	4.02905e-06
X16297	1	1740	8.18985	311.706	8.18985	0.179142	45.7172	1.85894e-11	0.0620527	0.00909914	6.81962	1.25712e-11
X1632	1	1740	0.405209	167.248	0.405209	0.0961197	4.21567	0.0402015	0.013117	0.0066613	1.96913	0.0490973
X16327	1	1740	0.297595	93.0152	0.297595	0.053457	5.567	0.018412	0.0128376	0.00495679	2.58991	0.00968061
X1633	1	1740	0.566062	146.097	0.566062	0.0839636	6.74175	0.00949752	-0.0151409	0.00623515	-2.42831	0.0152705
X1637	1	1740	0.675607	155.265	0.675607	0.0892329	7.57128	0.00599209	0.0168327	0.00642073	2.62161	0.00882812
X16398	1	1740	14.6158	3285.37	14.6158	1.88815	7.74079	0.00545698	0.081189	0.029502	2.75199	0.00598524
X16404	1	1740	22.93	1603.46	22.93	0.92153	24.8826	6.7011e-07	0.10198	0.0206469	4.93925	8.59842e-07
X16430	1	1740	1.0421	183.487	1.0421	0.105452	9.88224	0.00169698	-0.0210932	0.00697964	-3.0221	0.00254711
X16434	1	1740	2.47376	118.271	2.47376	0.067972	36.3939	1.96494e-09	0.0340717	0.00559341	6.0914	1.37608e-09
X16436	1	1740	0.920084	70.8051	0.920084	0.0406926	22.6106	2.14731e-06	0.021247	0.0043294	4.9076	1.00863e-06
X16536	1	1740	3.09651	85.9998	3.09651	0.0494252	62.6505	4.35743e-15	0.0381119	0.00477109	7.98809	2.47716e-15
X16542	1	1740	16.131	461.483	16.131	0.26522	60.8211	1.0688e-14	-0.0842804	0.0110385	-7.63512	3.70653e-14
X16545	1	1740	12.9414	541.741	12.9414	0.311346	41.5661	1.47204e-10	-0.0752783	0.0119431	-6.30307	3.69379e-10
X16753	1	1740	68.6473	2687.83	68.6473	1.54473	44.4396	3.51096e-11	0.177251	0.0267141	6.63511	4.32349e-11
X16763	1	1740	18.965	7357.06	18.965	4.22819	4.48538	0.0343275	0.0965006	0.0441058	2.18793	0.0288079
X16766	1	1740	9.85851	3130.37	9.85851	1.79906	5.47981	0.0193498	0.0730736	0.0288129	2.53614	0.0112954
X17201	1	1740	0.166981	54.937	0.166981	0.031573	5.28874	0.0215817	0.00933287	0.00381408	2.44695	0.0145058
X17202	1	1740	0.286674	94.8068	0.286674	0.0544867	5.26136	0.0219227	0.0122283	0.00501031	2.44062	0.0147617
X17475	1	1740	8.45529	1311.32	8.45529	0.753632	11.2194	0.000826764	0.0607352	0.0186662	3.25375	0.00116089
X17539	1	1740	12.3377	694.006	12.3377	0.398854	30.9328	3.08667e-08	0.073392	0.0135685	5.40901	7.22113e-08
X17540	1	1740	0.182014	82.1523	0.182014	0.047214	3.85509	0.0497544	0.00958509	0.00466044	2.05669	0.0398654
X17542	1	1740	1.70347	525.114	1.70347	0.301789	5.64458	0.0176172	0.0281761	0.0118066	2.38646	0.0171181
X1759	1	1740	0.412234	133.395	0.412234	0.0766637	5.37718	0.0205172	0.0138526	0.0059552	2.32613	0.0201264
X1760	1	1740	0.507126	105.206	0.507126	0.0604632	8.38734	0.00382561	0.01556	0.0052875	2.94279	0.00329595
X17774	1	1740	1.9003	697.517	1.9003	0.400872	4.74043	0.0295957	0.0292916	0.0136314	2.14883	0.0317859
X17805	1	1740	0.896555	232.835	0.896555	0.133813	6.70005	0.00972134	0.0201552	0.00786236	2.56351	0.0104459
X1810	1	1740	0.188768	68.6081	0.188768	0.03943	4.78742	0.0288009	0.00980942	0.00427473	2.29474	0.021867
X1811	1	1740	0.307668	88.6352	0.307668	0.0509397	6.03984	0.0140835	0.0125194	0.00485505	2.57863	0.0100012
X18215	1	1740	4.70347	1212.14	4.70347	0.696632	6.75173	0.00944479	0.047453	0.0179538	2.64307	0.00828993
X18216	1	1740	73.3244	4335.45	73.3244	2.49164	29.4282	6.61688e-08	0.183744	0.0339162	5.4176	6.88825e-08
X18327	1	1740	13.8503	4398.32	13.8503	2.52777	5.47927	0.0193557	0.0800754	0.0342317	2.33922	0.0194374
X18348	1	1740	1.59317	243.621	1.59317	0.140012	11.3788	0.000759166	-0.0273157	0.00804957	-3.39344	0.000705766
X18358	1	1740	0.966251	246.545	0.966251	0.141693	6.81934	0.00909509	-0.0197838	0.00809457	-2.44409	0.0146212
X18364	1	1740	3.52632	782.311	3.52632	0.449604	7.84317	0.0051577	-0.0406083	0.0144474	-2.81077	0.004998
X18375	1	1740	1.06768	188.055	1.06768	0.108077	9.87883	0.0017001	-0.0209815	0.0070461	-2.97775	0.00294411
X18376	1	1740	1.79629	302.961	1.79629	0.174116	10.3167	0.00134242	0.0291127	0.00898568	3.2399	0.00121841
X18390	1	1740	1.9344	44.3464	1.9344	0.0254865	75.8991	6.81618e-18	-0.0291344	0.00343141	-8.49049	4.35888e-17
X18394	1	1740	15.9718	2692.1	15.9718	1.54719	10.3231	0.00133778	-0.0813112	0.026741	-3.0407	0.00239571
X18396	1	1740	0.147465	55.6722	0.147465	0.0319955	4.60891	0.031944	0.00873666	0.00384555	2.27189	0.0232155
X18398	1	1740	20.871	2282.25	20.871	1.31164	15.9122	6.91001e-05	0.0966286	0.0246452	3.92079	9.17015e-05
X18402	1	1740	143.891	6872.47	143.891	3.94969	36.431	1.92861e-09	-0.252046	0.0427342	-5.898	4.41512e-09
X18409	1	1740	41.8279	3822.31	41.8279	2.19673	19.041	1.35452e-05	0.137859	0.0318238	4.33195	1.56272e-05
X18416	1	1740	13.9623	5056.4	13.9623	2.90598	4.8047	0.0285144	-0.0789577	0.0367019	-2.15132	0.0315886
X18426	1	1740	9.72575	1076.24	9.72575	0.618527	15.7241	7.62555e-05	0.0649099	0.0168756	3.84637	0.000124222
X18477	1	1740	0.510207	118.27	0.510207	0.0679713	7.50621	0.00621143	-0.014032	0.00557975	-2.5148	0.0119999
X18488	1	1740	5.42446	1095.71	5.42446	0.629717	8.61412	0.00337939	0.0500548	0.0170606	2.93394	0.00339098
X18515	1	1740	2.01401	196.774	2.01401	0.113089	17.8091	2.56798e-05	-0.0299599	0.00722068	-4.14918	3.49849e-05
X18517	1	1740	1.17127	257.647	1.17127	0.148073	7.91007	0.00497122	-0.0232592	0.00826536	-2.81406	0.00494738
X18541	1	1740	0.956212	239.991	0.956212	0.137926	6.9328	0.00853781	-0.0200622	0.00798464	-2.5126	0.0120749
X18543	1	1740	0.37848	31.4017	0.37848	0.018047	20.972	4.99133e-06	0.013311	0.00289003	4.60583	4.4081e-06
X18551	1	1740	0.568306	113.609	0.568306	0.0652923	8.70402	0.00321751	0.0172854	0.00547752	3.15569	0.00162872
X18554	1	1740	1.73214	58.1753	1.73214	0.0334341	51.8077	9.06526e-13	-0.0275477	0.00393217	-7.00572	3.50539e-12
X18557	1	1740	0.958512	269.902	0.958512	0.155116	6.17933	0.0130184	0.0216391	0.00847708	2.55266	0.0107754
X18563	1	1740	9.11565	1101.11	9.11565	0.632819	14.4048	0.000152474	0.0656474	0.0170908	3.84109	0.000126905
X18603	1	1740	17.8069	5486.54	17.8069	3.15318	5.64728	0.0175901	-0.0836614	0.0381495	-2.19299	0.0284408
X18641	1	1740	5.92242	1478.95	5.92242	0.849971	6.96778	0.00837315	-0.0510543	0.0198275	-2.57493	0.0101085
X1866	1	1740	1.96456	430.205	1.96456	0.247244	7.94582	0.0048744	0.030741	0.0106939	2.87464	0.00409431
X18662	1	1740	5.58189	1845.67	5.58189	1.06073	5.26231	0.0219108	0.0533222	0.0221539	2.4069	0.0161928
X18698	1	1740	0.479345	98.5986	0.479345	0.0566659	8.45916	0.00367816	-0.0136705	0.00510742	-2.67659	0.0075077
X18706	1	1740	0.849015	313.994	0.849015	0.180457	4.70481	0.0302133	-0.0181366	0.0091192	-1.98884	0.0468762
X1874	1	1740	1.60031	339.314	1.60031	0.195008	8.20638	0.00422444	-0.0272527	0.0094777	-2.87546	0.00408378
X18787	1	1740	1.71627	264.59	1.71627	0.152063	11.2865	0.000797585	-0.0266414	0.00836755	-3.18389	0.00147892
X18818	1	1740	4.99116	1752.96	4.99116	1.00745	4.95427	0.026154	0.0484182	0.0215987	2.24172	0.025106
X18828	1	1740	0.862451	166.114	0.862451	0.0954679	9.03393	0.00268804	-0.0202286	0.00665492	-3.03965	0.00240404
X18829	1	1740	0.28277	100.194	0.28277	0.057583	4.91066	0.0268205	-0.0111075	0.00515887	-2.15309	0.0314496
X18835	1	1740	46.34	2910.8	46.34	1.67287	27.7008	1.59159e-07	0.1443	0.0278524	5.18087	2.4668e-07
X18845	1	1740	21.0264	2214.79	21.0264	1.27287	16.5189	5.03138e-05	0.0954599	0.0242399	3.93813	8.53752e-05
X18846	1	1740	1.59569	484.673	1.59569	0.278548	5.72862	0.016796	0.0278841	0.0113377	2.45941	0.0140139
X18868	1	1740	0.271122	103.907	0.271122	0.0597168	4.54013	0.0332489	0.0123077	0.00523732	2.35	0.0188851
X18928	1	1740	0.381333	122.442	0.381333	0.070369	5.41904	0.0200324	-0.0124493	0.00570787	-2.18108	0.0293118
X18933	1	1740	1.02481	132.202	1.02481	0.0759784	13.4882	0.000247319	-0.0222932	0.00592323	-3.7637	0.000173004
X18938	1	1740	3.38838	1437.56	3.38838	0.826186	4.10124	0.0430042	-0.0407359	0.0194589	-2.09343	0.0364556
X18960	1	1740	8.85786	1228.03	8.85786	0.705764	12.5507	0.000406495	0.0636818	0.0180555	3.52701	0.000431244
X18997	1	1740	0.433939	178.807	0.433939	0.102763	4.22274	0.0400347	0.0144764	0.00688418	2.10285	0.0356229
X19006	1	1740	3.83292	447.315	3.83292	0.257078	14.9096	0.000116915	-0.0410704	0.0108734	-3.77716	0.000163992
X19007	1	1740	0.437193	110.327	0.437193	0.0634061	6.89513	0.00871884	-0.0134541	0.00540359	-2.48984	0.0128733
X19012	1	1740	3.71226	468.593	3.71226	0.269306	13.7845	0.000211475	-0.0397763	0.011137	-3.57154	0.000364592
X19015	1	1740	2.03835	327.957	2.03835	0.188481	10.8146	0.00102712	-0.0298158	0.00932902	-3.19602	0.00141849
X19016	1	1740	0.599823	117.495	0.599823	0.0675259	8.88286	0.00291853	-0.0162705	0.00558389	-2.91383	0.00361606
X19047	1	1740	2.65992	98.0048	2.65992	0.0563246	47.2249	8.78603e-12	0.0355542	0.00509572	6.97727	4.26998e-12
X19048	1	1740	0.477105	116.7	0.477105	0.0670692	7.11362	0.00772098	-0.0141101	0.00555136	-2.54173	0.011117
X19051	1	1740	2.24884	282.083	2.24884	0.162117	13.8717	0.000201962	0.0324281	0.00867102	3.73982	0.000190144
X19068	1	1740	0.389531	38.5081	0.389531	0.0221311	17.6011	2.8616e-05	-0.0126563	0.00319775	-3.95788	7.86762e-05
X19074	1	1740	2.01867	457.784	2.01867	0.263094	7.6728	0.0056655	-0.0302793	0.011033	-2.74444	0.00612405
X19081	1	1740	1.25038	182.286	1.25038	0.104762	11.9354	0.000563976	-0.0244185	0.00696025	-3.50827	0.000462551
X19085	1	1740	1.25692	209.926	1.25692	0.120647	10.4182	0.00127104	0.0239484	0.00746541	3.20792	0.00136142
X19103	1	1740	7.46008	338.22	7.46008	0.194379	38.379	7.2546e-10	0.0596262	0.00945404	6.30695	3.60449e-10
X19105	1	1740	5.68431	223.024	5.68431	0.128175	44.3481	3.67483e-11	0.051782	0.00768874	6.73478	2.2269e-11
X19106	1	1740	5.98172	1127.21	5.98172	0.647823	9.23357	0.00241156	0.0548335	0.0172877	3.17182	0.00154141
X19107	1	1740	9.74969	181.899	9.74969	0.10454	93.2631	1.5707e-21	0.0675673	0.00694283	9.73196	7.89688e-22
X19144	1	1740	1.81596	230.279	1.81596	0.132345	13.7215	0.000218637	0.0297679	0.00779707	3.81783	0.000139373
X19148	1	1740	0.433728	139.893	0.433728	0.0803982	5.39475	0.0203122	-0.014319	0.00609795	-2.34817	0.0189781
X19152	1	1740	1.25259	253.85	1.25259	0.145891	8.58578	0.00343213	-0.0234072	0.00821516	-2.84927	0.00443378
X19238	1	1740	0.921553	213.225	0.921553	0.122543	7.52023	0.00616349	0.0203783	0.00751984	2.70994	0.00679604
X19240	1	1740	0.387517	44.6119	0.387517	0.025639	15.1143	0.000104992	-0.0126089	0.00344116	-3.66414	0.000255648
X19241	1	1740	1.82624	52.34	1.82624	0.0300805	60.7118	1.1277e-14	-0.0285369	0.0037239	-7.66319	3.00127e-14
X19252	1	1740	10.507	2968.97	10.507	1.70631	6.15776	0.0131775	-0.0692165	0.0281379	-2.45991	0.0139944
X19265	1	1740	2.26959	844.498	2.26959	0.485344	4.67626	0.0307181	0.035756	0.014982	2.3866	0.0171118
X19270	1	1740	3.47366	216.058	3.47366	0.124171	27.9748	1.38451e-07	0.0413762	0.00757484	5.46233	5.38152e-08
X19273	1	1740	2.86205	500.17	2.86205	0.287454	9.95655	0.00163021	0.0384131	0.0115155	3.33577	0.000868638
X19274	1	1740	3.96428	216.854	3.96428	0.124629	31.8086	1.98177e-08	0.044063	0.00758466	5.80948	7.44242e-09
X19276	1	1740	3.13492	1210.35	3.13492	0.695603	4.50676	0.0339019	0.0400441	0.0179175	2.23491	0.0255505
X19277	1	1740	5.0652	239.35	5.0652	0.137558	36.8224	1.58432e-09	0.0496558	0.00797003	6.23031	5.83188e-10
X19281	1	1740	2.33258	536.27	2.33258	0.308201	7.56837	0.00600172	0.0308583	0.0118928	2.59471	0.00954712
X19287	1	1740	0.454588	160.595	0.454588	0.0922958	4.92534	0.0265941	0.0138367	0.00652501	2.12056	0.0341008
X19324	1	1740	0.893267	324.043	0.893267	0.186231	4.79654	0.0286492	-0.0187749	0.00926993	-2.02535	0.0429846
X19325	1	1740	0.218256	48.695	0.218256	0.0279856	7.79885	0.00528515	-0.00908427	0.00358415	-2.53457	0.0113461
X19331	1	1740	11.6237	1630.35	11.6237	0.936981	12.4054	0.000439132	0.0726592	0.020815	3.49071	0.00049382
X19347	1	1740	6.40886	488.779	6.40886	0.280908	22.8148	1.93347e-06	0.055533	0.0113813	4.87932	1.16223e-06
X19359	1	1740	16.7497	3093.28	16.7497	1.77775	9.42187	0.00217726	-0.0847932	0.0286406	-2.96059	0.00311228
X19381	1	1740	29.2987	2076.88	29.2987	1.19361	24.5463	7.95875e-07	0.119023	0.0234789	5.06935	4.41904e-07
X19400	1	1740	1.42179	619.656	1.42179	0.356124	3.9924	0.0458614	-0.0253919	0.0128456	-1.9767	0.0482346
X19419	1	1740	13.6572	390.008	13.6572	0.224143	60.931	1.01268e-14	0.0787961	0.0101687	7.74887	1.5687e-14
X19421	1	1740	17.553	758.389	17.553	0.435856	40.2725	2.81046e-10	0.0893655	0.0141925	6.29668	3.84574e-10
X19537	1	1740	3.2468	516.686	3.2468	0.296946	10.934	0.000963387	0.0398574	0.0116934	3.40853	0.000668106
X19551	1	1740	0.909233	347.045	0.909233	0.199451	4.55867	0.0328918	0.0215171	0.00958012	2.24602	0.0248285
X19552	1	1740	1.34264	257.195	1.34264	0.147813	9.08335	0.00261673	0.0255144	0.00826383	3.08748	0.00205067
X19553	1	1740	2.2057	135.634	2.2057	0.0779505	28.2962	1.17579e-07	0.0319897	0.00599878	5.3327	1.09489e-07
X19563	1	1740	10.9934	1274.44	10.9934	0.732435	15.0094	0.00011094	-0.0695554	0.0183515	-3.79017	0.000155701
X19565	1	1740	43.7742	2048.5	43.7742	1.1773	37.1819	1.32264e-09	-0.138439	0.0232942	-5.94308	3.37486e-09
X19604	1	1740	3.05954	140.986	3.05954	0.0810262	37.7598	9.89629e-10	0.0379553	0.00610173	6.22041	6.20334e-10
X19607	1	1740	2.10938	595.927	2.10938	0.342487	6.15902	0.0131681	0.0314369	0.012572	2.50055	0.0124918
X19711	1	1740	0.330914	102.495	0.330914	0.0589051	5.61775	0.0178879	-0.0118648	0.00521778	-2.27391	0.0230931
X19715	1	1740	1.94885	345.876	1.94885	0.198779	9.80407	0.00177021	-0.0313441	0.00957432	-3.27376	0.00108218
X19719	1	1740	3.22126	551.327	3.22126	0.316855	10.1664	0.00145569	-0.0396116	0.0121077	-3.27161	0.0010904
X19726	1	1740	2.76053	871.652	2.76053	0.500949	5.51061	0.019013	-0.0372164	0.0152163	-2.44582	0.0145513
X19729	1	1740	1.22332	458.053	1.22332	0.263249	4.64702	0.0312443	-0.0236147	0.0110276	-2.14142	0.0323797
X19731	1	1740	1.27218	332.143	1.27218	0.190887	6.66461	0.00991578	-0.0244441	0.00939131	-2.60284	0.00932433
X19737	1	1740	0.13861	27.6712	0.13861	0.015903	8.71597	0.0031966	-0.00742074	0.00270973	-2.73855	0.00623436
X19834	1	1740	67.0256	5535.54	67.0256	3.18135	21.0683	4.74942e-06	0.175535	0.0382863	4.5848	4.86998e-06
X19853	1	1740	3.15859	264.21	3.15859	0.151845	20.8015	5.45021e-06	-0.0363617	0.00836511	-4.34683	1.4615e-05
X19856	1	1740	12.532	1507.16	12.532	0.866182	14.4681	0.000147479	0.0755882	0.0200218	3.77529	0.000165217
X19875	1	1740	2.9314	84.2893	2.9314	0.0484421	60.5135	1.24299e-14	0.0368658	0.00472721	7.79863	1.07299e-14
X19913	1	1740	30.225	5289.43	30.225	3.0399	9.94277	0.00164238	0.117974	0.0375345	3.14308	0.00170016
X19914	1	1740	0.226746	28.2279	0.226746	0.0162229	13.9769	0.000191058	-0.00950148	0.00273076	-3.47942	0.000514939
X19923	1	1740	19.6798	6866.07	19.6798	3.94602	4.98725	0.0256615	-0.0896083	0.0427469	-2.09626	0.0362044
X19924	1	1740	28.7426	5215.21	28.7426	2.99725	9.58966	0.001988	0.106168	0.0372058	2.85353	0.00437504
X19926	1	1740	9.13392	3006.04	9.13392	1.72761	5.28703	0.0216028	0.0627079	0.0282162	2.22241	0.0263845
X19931	1	1740	4.66202	677.669	4.66202	0.389465	11.9703	0.000553584	0.0487712	0.0134021	3.63907	0.000281648
X19932	1	1740	3.80078	653.202	3.80078	0.375404	10.1245	0.00148893	0.0436587	0.0131702	3.31497	0.00093548
X19980	1	1740	0.393149	93.5707	0.393149	0.0537762	7.31084	0.00692073	0.0144587	0.00496559	2.91177	0.00363986
X19984	1	1740	0.261739	79.6697	0.261739	0.0457872	5.71642	0.0169127	0.0112181	0.00460502	2.43607	0.0149481
X19985	1	1740	0.376551	65.3851	0.376551	0.0375777	10.0206	0.00157478	0.0137133	0.00416524	3.29232	0.00101367
X20002	1	1740	2.36899	503.921	2.36899	0.28961	8.17994	0.00428615	0.0318513	0.0115896	2.74827	0.00605331
X2005	1	1740	43.8986	1725.05	43.8986	0.991405	44.2792	3.80314e-11	-0.139807	0.0214143	-6.52868	8.69372e-11
X20098	1	1740	3.25542	343.137	3.25542	0.197205	16.5078	5.06062e-05	0.0372591	0.00955404	3.89983	9.99375e-05
X20099	1	1740	0.316643	31.0716	0.316643	0.0178573	17.7319	2.67324e-05	-0.0115255	0.00287438	-4.00974	6.33701e-05
X20101	1	1740	1.80989	56.8909	1.80989	0.0326959	55.3554	1.57241e-13	-0.0282267	0.00388957	-7.25701	5.94792e-13
X2012	1	1740	0.418155	164.507	0.418155	0.0945444	4.42284	0.0356042	-0.0136259	0.00661836	-2.0588	0.0396627
X20179	1	1740	9.90194	3717.65	9.90194	2.13658	4.63449	0.0314726	-0.0688087	0.0313683	-2.19358	0.0283985
X20199	1	1740	25.9011	3181.79	25.9011	1.82862	14.1643	0.000173073	0.108047	0.0290782	3.71573	0.000209051
X20200	1	1740	32.2529	6173.35	32.2529	3.5479	9.09068	0.00260632	0.121831	0.0404939	3.00863	0.00266212
X20202	1	1740	20.0458	5634.26	20.0458	3.23808	6.19063	0.0129358	0.0911105	0.0387416	2.35175	0.0187968
X20212	1	1740	19.1846	4247.77	19.1846	2.44125	7.85853	0.00511427	0.0929725	0.0335534	2.77089	0.00565018
X20213	1	1740	1.33655	535.885	1.33655	0.30798	4.33972	0.0373787	0.0246952	0.0119251	2.07086	0.0385197
X20265	1	1740	1.52066	102.668	1.52066	0.0590048	25.7717	4.25432e-07	0.0266878	0.00522445	5.10826	3.61045e-07
X20277	1	1740	2.16348	248.305	2.16348	0.142704	15.1606	0.000102471	0.0306587	0.00813422	3.7691	0.000169329
X20278	1	1740	2.20953	224.627	2.20953	0.129096	17.1154	3.68535e-05	0.031052	0.00773664	4.01363	6.23431e-05
X20285	1	1740	2.98764	107.613	2.98764	0.0618466	48.3072	5.13405e-12	-0.0360521	0.00534835	-6.74078	2.13909e-11
X20286	1	1740	4.7968	191.661	4.7968	0.11015	43.548	5.47498e-11	0.0473548	0.007131	6.6407	4.1666e-11
X20296	1	1740	84.9484	3490.54	84.9484	2.00606	42.346	9.97211e-11	0.19407	0.0304091	6.38198	2.23876e-10
X20313	1	1740	8.17488	361.479	8.17488	0.207747	39.3503	4.4591e-10	0.0627627	0.00979984	6.40446	1.93912e-10
X20334	1	1740	6.57807	2549.12	6.57807	1.46501	4.49011	0.0342329	0.057102	0.0260065	2.19568	0.0282472
X20367	1	1740	4.39928	320.393	4.39928	0.184134	23.8918	1.11279e-06	0.0435611	0.00923237	4.7183	2.5693e-06
X20369	1	1740	25.2636	3753.16	25.2636	2.15699	11.7124	0.00063521	0.105618	0.0315624	3.34631	0.000836461
X2038	1	1740	2.28491	195.913	2.28491	0.112594	20.2934	7.0849e-06	-0.0318784	0.0072108	-4.42093	1.04381e-05
X20382	1	1740	0.975105	276.16	0.975105	0.158712	6.14385	0.0132811	-0.0199235	0.00855192	-2.32971	0.019936
X20432	1	1740	7.3037	1349.07	7.3037	0.775327	9.42016	0.00217928	0.0618395	0.0188829	3.27489	0.00107791
X20434	1	1740	4.28004	1226.58	4.28004	0.704933	6.07155	0.0138337	0.0457149	0.0180369	2.53452	0.0113477
X20440	1	1740	1.37228	390.762	1.37228	0.224576	6.11052	0.013533	0.0261592	0.0101782	2.57012	0.0102493
X20441	1	1740	0.865244	192.926	0.865244	0.110877	7.80364	0.00527122	0.0209673	0.00716326	2.92706	0.0034665
X20447	1	1740	0.641241	197.763	0.641241	0.113657	5.64189	0.0176441	-0.0159144	0.00723123	-2.20078	0.027883
X20450	1	1740	2.50186	101.422	2.50186	0.0582887	42.9218	7.48158e-11	0.0341968	0.00518375	6.59692	5.5618e-11
X20467	1	1740	1.87559	212.889	1.87559	0.12235	15.3297	9.37711e-05	0.0303148	0.00751404	4.03442	5.71191e-05
X20468	1	1740	1.25781	396.177	1.25781	0.227688	5.52429	0.0188654	0.0262528	0.0102595	2.55888	0.0105855
X20483	1	1740	6.65691	1474.36	6.65691	0.847334	7.8563	0.00512056	0.0544159	0.0197825	2.75071	0.00600858
X20550	1	1740	3.07525	185.074	3.07525	0.106364	28.9125	8.59703e-08	0.037962	0.00700977	5.41558	6.96511e-08
X20568	1	1740	24.9987	2858.21	24.9987	1.64265	15.2185	9.94043e-05	0.108737	0.0275343	3.94915	8.15719e-05
X20569	1	1740	52.4229	5418.88	52.4229	3.1143	16.833	4.27043e-05	-0.157665	0.0379385	-4.15579	3.39984e-05
X2057	1	1740	0.515966	25.0583	0.515966	0.0144013	35.8277	2.61193e-09	0.015036	0.00257652	5.83576	6.37858e-09
X20659	1	1740	5.44025	337.026	5.44025	0.193693	28.087	1.30775e-07	0.0513673	0.00945003	5.43568	6.23556e-08
X20660	1	1740	5.9252	335.434	5.9252	0.192778	30.7358	3.41034e-08	0.0537048	0.00941952	5.70144	1.39398e-08
X20661	1	1740	0.578964	219.443	0.578964	0.126117	4.59071	0.0322841	0.0157311	0.00763966	2.05914	0.03963
X20673	1	1740	17.1338	2662.47	17.1338	1.53016	11.1974	0.000836556	0.0874026	0.0266118	3.28436	0.00104254
X20675	1	1740	2.87075	687.53	2.87075	0.395132	7.26528	0.00709772	-0.0340943	0.0135124	-2.5232	0.0117183
X20755	1	1740	5.68884	1449.54	5.68884	0.833067	6.82879	0.0090473	0.0491852	0.0195205	2.51967	0.0118357
X20779	1	1740	0.155207	53.7117	0.155207	0.0308688	5.02796	0.0250668	0.00852871	0.00377105	2.26163	0.0238442
X20788	1	1740	14.8138	4289.07	14.8138	2.46498	6.0097	0.0143251	0.0857798	0.0336389	2.55002	0.0108573
X20792	1	1740	1.98127	608.844	1.98127	0.349911	5.66222	0.0174414	0.030008	0.0127199	2.35914	0.0184278
X20808	1	1740	12.1625	1428.4	12.1625	0.820922	14.8156	0.000122833	0.0778236	0.0194944	3.99209	6.82304e-05
X20810	1	1740	10.1349	568.248	10.1349	0.326579	31.0336	2.93309e-08	0.0708023	0.0122507	5.77946	8.86963e-09
X20816	1	1740	0.743556	89.8798	0.743556	0.0516551	14.3946	0.000153294	0.0185985	0.00488629	3.80625	0.000145999
X2083	1	1740	0.205841	50.3683	0.205841	0.0289473	7.11089	0.0077327	0.00994109	0.003661	2.7154	0.0066853
X20838	1	1740	32.6507	4017.22	32.6507	2.30875	14.1422	0.000175107	0.123021	0.032614	3.77202	0.000167374
X2100	1	1740	0.332326	76.9732	0.332326	0.0442375	7.51232	0.00619051	0.0116772	0.00451665	2.58538	0.00980837
X2101	1	1740	3.62739	553.798	3.62739	0.318275	11.3971	0.000751793	0.0402511	0.0121471	3.31363	0.00093993
X2102	1	1740	0.925725	79.4901	0.925725	0.045684	20.2637	7.1945e-06	0.019423	0.00458431	4.23684	2.38615e-05
X21058	1	1740	19.2527	4129.03	19.2527	2.373	8.11322	0.00444601	-0.0939129	0.0331071	-2.83663	0.00461225
X21059	1	1740	0.339641	143.085	0.339641	0.0822325	4.13025	0.0422748	-0.0123376	0.00616071	-2.00262	0.045374
X21152	1	1740	12.3561	4162.1	12.3561	2.39201	5.16555	0.0231606	-0.0710985	0.033181	-2.14275	0.0322725
X21154	1	1740	13.9061	1798.62	13.9061	1.03369	13.4529	0.000251988	0.0828613	0.0218633	3.78998	0.000155818
X2124	1	1740	0.40362	70.8115	0.40362	0.0406963	9.91785	0.00166464	-0.0132844	0.00433343	-3.06556	0.00220625
X2131	1	1740	0.951517	219.602	0.951517	0.126208	7.53928	0.00609896	-0.0196612	0.00761801	-2.58089	0.00993627
X21430	1	1740	2.72191	470.02	2.72191	0.270126	10.0764	0.00152805	-0.0353029	0.0111966	-3.15301	0.00164369
X21432	1	1740	1.69875	95.8597	1.69875	0.0550918	30.8348	3.24362e-08	0.0285509	0.00504075	5.66402	1.72815e-08
X21448	1	1740	0.455297	65.4951	0.455297	0.0376409	12.0958	0.000517785	0.0147624	0.00416601	3.54354	0.000405268
X21451	1	1740	0.29412	75.6071	0.29412	0.0434523	6.7688	0.00935518	-0.0103728	0.00447293	-2.31902	0.0205101
X2149	1	1740	1.32076	240.37	1.32076	0.138144	9.56078	0.00201935	-0.0237226	0.00798131	-2.97227	0.00299687
X2158	1	1740	1.12401	118.863	1.12401	0.0683121	16.454	5.20486e-05	0.0223849	0.00561615	3.9858	7.00466e-05
X21649	1	1740	3.23255	513.912	3.23255	0.295352	10.9447	0.000957847	0.0414515	0.0116574	3.55582	0.000386931
X21650	1	1740	7.34134	1990.33	7.34134	1.14387	6.418	0.0113841	0.0582016	0.0230191	2.52841	0.0115463
X21652	1	1740	2.02629	317.844	2.02629	0.182669	11.0927	0.000884828	0.0308238	0.00919799	3.35115	0.000822083
X2167	1	1740	0.518069	127.116	0.518069	0.0730552	7.09147	0.00781656	-0.0148131	0.00581646	-2.54676	0.0109587
X21678	1	1740	1.24376	274.509	1.24376	0.157764	7.88366	0.00504401	-0.0228422	0.00852982	-2.67793	0.00747792
X21693	1	1740	1.12772	108.634	1.12772	0.0624336	18.0627	2.25068e-05	0.0236429	0.00536912	4.4035	1.13034e-05
X21695	1	1740	25.826	4178.63	25.826	2.40151	10.754	0.00106106	-0.105868	0.0333598	-3.17351	0.00153254
X21705	1	1740	0.75174	229.991	0.75174	0.132179	5.68729	0.0171947	0.0183237	0.00781479	2.34474	0.0191529
X21723	1	1740	18.4508	2121.04	18.4508	1.21899	15.1362	0.000103795	0.0933529	0.0237804	3.92562	8.98976e-05
X2186	1	1740	1.32518	314.156	1.32518	0.18055	7.33971	0.00681092	-0.0250863	0.00914295	-2.74379	0.00613617
X2188	1	1740	2.01816	432.302	2.01816	0.24845	8.12301	0.00442218	-0.0301569	0.0107346	-2.80932	0.00502047
X21890	1	1740	11.3224	4216.86	11.3224	2.42348	4.67196	0.030795	-0.0682174	0.0334458	-2.03964	0.0415378
X21891	1	1740	3.38638	664.642	3.38638	0.381978	8.86538	0.00294645	-0.0371776	0.0132848	-2.79851	0.00519078
X2202	1	1740	1.27212	392.822	1.27212	0.22576	5.63484	0.017715	-0.0241923	0.0102339	-2.36395	0.0181913
X2207	1	1740	3.44818	317.871	3.44818	0.182685	18.875	1.47623e-05	-0.0393149	0.00920381	-4.27159	2.04623e-05
X2213	1	1740	0.762749	225.672	0.762749	0.129696	5.88103	0.015406	-0.018698	0.00775537	-2.41098	0.0160134
X22276	1	1740	3.55657	277.531	3.55657	0.1595	22.2982	2.52135e-06	0.0403052	0.00858518	4.69474	2.87964e-06
X22316	1	1740	1.07832	93.9726	1.07832	0.0540072	19.9663	8.38978e-06	0.0222952	0.00499532	4.46322	8.59437e-06
X22348	1	1740	7.18439	2458.55	7.18439	1.41296	5.08463	0.0242627	0.0576617	0.0255682	2.25522	0.0242443
X22366	1	1740	4.05633	412.869	4.05633	0.237281	17.095	3.72475e-05	-0.0452012	0.0104664	-4.31871	1.65838e-05
X22370	1	1740	15.2475	1949.17	15.2475	1.12021	13.6113	0.000231741	-0.0796311	0.0227635	-3.49819	0.000480273
X22371	1	1740	7.12985	2651.19	7.12985	1.52367	4.67939	0.0306624	-0.0535266	0.0265066	-2.01937	0.0436023
X22373	1	1740	7.87054	2154.15	7.87054	1.23802	6.35736	0.0117782	-0.0636143	0.0239525	-2.65585	0.00798338
X22374	1	1740	9.80432	2100.68	9.80432	1.20729	8.12094	0.0044272	-0.0639793	0.0236063	-2.71027	0.00678928
X22375	1	1740	19.2294	4652.31	19.2294	2.67374	7.19194	0.00739243	-0.0898529	0.0351349	-2.55737	0.0106314
X22376	1	1740	6.93781	886.084	6.93781	0.509243	13.6238	0.00023022	-0.0600739	0.0153239	-3.92028	9.18933e-05
X22378	1	1740	10.0459	1940.03	10.0459	1.11496	9.01011	0.00272312	-0.067616	0.0227374	-2.97378	0.00298227
X22379	1	1740	15.0818	3391.36	15.0818	1.94906	7.73802	0.00546533	-0.0836721	0.0300472	-2.78469	0.00541619
X2238	1	1740	0.272708	73.614	0.272708	0.0423069	6.44595	0.011207	0.0115965	0.00442959	2.61797	0.00892255
X22388	1	1740	1.04528	353.7	1.04528	0.203276	5.14216	0.0234737	0.0204265	0.00968138	2.10987	0.0350127
X22391	1	1740	52.3195	4052.21	52.3195	2.32886	22.4657	2.3133e-06	0.153207	0.0327371	4.67991	3.09318e-06
X2240	1	1740	1.12473	49.7706	1.12473	0.0286038	39.3209	4.52519e-10	0.0227031	0.00362762	6.25841	4.89184e-10
X2242	1	1740	3.99431	358.421	3.99431	0.205989	19.3909	1.12993e-05	0.0415926	0.0097528	4.26468	2.10993e-05
X2243	1	1740	0.430762	78.5631	0.430762	0.0451512	9.54043	0.00204173	0.0142432	0.00456593	3.11945	0.00184176
X2250	1	1740	0.375739	91.4935	0.375739	0.0525825	7.14571	0.00758459	0.0131709	0.00492499	2.6743	0.00755905
X226	1	1740	0.508967	89.0135	0.508967	0.0511572	9.94908	0.00163679	-0.0156151	0.00486185	-3.21176	0.00134347
X22617	1	1740	0.135909	37.0633	0.135909	0.0213007	6.38049	0.0116263	0.00778368	0.00313797	2.48048	0.013215
X22625	1	1740	1.11725	177.262	1.11725	0.101875	10.967	0.000946501	-0.0226433	0.00686842	-3.29672	0.000998017
X22737	1	1740	21.3215	3780.01	21.3215	2.17242	9.81464	0.00176013	0.0994636	0.0316377	3.14384	0.00169578
X22740	1	1740	6.46169	2279.36	6.46169	1.30997	4.93268	0.0264818	-0.0531645	0.0246282	-2.15868	0.0310119
X22804	1	1740	3.09347	93.7968	3.09347	0.0539062	57.3862	5.78215e-14	-0.036758	0.00499374	-7.36081	2.81184e-13
X22805	1	1740	1.22476	96.5271	1.22476	0.0554754	22.0776	2.82428e-06	0.0235274	0.00506291	4.647	3.62263e-06
X22808	1	1740	0.853771	57.5809	0.853771	0.0330925	25.7995	4.19432e-07	0.0196562	0.00391339	5.0228	5.61761e-07
X22829	1	1740	9.27914	489.191	9.27914	0.281144	33.0049	1.0829e-08	0.0662261	0.0114051	5.80671	7.56427e-09
X22830	1	1740	3.13904	367.415	3.13904	0.211158	14.8659	0.000119633	0.0397456	0.00989096	4.01837	6.11135e-05
X22984	1	1740	1.60231	206.912	1.60231	0.118915	13.4745	0.000249128	-0.0271511	0.00741371	-3.66228	0.000257494
X22989	1	1740	0.481295	108.731	0.481295	0.0624889	7.70209	0.0055747	-0.0148007	0.00537759	-2.75229	0.00597975
X22991	1	1740	1.53999	164.498	1.53999	0.0945392	16.2894	5.67253e-05	-0.0266914	0.0066172	-4.03364	5.73089e-05
X22996	1	1740	0.124474	48.0334	0.124474	0.0276054	4.50905	0.0338567	-0.00711195	0.00357331	-1.9903	0.046715
X2308	1	1740	0.694485	143.712	0.694485	0.0825929	8.40854	0.00378147	-0.0163505	0.00615338	-2.65716	0.00795267
X23165	1	1740	15.5882	1707.47	15.5882	0.981307	15.8852	7.0084e-05	-0.0846	0.0212963	-3.97253	7.40295e-05
X23168	1	1740	2.8489	632.529	2.8489	0.363522	7.83694	0.00517541	-0.03632	0.0129731	-2.79964	0.00517269
X23208	1	1740	0.297127	55.4269	0.297127	0.0318545	9.32761	0.00229151	0.0122227	0.00383678	3.18566	0.00147
X23225	1	1740	30.1299	4310.37	30.1299	2.47722	12.1628	0.000499642	-0.115982	0.0338072	-3.43069	0.000616199
X23249	1	1740	3.13819	71.7078	3.13819	0.0412114	76.1486	6.03914e-18	-0.037191	0.00436301	-8.52417	3.29847e-17
X23263	1	1740	6.0745	1198.74	6.0745	0.688929	8.81731	0.00302468	0.0529206	0.0178639	2.96243	0.00309379
X23287	1	1740	5.82441	595.88	5.82441	0.34246	17.0076	3.89857e-05	-0.0496922	0.012539	-3.963	7.70218e-05
X23288	1	1740	0.970966	201.175	0.970966	0.115618	8.39808	0.00380318	-0.0201825	0.00730519	-2.76277	0.00579199
X23290	1	1740	5.25607	1049.75	5.25607	0.603306	8.71212	0.00320333	-0.045837	0.0166701	-2.74965	0.00602792
X23294	1	1740	4.39628	579.226	4.39628	0.332889	13.2064	0.000287089	-0.0419966	0.0123819	-3.39177	0.000710055
X23296	1	1740	5.19175	598.094	5.19175	0.343732	15.1041	0.000105559	-0.0472582	0.0125881	-3.75419	0.000179644
X23298	1	1740	6.30631	602.006	6.30631	0.34598	18.2274	2.06612e-05	-0.0516691	0.0126358	-4.0891	4.52908e-05
X2330	1	1740	0.748439	331.767	0.748439	0.190671	3.92529	0.0477221	0.0188943	0.00937609	2.01516	0.0440419
X23314	1	1740	0.603394	172.989	0.603394	0.0994189	6.06921	0.013852	0.017233	0.00675836	2.54988	0.0108616
X2332	1	1740	0.573926	170.134	0.573926	0.097778	5.86969	0.0155053	0.0164312	0.0067123	2.44792	0.0144671
X2339	1	1740	0.552511	173.566	0.552511	0.0997504	5.53894	0.0187086	0.0157692	0.00678027	2.32574	0.0201473
X2340	1	1740	0.805104	81.428	0.805104	0.0467977	17.2039	3.51922e-05	0.0186899	0.00465137	4.01815	6.11707e-05
X23453	1	1740	13.6224	2884.02	13.6224	1.65748	8.2187	0.00419598	0.0769191	0.0275977	2.78715	0.0053754
X23456	1	1740	49.4893	4234.86	49.4893	2.43383	20.334	6.93796e-06	0.152625	0.0335108	4.5545	5.61761e-06
X23458	1	1740	4.51151	1847.47	4.51151	1.06177	4.24907	0.0394202	0.0453148	0.0221535	2.0455	0.0409568
X23511	1	1740	2.36799	95.4237	2.36799	0.0548412	43.179	6.58095e-11	0.0332902	0.00502532	6.62448	4.63797e-11
X23516	1	1740	0.805989	128.421	0.805989	0.0738054	10.9205	0.000970395	-0.0183038	0.00584735	-3.13027	0.00177561
X23522	1	1740	0.954815	107.755	0.954815	0.0619284	15.4181	8.95224e-05	0.0211034	0.00535464	3.94115	8.43195e-05
X23523	1	1740	0.449497	64.5952	0.449497	0.0371237	12.1081	0.00051441	0.0147614	0.00414572	3.56063	0.000379965
X23534	1	1740	34.4385	4970.27	34.4385	2.85648	12.0563	0.000528796	-0.124495	0.0363742	-3.42262	0.00063466
X23571	1	1740	4.4092	1512.95	4.4092	0.869511	5.07089	0.0244551	-0.0431658	0.0200467	-2.15327	0.0314355
X23749	1	1740	0.669056	283.198	0.669056	0.162757	4.11076	0.0427634	0.0187631	0.00865658	2.1675	0.0303328
X23752	1	1740	1.46578	195.823	1.46578	0.112542	13.0243	0.00031617	0.0261758	0.00720024	3.63541	0.000285656
X23760	1	1740	9.67328	411.215	9.67328	0.23633	40.9312	2.0217e-10	0.065688	0.0104431	6.29009	4.00876e-10
X23769	1	1740	40.0605	16845.8	40.0605	9.68147	4.13785	0.0420858	0.133014	0.0666718	1.99506	0.0461927
X23774	1	1740	6.7871	1568.49	6.7871	0.901432	7.52924	0.00613289	-0.0542207	0.0203888	-2.65933	0.00790171
X23800	1	1740	77.213	3448.76	77.213	1.98205	38.9562	5.43227e-10	0.184723	0.0302143	6.11376	1.19989e-09
X23820	1	1740	1.90583	182.033	1.90583	0.104617	18.2172	2.07706e-05	-0.0283394	0.00693811	-4.0846	4.6169e-05
X23837	1	1740	32.9332	4723.68	32.9332	2.71476	12.1312	0.00050813	0.123818	0.0354377	3.49398	0.000487856
X23840	1	1740	0.844294	87.2077	0.844294	0.0501194	16.8457	4.2422e-05	0.0202509	0.00480426	4.21519	2.62435e-05
X23843	1	1740	2.16572	748.774	2.16572	0.43033	5.03271	0.0249984	-0.031689	0.0140582	-2.25414	0.0243122
X23857	1	1740	37.4342	4073.19	37.4342	2.34092	15.9912	6.62991e-05	0.130711	0.0328676	3.97689	7.2697e-05
X23858	1	1740	25.0151	4033.41	25.0151	2.31805	10.7914	0.00103997	0.10596	0.0327256	3.23783	0.00122724
X23861	1	1740	0.577912	59.2352	0.577912	0.0340432	16.9758	3.96364e-05	-0.0154338	0.00396467	-3.89284	0.000102836
X23862	1	1740	49.0251	4242.72	49.0251	2.43834	20.1059	7.80558e-06	0.149077	0.0334906	4.45131	9.07936e-06
X23869	1	1740	15.8598	4317.9	15.8598	2.48155	6.39108	0.0115574	0.0855948	0.033813	2.53142	0.0114481
X23885	1	1740	30.4905	3562.54	30.4905	2.04744	14.892	0.000117998	0.117547	0.0307875	3.81802	0.000139265
X23887	1	1740	11.6243	2914.5	11.6243	1.675	6.93991	0.00850408	0.0732155	0.0277866	2.63492	0.00849075
X23892	1	1740	13.9119	1623.43	13.9119	0.933004	14.9109	0.000116835	-0.0794944	0.0207884	-3.82398	0.000135968
X23925	1	1740	1.10198	127.425	1.10198	0.0732327	15.0476	0.000108735	0.0234035	0.00579391	4.03933	5.59487e-05
X23936	1	1740	1.91596	221.352	1.91596	0.127214	15.061	0.000107976	0.0311245	0.00763421	4.07697	4.76944e-05
X23937	1	1740	1.42555	135.384	1.42555	0.0778068	18.3217	1.96734e-05	0.026346	0.00597216	4.41148	1.08992e-05
X23939	1	1740	1.49226	129.876	1.49226	0.0746414	19.9924	8.27733e-06	0.0268137	0.00586034	4.57545	5.08986e-06
X23949	1	1740	0.910356	373.149	0.910356	0.214453	4.24501	0.0395143	-0.0198455	0.00993904	-1.99672	0.0460118
X23950	1	1740	1.4642	93.2525	1.4642	0.0535934	27.3205	1.93148e-07	-0.0249812	0.00497374	-5.02262	5.62284e-07
X23986	1	1740	7.17264	1219.93	7.17264	0.701109	10.2304	0.00140629	0.0575516	0.0180142	3.19479	0.00142454
X23988	1	1740	0.734106	133.429	0.734106	0.0766833	9.57321	0.00200579	0.0187162	0.00595165	3.14471	0.00169078
X23990	1	1740	4.33829	1043.86	4.33829	0.599922	7.23142	0.00723226	0.0464106	0.0166459	2.7881	0.00535972
X23996	1	1740	7.25596	1556.17	7.25596	0.894351	8.1131	0.00444631	0.0570933	0.0203343	2.80773	0.00504511
X24020	1	1740	0.466916	59.4205	0.466916	0.0341497	13.6726	0.000224353	-0.0136607	0.00396973	-3.44122	0.000592849
X24023	1	1740	1.86944	64.1842	1.86944	0.0368875	50.6795	1.58428e-12	-0.0285349	0.00412095	-6.92435	6.15048e-12
X24024	1	1740	37.3761	3737.33	37.3761	2.14789	17.4013	3.17531e-05	0.130664	0.031493	4.14898	3.50154e-05
X24030	1	1740	3.31865	145.833	3.31865	0.0838123	39.5962	3.94238e-10	0.038684	0.0062294	6.2099	6.62313e-10
X24032	1	1740	28.7273	3932.16	28.7273	2.25986	12.712	0.000373135	0.117245	0.0322719	3.63302	0.000288292
X24087	1	1740	0.608374	243.051	0.608374	0.139685	4.35534	0.0370383	0.015999	0.00802115	1.9946	0.0462429
X24112	1	1740	0.168918	61.9106	0.168918	0.0355808	4.74745	0.0294756	0.00913309	0.00404771	2.25636	0.0241725
X24118	1	1740	1.37821	104.447	1.37821	0.0600269	22.9599	1.79466e-06	0.0259405	0.00524753	4.94338	8.42076e-07
X24154	1	1740	0.794215	145.147	0.794215	0.0834179	9.52091	0.00206344	-0.0185596	0.00621236	-2.98753	0.00285195
X24160	1	1740	14.63	2387.87	14.63	1.37234	10.6606	0.00111566	0.0812281	0.0251719	3.22693	0.00127464
X24165	1	1740	0.664279	286.256	0.664279	0.164515	4.03781	0.0446458	0.017283	0.00872323	1.98126	0.04772
X24170	1	1740	0.607284	82.8097	0.607284	0.0475918	12.7603	0.000363694	-0.0156195	0.00468966	-3.33062	0.000884752
X24175	1	1740	1.66458	61.4484	1.66458	0.0353152	47.135	9.18716e-12	-0.0269711	0.00403315	-6.68736	3.05691e-11
X24177	1	1740	8.04399	1289.57	8.04399	0.741132	10.8537	0.00100581	-0.0613766	0.01853	-3.31228	0.000944436
X24188	1	1740	29.011	9320.18	29.011	5.35642	5.41611	0.020066	0.118915	0.0498372	2.38607	0.0171362
X24272	1	1740	21.8979	4632.43	21.8979	2.66231	8.22514	0.00418119	0.0961256	0.0349653	2.74918	0.00603663
X24346	1	1740	1.87935	97.989	1.87935	0.0563155	33.3719	8.99861e-09	-0.0285216	0.00509108	-5.60226	2.4567e-08
X24360	1	1740	29.544	3649.65	29.544	2.0975	14.0853	0.000180434	0.119109	0.0311321	3.82592	0.000134911
X24389	1	1740	19.3573	3230.76	19.3573	1.85676	10.4253	0.00126615	0.0920476	0.0292648	3.14534	0.00168716
X24482	1	1740	0.407707	43.8672	0.407707	0.025211	16.1718	6.03237e-05	-0.0129567	0.00341177	-3.79764	0.00015112
X24484	1	1740	0.95052	255.737	0.95052	0.146975	6.4672	0.0110743	0.021582	0.00823101	2.62203	0.00881744
X24489	1	1740	0.354394	140.021	0.354394	0.0804716	4.40396	0.0359994	-0.0121518	0.00610139	-1.99164	0.0465675
X24491	1	1740	1.1224	79.5538	1.1224	0.0457206	24.5492	7.947e-07	0.0224761	0.00460148	4.88455	1.13227e-06
X24506	1	1740	5.73096	830.922	5.73096	0.477541	12.001	0.000544618	0.0517469	0.0148679	3.48044	0.000512998
X24509	1	1740	58.3601	6064.29	58.3601	3.48522	16.745	4.47101e-05	-0.160166	0.0401476	-3.98942	6.8996e-05
X24580	1	1740	0.623561	156.625	0.623561	0.0900143	6.92735	0.00856378	0.0177862	0.00644258	2.76073	0.00582807
X24837	1	1740	0.789816	170.022	0.789816	0.0977136	8.08298	0.00452047	0.019562	0.00671699	2.91232	0.00363352
X24865	1	1740	0.441384	49.4846	0.441384	0.0284394	15.5201	8.48564e-05	0.0149506	0.00360758	4.14421	3.57451e-05
X24868	1	1740	0.667563	126.01	0.667563	0.0724196	9.21799	0.00243206	0.0177105	0.00579457	3.0564	0.00227436
X24871	1	1740	0.301018	113.232	0.301018	0.0650757	4.62566	0.0316345	0.0124324	0.00547467	2.27089	0.0232759
X24889	1	1740	0.730566	232.969	0.730566	0.13389	5.45646	0.0196092	-0.0174626	0.00787766	-2.21672	0.0267718
X24892	1	1740	2.31827	166.152	2.31827	0.0954896	24.2777	9.13198e-07	0.0333623	0.00663422	5.02882	5.44656e-07
X24898	1	1740	3.64966	157.463	3.64966	0.0904961	40.3294	2.73153e-10	0.0407799	0.00646222	6.31051	3.52439e-10
X24899	1	1740	4.03262	790.935	4.03262	0.45456	8.87148	0.00293667	-0.0421416	0.0145053	-2.90526	0.00371608
X24902	1	1740	2.54856	156.239	2.54856	0.0897923	28.3828	1.12518e-07	0.034826	0.00645065	5.39883	7.63562e-08
X24911	1	1740	0.453411	64.9589	0.453411	0.0373327	12.1452	0.000504357	-0.0135915	0.00415405	-3.27187	0.00108942
X24914	1	1740	2.04912	75.9698	2.04912	0.0436608	46.9327	1.01589e-11	-0.0296975	0.00448563	-6.62058	4.75918e-11
X24921	1	1740	0.638846	180.866	0.638846	0.103946	6.14592	0.0132657	0.0172497	0.0069357	2.48709	0.0129728
X24973	1	1740	2.93975	473.673	2.93975	0.272226	10.7989	0.00103579	0.0389476	0.0112043	3.47613	0.000521256
X24975	1	1740	0.397742	171.665	0.397742	0.098658	4.03153	0.0448118	0.0148001	0.00671851	2.20288	0.0277345
X24977	1	1740	1.77898	171.65	1.77898	0.0986493	18.0334	2.28525e-05	-0.0274933	0.00672957	-4.08545	4.60018e-05
X24985	1	1740	1.53421	292.041	1.53421	0.16784	9.14093	0.00253607	-0.0270708	0.00882923	-3.06605	0.00220263
X24988	1	1740	0.246792	98.1249	0.246792	0.0563936	4.37624	0.0365879	0.0107685	0.00509501	2.11353	0.0346981
X24993	1	1740	1.03196	83.9397	1.03196	0.0482412	21.3917	4.02021e-06	0.0227419	0.00469763	4.84113	1.40587e-06
X24995	1	1740	0.388736	118.733	0.388736	0.0682372	5.69683	0.0171019	0.0142262	0.00559292	2.54361	0.0110575
X24997	1	1740	0.914081	132.233	0.914081	0.0759961	12.028	0.000536834	0.0210744	0.00591119	3.56517	0.000373493
X25008	1	1740	1.85681	377.528	1.85681	0.21697	8.55788	0.00348485	-0.0285923	0.0100231	-2.85263	0.00438736
X25009	1	1740	3.00986	805.259	3.00986	0.462793	6.50369	0.0108502	-0.0372907	0.0145815	-2.55739	0.0106305
X25033	1	1740	24.9174	3553.03	24.9174	2.04197	12.2026	0.000489154	0.105326	0.0306931	3.43159	0.000614174
X25163	1	1740	0.567323	58.3816	0.567323	0.0335526	16.9084	4.10548e-05	0.0167775	0.00392653	4.27285	2.03487e-05
X25166	1	1740	0.314125	60.3602	0.314125	0.0346898	9.05526	0.00265703	0.0127232	0.00400416	3.17751	0.00151169
X25168	1	1740	0.956493	68.9546	0.956493	0.0396291	24.1361	9.81848e-07	0.0210147	0.00427599	4.91459	9.73764e-07
X25170	1	1740	0.12583	44.9336	0.12583	0.0258239	4.87262	0.0274161	0.00815044	0.00344475	2.36605	0.0180887
X25175	1	1740	2.22994	159.77	2.22994	0.0918221	24.2854	9.09592e-07	-0.0316501	0.00652083	-4.85369	1.32078e-06
X25187	1	1740	0.663437	154.76	0.663437	0.0889426	7.45916	0.00637516	0.016894	0.00641438	2.63378	0.00851935
X25188	1	1740	33.6487	3357.34	33.6487	1.92951	17.439	3.11357e-05	0.123371	0.0298816	4.12866	3.82256e-05
X25194	1	1740	0.194044	22.5006	0.194044	0.0129314	15.0057	0.000111158	-0.00895609	0.0024417	-3.66797	0.00025188
X25196	1	1740	1.1975	416.435	1.1975	0.23933	5.00356	0.0254214	-0.0245422	0.0105075	-2.33568	0.0196216
X25226	1	1740	46.2774	7880.22	46.2774	4.52886	10.2183	0.00141549	-0.138488	0.045785	-3.02475	0.002525
X25243	1	1740	1.75961	127.176	1.75961	0.0730895	24.0747	1.01326e-06	0.0286975	0.00579676	4.95061	8.11816e-07
X25250	1	1740	0.571166	101.739	0.571166	0.0584705	9.76846	0.00180464	0.0166098	0.00518593	3.20286	0.00138541
X25267	1	1740	0.895836	113.33	0.895836	0.0651323	13.7541	0.000214901	0.0211398	0.00546709	3.86675	0.000114375
X25272	1	1740	0.415727	80.2165	0.415727	0.0461014	9.01767	0.00271194	0.0151918	0.00459195	3.30835	0.000957723
X25276	1	1740	14.4517	3395.42	14.4517	1.95139	7.40583	0.00656607	-0.0806068	0.0300802	-2.67973	0.00743799
X25278	1	1740	39.5112	4087.09	39.5112	2.34891	16.8211	4.29692e-05	0.131924	0.0329162	4.00789	6.38644e-05
X25279	1	1740	26.1764	4154.93	26.1764	2.38789	10.9622	0.000948937	0.107983	0.0331595	3.25646	0.00114992
X25287	1	1740	42.6303	5434.37	42.6303	3.1232	13.6495	0.000227105	0.140245	0.0380664	3.68421	0.000236463
X25445	1	1740	0.468382	87.6118	0.468382	0.0503516	9.30222	0.0023233	0.0157224	0.00481202	3.26732	0.00110697
X25446	1	1740	3.35027	109.348	3.35027	0.0628439	53.3109	4.31234e-13	0.0397116	0.0053891	7.36888	2.65159e-13
X25464	1	1740	7.22148	1508.22	7.22148	0.866792	8.33128	0.0039449	0.0543082	0.0200315	2.71113	0.00677161
X25487	1	1740	1.79243	119.745	1.79243	0.0688191	26.0456	3.69938e-07	-0.0283345	0.00564616	-5.01836	5.7471e-07
X25494	1	1740	1.28391	97.9229	1.28391	0.0562775	22.8139	1.93436e-06	0.0246151	0.00509443	4.83176	1.47279e-06
X25520	1	1740	37.5585	3635.78	37.5585	2.08953	17.9746	2.35616e-05	0.128986	0.0309993	4.16092	3.32517e-05
X25522	1	1740	40.9996	3634.65	40.9996	2.08888	19.6275	9.99662e-06	0.137808	0.0310385	4.43992	9.56792e-06
X25537	1	1740	1.06524	154.478	1.06524	0.0887802	11.9987	0.000545289	0.0226736	0.0063953	3.54535	0.00040251
X25545	1	1740	0.349711	155.508	0.349711	0.0893722	3.91297	0.0480723	0.0134933	0.00640363	2.10713	0.0352497
X25548	1	1740	0.327262	109.895	0.327262	0.063158	5.18163	0.0229478	0.0129937	0.0053698	2.41977	0.0156327
X25790	1	1740	0.195697	41.9158	0.195697	0.0240896	8.12373	0.00442043	0.00986163	0.00333759	2.95471	0.00317186
X25812	1	1740	165.664	5187.68	165.664	2.98142	55.5655	1.41767e-13	0.272348	0.0371573	7.3296	3.52573e-13
X25813	1	1740	26.1516	1091.78	26.1516	0.627461	41.6784	1.3917e-10	0.105943	0.0169713	6.24247	5.40532e-10
X25828	1	1740	1.99471	475.694	1.99471	0.273387	7.29627	0.00697684	-0.0295522	0.0112443	-2.6282	0.00865957
X25835	1	1740	0.222386	82.8518	0.222386	0.047616	4.67041	0.0308227	-0.0102944	0.00468884	-2.19551	0.0282593
X25842	1	1740	15.3291	1573.13	15.3291	0.904096	16.9551	4.00667e-05	-0.0809039	0.0204691	-3.95249	8.04545e-05
X25877	1	1740	0.405608	76.22	0.405608	0.0438046	9.25949	0.00237784	0.014286	0.00447617	3.19157	0.0014404
X25880	1	1740	35.0341	5857.84	35.0341	3.36658	10.4064	0.00127909	-0.126553	0.0394394	-3.20879	0.00135734
X25910	1	1740	3.19558	942.803	3.19558	0.541841	5.89764	0.015262	-0.0371413	0.0157725	-2.35481	0.0186432
X26092	1	1740	30.4777	4215.12	30.4777	2.42248	12.5812	0.000399972	0.118633	0.0334315	3.54853	0.000397717
X26094	1	1740	0.0922161	24.8686	0.0922161	0.0142923	6.45216	0.0111681	-0.00606486	0.0025641	-2.3653	0.0181252
X26119	1	1740	16.8754	4663.39	16.8754	2.68011	6.29655	0.0121876	-0.0880541	0.0351776	-2.50313	0.0124015
X26132	1	1740	0.840592	237.473	0.840592	0.136479	6.15915	0.0131672	-0.0192949	0.00794568	-2.42835	0.0152691
X26391	1	1740	7.32835	2654.22	7.32835	1.52542	4.80416	0.0285231	0.0576657	0.0265496	2.172	0.0299909
X26399	1	1740	3.2358	435.32	3.2358	0.250184	12.9337	0.000331734	0.0387404	0.0107521	3.60307	0.000323374
X26402	1	1740	0.357295	38.9195	0.357295	0.0223675	15.9738	6.69059e-05	0.0130477	0.00321964	4.05254	5.29089e-05
X26405	1	1740	3.4758	681.432	3.4758	0.391628	8.87526	0.00293063	-0.0384625	0.0134718	-2.85503	0.00435452
X26424	1	1740	0.128625	34.1208	0.128625	0.0196096	6.55928	0.0105176	-0.0074482	0.00301032	-2.47423	0.0134478
X26427	1	1740	22.3031	4511.37	22.3031	2.59274	8.60213	0.00340161	0.0984926	0.0345187	2.85331	0.00437806
X26507	1	1740	5.07724	1105.27	5.07724	0.635215	7.99294	0.00474974	0.0454838	0.0170821	2.66266	0.00782436
X26555	1	1740	0.993137	53.971	0.993137	0.0310178	32.0183	1.78251e-08	0.0216084	0.0037853	5.70852	1.33829e-08
X26556	1	1740	0.274335	71.3121	0.274335	0.040984	6.69371	0.00975583	0.0118501	0.00434281	2.72867	0.00642341
X26681	1	1740	23.861	4003.64	23.861	2.30094	10.3701	0.00130437	-0.102389	0.0325944	-3.14131	0.00171037
X26771	1	1740	1.06839	385.459	1.06839	0.221528	4.82281	0.0282171	-0.021659	0.0101247	-2.13923	0.0325568
X26773	1	1740	6.16644	787.937	6.16644	0.452837	13.6173	0.000231004	0.0547157	0.0144776	3.77933	0.00016258
X26788	1	1740	7.04163	1930.41	7.04163	1.10943	6.34705	0.0118466	0.0608801	0.0226337	2.6898	0.00721818
X26873	1	1740	40.2069	2491.3	40.2069	1.43178	28.0818	1.31121e-07	-0.128876	0.0256428	-5.02581	5.53133e-07
X26888	1	1740	4.62323	1516.98	4.62323	0.871826	5.30292	0.0214071	0.0465061	0.0200726	2.31689	0.0206258
X26897	1	1740	3.12959	416.596	3.12959	0.239423	13.0714	0.00030838	0.0387638	0.0105048	3.69012	0.000231086
X26911	1	1740	0.393854	128.744	0.393854	0.0739908	5.32301	0.0211625	0.0130771	0.00584854	2.23597	0.0254811
X26915	1	1740	3.2658	105.37	3.2658	0.0605575	53.9289	3.17831e-13	0.0386191	0.00528774	7.30351	4.25717e-13
X26920	1	1740	0.632983	125.416	0.632983	0.0720783	8.78188	0.00308369	0.0169973	0.00578261	2.93938	0.00333225
X26922	1	1740	1.40286	270.794	1.40286	0.155629	9.01416	0.00271712	0.0272228	0.00842637	3.23066	0.00125821
X26957	1	1740	0.637653	109.625	0.637653	0.0630031	10.121	0.00149178	0.0179149	0.00539462	3.32088	0.000915996
X26964	1	1740	4.87283	1578.71	4.87283	0.907307	5.37065	0.0205939	-0.0449337	0.0204986	-2.19204	0.0285092
X27123	1	1740	23.5894	4057.05	23.5894	2.33164	10.1171	0.0014949	-0.10019	0.0328448	-3.0504	0.00232005
X27313	1	1740	7.20768	1165.11	7.20768	0.669602	10.7641	0.00105533	-0.0593994	0.0176075	-3.37353	0.000758471
X2732	1	1740	26.8295	1214.56	26.8295	0.698021	38.4365	7.04829e-10	-0.110173	0.0179375	-6.14205	1.0083e-09
X27332	1	1740	0.622881	204.445	0.622881	0.117497	5.30125	0.0214277	0.018222	0.00732773	2.48672	0.0129863
X27338	1	1740	0.361553	68.3647	0.361553	0.0392901	9.20214	0.00245309	0.0133659	0.00424348	3.14975	0.00166204
X27339	1	1740	3.9535	987.419	3.9535	0.567482	6.96674	0.00837801	0.0424451	0.0161932	2.62117	0.00883969
X27340	1	1740	1.10386	163.484	1.10386	0.0939561	11.7487	0.000623044	0.0232495	0.00658655	3.52985	0.000426674
X27349	1	1740	2.30306	195.218	2.30306	0.112195	20.5274	6.27853e-06	0.03272	0.00719228	4.54933	5.75589e-06
X27445	1	1740	11.4817	1907.66	11.4817	1.09636	10.4726	0.00123436	-0.0729875	0.022521	-3.24087	0.0012143
X2745	1	1740	1.34947	244.747	1.34947	0.140659	9.59391	0.00198343	0.0250621	0.00805959	3.10959	0.00190398
X27454	1	1740	15.2514	3245.02	15.2514	1.86496	8.17786	0.00429104	0.0841163	0.0293983	2.86126	0.00427023
X27462	1	1740	3.05486	404.168	3.05486	0.232281	13.1516	0.00029555	0.039781	0.0103495	3.84376	0.000125541
X27481	1	1740	0.35222	104.839	0.35222	0.0602522	5.84577	0.0157167	0.0134725	0.00525513	2.56369	0.0104405
X27482	1	1740	0.248436	102.104	0.248436	0.0586803	4.23373	0.039777	0.0116215	0.00517067	2.24758	0.0247287
X27489	1	1740	2.3707	241.751	2.3707	0.138937	17.0631	3.78726e-05	0.0338518	0.00801573	4.22317	2.53411e-05
X2749	1	1740	0.353125	132.753	0.353125	0.0762949	4.62842	0.0315838	-0.0125076	0.00594483	-2.10394	0.0355278
X27500	1	1740	1.44039	97.6669	1.44039	0.0561304	25.6615	4.50058e-07	0.0266863	0.0050972	5.23548	1.84631e-07
X27510	1	1740	11.9106	761.868	11.9106	0.437855	27.2021	2.05154e-07	0.075531	0.014193	5.32172	1.16194e-07
X27526	1	1740	0.786789	91.4856	0.786789	0.0525779	14.9643	0.000113604	0.0191732	0.00493933	3.88173	0.000107606
X27527	1	1740	0.755548	72.9586	0.755548	0.0419302	18.0192	2.30221e-05	0.0185208	0.00440211	4.20725	2.71727e-05
X27532	1	1740	4.05189	809.118	4.05189	0.46501	8.71354	0.00320084	0.0423636	0.0146512	2.89147	0.00388224
X27537	1	1740	2.92728	111.756	2.92728	0.0642275	45.5767	1.99351e-11	0.0376303	0.00544308	6.91341	6.63038e-12
X27570	1	1740	0.364332	153.086	0.364332	0.0879806	4.14105	0.0420064	0.0140743	0.00637491	2.20776	0.0273916
X27801	1	1740	31.8867	4066.41	31.8867	2.33702	13.6442	0.000227752	0.120534	0.0328337	3.67104	0.000248892
X27803	1	1740	1.23319	183.928	1.23319	0.105706	11.6663	0.000651059	-0.0223347	0.00699411	-3.19336	0.00143155
X27807	1	1740	3.27086	128.259	3.27086	0.0737121	44.3735	3.62866e-11	0.039412	0.00584307	6.74508	2.07824e-11
X27820	1	1740	0.996619	262.989	0.996619	0.151143	6.59387	0.0103159	0.022902	0.00834161	2.74551	0.00610416
X27822	1	1740	4.00166	79.4621	4.00166	0.0456678	87.6253	2.35738e-20	-0.0419537	0.00459368	-9.13292	1.80704e-19
X27825	1	1740	1.70049	594.081	1.70049	0.341426	4.98055	0.0257608	0.0276259	0.0125411	2.20284	0.0277377
X27876	1	1740	1.19975	178.212	1.19975	0.102421	11.7139	0.000634715	0.0240909	0.0068596	3.512	0.000456154
X27877	1	1740	0.317115	80.6852	0.317115	0.0463708	6.83869	0.00899751	0.0124297	0.00462648	2.68664	0.00728653
X27896	1	1740	3.38629	426.55	3.38629	0.245143	13.8135	0.000208266	0.0387578	0.0106407	3.6424	0.000278062
X27903	1	1740	0.250362	80.7249	0.250362	0.0463936	5.39648	0.0202922	0.011827	0.00461806	2.56103	0.0105204
X27914	1	1740	0.280577	74.8717	0.280577	0.0430297	6.52054	0.0107482	0.0118936	0.00445327	2.67075	0.00763915
X27919	1	1740	0.546277	154.001	0.546277	0.0885064	6.17217	0.013071	0.0159139	0.00639052	2.49023	0.0128592
X27976	1	1740	2.34301	626.528	2.34301	0.360074	6.50703	0.0108298	-0.0293891	0.0128782	-2.28208	0.0226053
X27985	1	1740	10.2051	1421.42	10.2051	0.816906	12.4924	0.000419284	0.0703117	0.0194296	3.6188	0.000304472
X28014	1	1740	1.35258	321.795	1.35258	0.18494	7.31363	0.00691002	-0.0230045	0.00924392	-2.48861	0.0129178
X28015	1	1740	0.615026	128.369	0.615026	0.0737753	8.33648	0.00393368	-0.015387	0.00581382	-2.64662	0.00820386
X28025	1	1740	1.49062	232.566	1.49062	0.133659	11.1524	0.000856947	0.0273454	0.00786187	3.47823	0.000517226
X28027	1	1740	2.00186	129.243	2.00186	0.0742774	26.9512	2.33128e-07	0.0308309	0.0058402	5.27908	1.46218e-07
X28033	1	1740	0.73876	327.477	0.73876	0.188205	3.9253	0.047722	0.0194547	0.00932946	2.0853	0.0371886
X28048	1	1740	28.0492	3854.66	28.0492	2.21532	12.6614	0.000383283	0.114718	0.0320051	3.58436	0.000347274
X28059	1	1740	8.46933	762.326	8.46933	0.438119	19.3311	1.16547e-05	0.0625666	0.0142405	4.39356	1.18272e-05
X28062	1	1740	2.6489	247.63	2.6489	0.142316	18.6128	1.69135e-05	-0.033819	0.00810043	-4.17496	3.12849e-05
X28063	1	1740	11.8479	3848.86	11.8479	2.21199	5.35622	0.0207644	-0.0709044	0.0319924	-2.21629	0.0268013
X28070	1	1740	6.32467	1684.59	6.32467	0.968157	6.53269	0.0106753	-0.0507531	0.0210872	-2.40682	0.0161961
X28138	1	1740	8.4743	3388.21	8.4743	1.94725	4.35194	0.0371122	-0.0611897	0.0300262	-2.03788	0.0417142
X28167	1	1740	196.615	6074.79	196.615	3.49126	56.3163	9.79244e-14	0.302242	0.0402026	7.51795	8.88007e-14
X28174	1	1740	2.80618	709.075	2.80618	0.407514	6.88609	0.00876287	0.0361258	0.0137096	2.63507	0.00848697
X28178	1	1740	7.34525	743.323	7.34525	0.427197	17.194	3.53739e-05	0.0580665	0.0140412	4.13543	3.71251e-05
X28187	1	1740	1.4229	285.218	1.4229	0.163918	8.68052	0.00325906	0.0253656	0.00868665	2.92007	0.00354476
X28188	1	1740	5.9547	493.036	5.9547	0.283354	21.0151	4.88158e-06	-0.050189	0.0114166	-4.39616	1.1688e-05
X28193	1	1740	0.320725	93.1906	0.320725	0.0535578	5.98838	0.0144987	0.012657	0.00497596	2.54364	0.0110569
X28196	1	1740	1.45901	73.1149	1.45901	0.04202	34.7217	4.55709e-09	0.0263778	0.00440695	5.98551	2.61622e-09
X28203	1	1740	17.447	3191.97	17.447	1.83447	9.51068	0.00207491	0.0907181	0.0290814	3.11945	0.00184175
X28207	1	1740	0.707237	83.2531	0.707237	0.0478466	14.7813	0.000125068	-0.0169068	0.00469968	-3.59743	0.000330406
X28208	1	1740	3.45676	83.3576	3.45676	0.0479067	72.1561	4.20162e-17	-0.0392426	0.00470545	-8.33981	1.49847e-16
X28216	1	1740	14.1309	615.106	14.1309	0.353509	39.9733	3.2643e-10	0.0797293	0.0128016	6.22806	5.91447e-10
X28243	1	1740	1.21174	140.096	1.21174	0.0805147	15.05	0.000108601	0.0240437	0.00609257	3.9464	8.25069e-05
X28245	1	1740	0.445816	80.853	0.445816	0.0464672	9.59421	0.00198311	0.0149279	0.00462394	3.2284	0.00126817
X28248	1	1740	0.401478	158.784	0.401478	0.0912551	4.39951	0.0360931	0.0133956	0.00649502	2.06244	0.0393147
X28249	1	1740	29.4677	5244.96	29.4677	3.01434	9.77583	0.00179746	0.115682	0.0373561	3.09674	0.00198799
X28251	1	1740	13.7895	1760.82	13.7895	1.01197	13.6264	0.000229897	0.0799154	0.0216437	3.69231	0.000229116
X28279	1	1740	0.713892	94.895	0.713892	0.0545374	13.09	0.00030536	0.019005	0.00502053	3.78546	0.000158657
X28280	1	1740	0.205924	81.8241	0.205924	0.0470253	4.379	0.0365289	0.010961	0.00464441	2.36004	0.0183834
X28285	1	1740	1.01182	84.7475	1.01182	0.0487054	20.7742	5.5274e-06	0.0219512	0.00471897	4.6517	3.54207e-06
X28290	1	1740	1.1843	114.173	1.1843	0.0656165	18.0488	2.26698e-05	0.0241044	0.00548279	4.39638	1.1676e-05
X28316	1	1740	90.6488	4269.39	90.6488	2.45367	36.9441	1.49037e-09	-0.19928	0.0336972	-5.91384	4.01821e-09
X28372	1	1740	12.1886	3194.09	12.1886	1.83568	6.63981	0.0100542	0.0714405	0.0290562	2.4587	0.0140414
X28446	1	1740	0.524938	83.2309	0.524938	0.0478338	10.9742	0.000942835	0.0162731	0.00469041	3.46944	0.000534325
X28448	1	1740	0.268462	91.1517	0.268462	0.0523861	5.12469	0.0237105	0.0118405	0.00488988	2.42144	0.0155615
X28449	1	1740	0.325431	65.5454	0.325431	0.0376698	8.63905	0.00333369	0.0128288	0.00414949	3.09165	0.00202222
X28450	1	1740	0.608123	64.7166	0.608123	0.0371935	16.3503	5.49484e-05	0.0175711	0.00413268	4.25175	2.23416e-05
X28532	1	1740	45.706	6663.14	45.706	3.82939	11.9356	0.000563931	-0.145753	0.0421184	-3.46055	0.000552166
X28538	1	1740	1.16471	177.085	1.16471	0.101773	11.4442	0.000733067	-0.0238729	0.00683569	-3.49239	0.00049075
X28718	1	1740	0.240149	101.037	0.240149	0.0580673	4.13571	0.042139	0.0110874	0.00516024	2.14862	0.0318032
X28724	1	1740	4.37823	610.054	4.37823	0.350606	12.4876	0.000420363	0.0455774	0.012745	3.57609	0.000358356
X28728	1	1740	0.997937	66.1206	0.997937	0.0380003	26.2613	3.31385e-07	0.0220673	0.00417528	5.28522	1.41473e-07
X28736	1	1740	0.880205	316.783	0.880205	0.182059	4.83472	0.0280233	0.0211406	0.00917222	2.30485	0.0212927
X28758	1	1740	38.0807	3677.55	38.0807	2.11353	18.0176	2.30413e-05	0.13193	0.0312023	4.22823	2.47836e-05
X28768	1	1740	0.658877	126.925	0.658877	0.0729454	9.03247	0.00269019	0.0170818	0.0058073	2.94143	0.00331041
X28769	1	1740	7.45204	368.353	7.45204	0.211697	35.2014	3.5794e-09	0.058759	0.00990818	5.93035	3.64145e-09
X28775	1	1740	0.784409	136.093	0.784409	0.0782143	10.029	0.00156769	0.019802	0.00601753	3.29071	0.00101942
X28776	1	1740	0.468662	134.632	0.468662	0.0773745	6.05706	0.0139473	0.0153419	0.00596199	2.57329	0.0101562
X28777	1	1740	0.350896	67.328	0.350896	0.0386942	9.06842	0.00263807	0.013344	0.00422066	3.1616	0.00159625
X28818	1	1740	8.52955	3763.26	8.52955	2.1628	3.94376	0.0472022	0.0632724	0.0316533	1.99892	0.0457733
X28832	1	1740	0.723533	294.16	0.723533	0.169057	4.2798	0.0387152	0.019085	0.00880871	2.1666	0.0304012
X28949	1	1740	4.72601	779.236	4.72601	0.447837	10.553	0.00118213	-0.0461996	0.0144055	-3.20707	0.00136544
X28966	1	1740	1.02253	92.6111	1.02253	0.0532248	19.2115	1.23999e-05	0.0226544	0.0049383	4.5875	4.80811e-06
X28972	1	1740	1.37209	440.153	1.37209	0.252962	5.42412	0.0199745	0.025283	0.0108301	2.33452	0.0196824
X28973	1	1740	1.28399	272.91	1.28399	0.156845	8.18635	0.0042711	0.0232806	0.0085125	2.73488	0.00630401
X28976	1	1740	1.93357	364.599	1.93357	0.20954	9.2277	0.00241926	0.028816	0.00984192	2.92789	0.00345732
X28984	1	1740	0.90907	86.2735	0.90907	0.0495824	18.3345	1.95427e-05	0.0208544	0.00477143	4.37069	1.31214e-05
X29010	1	1740	12.034	1816.89	12.034	1.04419	11.5247	0.000702195	-0.074245	0.0218907	-3.39163	0.000710427
X29024	1	1740	1.8677	723.503	1.8677	0.415806	4.49175	0.0342001	0.0300442	0.0138892	2.16313	0.0306677
X29035	1	1740	2.25493	704.372	2.25493	0.404812	5.57031	0.0183774	-0.0336405	0.0136805	-2.45901	0.0140293
X29047	1	1740	9.54271	2181.83	9.54271	1.25393	7.61026	0.00586448	0.066726	0.0241059	2.76804	0.00569957
X29048	1	1740	7.53273	1437.47	7.53273	0.826131	9.11808	0.00256778	-0.0579599	0.0195282	-2.96802	0.00303841
X29054	1	1740	2.73983	477.487	2.73983	0.274418	9.98414	0.0016061	0.0353921	0.0112836	3.1366	0.00173797
X29058	1	1740	0.916756	139.068	0.916756	0.079924	11.4703	0.000722902	-0.0197667	0.00608098	-3.25058	0.00117383
X29061	1	1740	2.48181	81.7404	2.48181	0.0469773	52.8301	5.4686e-13	-0.0329429	0.00465116	-7.08273	2.0477e-12
X29072	1	1740	79.666	4636.05	79.666	2.6644	29.9002	5.20822e-08	0.189547	0.0350927	5.40132	7.53211e-08
X29105	1	1740	35.9375	3975.52	35.9375	2.28478	15.7291	7.60543e-05	0.126886	0.0324521	3.90995	9.58758e-05
X29109	1	1740	7.67509	1074.47	7.67509	0.617513	12.429	0.000433657	0.0580979	0.0168512	3.44771	0.000578891
X29115	1	1740	22.0339	3003.85	22.0339	1.72635	12.7633	0.000363113	0.0973604	0.0282236	3.44961	0.000574865
X29117	1	1740	0.493095	159.038	0.493095	0.0914014	5.39483	0.0203114	0.0140983	0.00649146	2.17182	0.0300043
X29295	1	1740	5.775	1692.7	5.775	0.972816	5.93637	0.0149312	0.05456	0.021189	2.57492	0.0101086
X29304	1	1740	0.38671	144.679	0.38671	0.0831488	4.65082	0.0311754	0.0134252	0.00617658	2.17356	0.0298735
X29311	1	1740	23.8548	1302.98	23.8548	0.748837	31.8557	1.93513e-08	-0.101773	0.0185747	-5.47914	4.90232e-08
X29313	1	1740	28.4435	3726.41	28.4435	2.14161	13.2813	0.000275929	-0.112945	0.0314602	-3.59009	0.000339778
X29324	1	1740	0.306491	46.4909	0.306491	0.0267189	11.4709	0.000722681	-0.0113679	0.00351088	-3.23791	0.00122688
X29328	1	1740	19.4997	1965.48	19.4997	1.12959	17.2626	3.41317e-05	-0.095656	0.0227853	-4.19815	2.82767e-05
X29340	1	1740	14.4899	2317.67	14.4899	1.33199	10.8783	0.000992578	0.0793837	0.0247906	3.20217	0.00138874
X29350	1	1740	4.23635	135.659	4.23635	0.077965	54.3366	2.59896e-13	0.043955	0.00600549	7.31913	3.80322e-13
X29356	1	1740	44.1158	4305.9	44.1158	2.47466	17.827	2.54416e-05	-0.142087	0.0338452	-4.19813	2.82787e-05
X29358	1	1740	4.10028	1641.2	4.10028	0.94322	4.34711	0.0372172	0.0425885	0.0208471	2.0429	0.0412139
X29370	1	1740	0.248137	87.4087	0.248137	0.0502349	4.93953	0.0263773	0.0113099	0.00480285	2.35483	0.0186422
X29373	1	1740	0.420556	88.5211	0.420556	0.0508742	8.26659	0.00408724	0.0144853	0.00482693	3.00094	0.00272992
X294	1	1740	1.04971	212.071	1.04971	0.12188	8.61271	0.00338201	-0.0225782	0.00751088	-3.00606	0.0026846
X29412	1	1740	2.31381	274.973	2.31381	0.15803	14.6415	0.000134611	0.0331571	0.00855401	3.87621	0.000110057
X29416	1	1740	2.77638	658.275	2.77638	0.378319	7.33874	0.00681456	0.035047	0.0131859	2.65791	0.00793495
X2965	1	1740	0.261212	79.1102	0.261212	0.0454657	5.74525	0.0166382	0.0108569	0.00458605	2.36738	0.0180239
X2966	1	1740	1.8519	166.95	1.8519	0.0959481	19.3011	1.18376e-05	-0.0281255	0.00666724	-4.21846	2.587e-05
X2967	1	1740	0.243918	58.4113	0.243918	0.0335697	7.26601	0.00709485	0.0101217	0.00394325	2.56685	0.010346
X2969	1	1740	0.39442	95.0365	0.39442	0.0546187	7.22134	0.00727281	0.0128564	0.00502707	2.55744	0.0106292
X2970	1	1740	0.651878	53.2633	0.651878	0.0306111	21.2955	4.22459e-06	0.0172537	0.00375315	4.59713	4.59375e-06
X29709	1	1740	0.794033	154.614	0.794033	0.0888585	8.93593	0.00283536	0.019315	0.00638927	3.02305	0.0025392
X2971	1	1740	1.87898	96.1607	1.87898	0.0552648	33.9996	6.55682e-09	0.0291028	0.00504282	5.77114	9.31054e-09
X2972	1	1740	0.458685	73.9349	0.458685	0.0424913	10.7948	0.0010381	0.0143661	0.00442155	3.24912	0.00117983
X29720	1	1740	8.16365	310.432	8.16365	0.178409	45.7579	1.82164e-11	0.0613699	0.00907927	6.75934	1.8885e-11
X29727	1	1740	12.2583	4586.79	12.2583	2.63609	4.6502	0.0311867	-0.0712	0.0348562	-2.04268	0.0412355
X29762	1	1740	3.23546	706.187	3.23546	0.405854	7.97198	0.00480479	0.0394774	0.0137103	2.87939	0.0040334
X29769	1	1740	2.69247	612.034	2.69247	0.351744	7.65464	0.00572255	0.0376692	0.01272	2.96141	0.00310401
X29770	1	1740	44.8741	4014.15	44.8741	2.30698	19.4514	1.09507e-05	0.13962	0.0326157	4.28076	1.96453e-05
X29778	1	1740	1.87824	210.649	1.87824	0.121063	15.5146	8.51032e-05	0.0289695	0.00748828	3.86864	0.000113498
X29811	1	1740	2.10214	303.056	2.10214	0.17417	12.0695	0.000525098	-0.0288651	0.00896497	-3.21977	0.00130673
X29819	1	1740	0.984537	117.24	0.984537	0.0673791	14.6119	0.000136726	0.0209612	0.00558635	3.75221	0.000181061
X29830	1	1740	0.464511	83.7666	0.464511	0.0481417	9.64883	0.00192531	0.0149876	0.00471047	3.18177	0.00148975
X30083	1	1740	1.63967	172.089	1.63967	0.0989019	16.5788	4.87643e-05	-0.0263633	0.00673986	-3.91155	9.52502e-05
X30096	1	1740	0.927498	77.7902	0.927498	0.044707	20.7461	5.60805e-06	0.0208213	0.00454848	4.57763	5.03771e-06
X30101	1	1740	0.526277	217.484	0.526277	0.124991	4.21052	0.0403233	0.0161211	0.00760341	2.12025	0.0341271
X30103	1	1740	0.409788	33.6864	0.409788	0.01936	21.1667	4.51453e-06	-0.0133049	0.00298914	-4.45108	9.08891e-06
X30109	1	1740	3.622	150.546	3.622	0.086521	41.8627	1.26935e-10	0.0400993	0.00633216	6.33264	3.06393e-10
X30112	1	1740	1.50097	196.605	1.50097	0.112991	13.284	0.000275545	0.0264795	0.00721239	3.67139	0.000248556
X30127	1	1740	18.9796	2772.35	18.9796	1.59331	11.9121	0.00057104	0.0925274	0.0270841	3.41629	0.000649479
X30144	1	1740	1.26622	300.263	1.26622	0.172565	7.33766	0.00681867	0.0248227	0.00890509	2.78747	0.00537011
X30220	1	1740	0.65424	209.899	0.65424	0.120631	5.42346	0.0199819	0.0185116	0.00745055	2.4846	0.0130636
X30323	1	1740	5.96025	374.698	5.96025	0.215344	27.6779	1.61027e-07	0.0543253	0.00996794	5.45	5.76125e-08
X30324	1	1740	3.36308	135.354	3.36308	0.0777898	43.2329	6.40633e-11	0.0392979	0.00599783	6.55201	7.4657e-11
X30325	1	1740	0.644901	148.316	0.644901	0.0852391	7.56578	0.00601029	0.0170966	0.00628118	2.72188	0.00655623
X30331	1	1740	21.049	7000.69	21.049	4.02338	5.23167	0.0222988	-0.094974	0.0430779	-2.2047	0.027606
X30357	1	1740	0.832499	112.864	0.832499	0.0648645	12.8344	0.000349661	0.0199637	0.00544975	3.66323	0.00025655
X30362	1	1740	33.9833	2566.36	33.9833	1.47492	23.0408	1.72168e-06	0.122323	0.0261118	4.68459	3.02412e-06
X30363	1	1740	0.612406	99.5655	0.612406	0.0572215	10.7024	0.00109092	0.0170409	0.00514392	3.31283	0.000942604
X30372	1	1740	31.1132	6242.58	31.1132	3.58769	8.67222	0.00327386	-0.120154	0.0407601	-2.94784	0.00324286
X30374	1	1740	2.93681	670.569	2.93681	0.385384	7.62047	0.00583151	0.0371241	0.0133568	2.77941	0.00550471
X30375	1	1740	0.197573	71.0458	0.197573	0.0408309	4.83882	0.027957	0.0100484	0.00434169	2.31439	0.0207628
X30378	1	1740	3.52112	498.408	3.52112	0.286441	12.2926	0.000466281	-0.0395437	0.0115219	-3.43205	0.00061314
X30463	1	1740	14.1	1687.28	14.1	0.9697	14.5405	0.000141959	-0.0774374	0.0211269	-3.66535	0.00025445
X30725	1	1740	16.6017	3967.33	16.6017	2.28007	7.28123	0.00703523	-0.0862137	0.0324337	-2.65815	0.00792935
X30810	1	1740	51.5177	3750.63	51.5177	2.15553	23.9002	1.10798e-06	-0.148555	0.0315489	-4.70871	2.69151e-06
X30812	1	1740	0.402864	139.477	0.402864	0.0801594	5.02578	0.0250982	-0.0130951	0.00608637	-2.15154	0.0315716
X30847	1	1740	2.24378	285.503	2.24378	0.164082	13.6747	0.000224103	0.0325834	0.00871786	3.73754	0.000191862
X30848	1	1740	5.39487	1187.36	5.39487	0.682389	7.90586	0.00498275	0.0519127	0.017745	2.92548	0.00348399
X30920	1	1740	14.4482	3619.84	14.4482	2.08037	6.94503	0.00847991	0.0808917	0.0310182	2.60788	0.00918885
X30923	1	1740	36.0343	2521.44	36.0343	1.4491	24.8666	6.75596e-07	0.128356	0.0258085	4.97339	7.23138e-07
X31030	1	1740	0.616275	228.245	0.616275	0.131175	4.69811	0.030331	-0.0161178	0.00779386	-2.06801	0.0387873
X31082	1	1740	28.3784	3898.68	28.3784	2.24062	12.6654	0.000382471	-0.111492	0.032204	-3.46204	0.000549119
X31123	1	1740	1.50141	77.7417	1.50141	0.0446791	33.6042	8.00338e-09	0.0268148	0.00451693	5.93651	3.50995e-09
X31133	1	1740	1.24519	506.574	1.24519	0.291135	4.27704	0.0387781	0.0248573	0.0116149	2.14012	0.0324847
X31190	1	1740	10.2458	647.992	10.2458	0.372409	27.5123	1.75184e-07	-0.0671101	0.0131117	-5.11836	3.42515e-07
X31193	1	1740	1.07973	55.2962	1.07973	0.0317795	33.9757	6.63619e-09	0.022412	0.00383153	5.84938	5.88699e-09
X31195	1	1740	9.9922	906.295	9.9922	0.520859	19.1841	1.25771e-05	-0.0672839	0.0155272	-4.3333	1.55332e-05
X31205	1	1740	34.3984	2464.81	34.3984	1.41655	24.2832	9.10644e-07	0.121622	0.0255504	4.76008	2.09609e-06
X31206	1	1740	8.45863	2101.07	8.45863	1.20751	7.00501	0.00820148	0.0630031	0.023603	2.66928	0.00767237
X31221	1	1740	82.5553	5560.21	82.5553	3.19552	25.8347	4.11978e-07	-0.18663	0.0383898	-4.86145	1.27073e-06
X31241	1	1740	2.37665	120.02	2.37665	0.0689772	34.4556	5.2107e-09	0.0338025	0.00563548	5.99816	2.42429e-09
X31426	1	1740	2.39569	684.731	2.39569	0.393524	6.08778	0.0137076	0.0330026	0.0134807	2.44815	0.0144579
X31458	1	1740	1.0762	126.492	1.0762	0.0726966	14.804	0.000123588	0.0221587	0.00578736	3.82881	0.000133351
X31460	1	1740	0.639349	92.5656	0.639349	0.0531986	12.0182	0.000539654	0.0176874	0.00495385	3.57043	0.000366128
X3159	1	1740	0.495874	107.027	0.495874	0.0615097	8.06171	0.00457358	0.0141568	0.00532675	2.65767	0.00794062
X3160	1	1740	0.310982	107.007	0.310982	0.0614982	5.05676	0.0246547	0.0108884	0.00532884	2.0433	0.0411737
X31692	1	1740	2.99589	250.187	2.99589	0.143786	20.8358	5.35452e-06	-0.0368719	0.00813821	-4.53072	6.28056e-06
X31693	1	1740	2.73672	529.8	2.73672	0.304483	8.9881	0.00275595	0.0364985	0.0118295	3.08538	0.00206511
X31704	1	1740	1.81943	770.334	1.81943	0.442721	4.10965	0.0427912	0.0309846	0.0143161	2.16433	0.0305757
X31708	1	1740	1.26348	137.715	1.26348	0.0791467	15.9638	6.72574e-05	0.0253094	0.00603091	4.19661	2.84677e-05
X31734	1	1740	0.265165	82.7542	0.265165	0.0475599	5.57539	0.0183243	0.0116714	0.00468167	2.49301	0.0127595
X31969	1	1740	0.668956	110.932	0.668956	0.0637539	10.4928	0.00122102	0.0179967	0.00543143	3.31344	0.000940574
X31983	1	1740	14.8212	4267.27	14.8212	2.45245	6.0434	0.0140552	-0.0761794	0.0336478	-2.26402	0.0236959
X32009	1	1740	0.995455	99.2899	0.995455	0.0570632	17.4448	3.1042e-05	0.0219365	0.00512048	4.28407	1.93589e-05
X32019	1	1740	0.288512	52.0419	0.288512	0.0299092	9.64626	0.00192799	0.0118944	0.00372022	3.19723	0.00141258
X32027	1	1740	0.319847	110.356	0.319847	0.0634229	5.04308	0.0248495	0.0129886	0.00538997	2.40977	0.0160662
X32036	1	1740	1.36843	154.984	1.36843	0.0890712	15.3634	9.21272e-05	-0.0237314	0.00641414	-3.69985	0.000222468
X32159	1	1740	4.15209	80.8541	4.15209	0.0464679	89.3539	1.02631e-20	-0.0430413	0.00462627	-9.30367	3.96164e-20
X32180	1	1740	8.13624	1676.5	8.13624	0.963504	8.44443	0.00370793	-0.0587896	0.0211349	-2.78163	0.00546728
X32187	1	1740	42.7524	4087.7	42.7524	2.34926	18.1983	2.09761e-05	0.136775	0.033008	4.14368	3.58272e-05
X32206	1	1740	1.99801	507.56	1.99801	0.291701	6.84952	0.00894333	0.030596	0.0116061	2.6362	0.00845898
X32210	1	1740	2.43172	542.811	2.43172	0.31196	7.79497	0.00529645	0.0332382	0.0120146	2.76648	0.00572677
X32212	1	1740	2.24201	723.865	2.24201	0.416014	5.38927	0.0203759	-0.0326129	0.013861	-2.35286	0.0187413
X32215	1	1740	0.245517	73.5362	0.245517	0.0422622	5.80937	0.0160441	0.011574	0.00440413	2.62798	0.00866534
X32218	1	1740	0.401097	78.0705	0.401097	0.0448681	8.93947	0.0028299	0.014265	0.00453803	3.14344	0.00169806
X32356	1	1740	0.284373	125.501	0.284373	0.0721273	3.94265	0.0472332	0.0119402	0.00578441	2.06421	0.0391463
X32370	1	1740	0.594184	83.2395	0.594184	0.0478388	12.4205	0.00043562	-0.0153748	0.00467594	-3.28806	0.00102902
X32373	1	1740	0.590724	96.9695	0.590724	0.0557296	10.5998	0.00115272	0.0169082	0.00507324	3.33281	0.000877844
X32398	1	1740	5.52787	1346.79	5.52787	0.774016	7.1418	0.00760107	-0.0493503	0.0189088	-2.60991	0.00913459
X32402	1	1740	0.442117	84.4099	0.442117	0.0485114	9.11367	0.00257395	0.0145439	0.00473927	3.0688	0.00218253
X32408	1	1740	10.8945	616.761	10.8945	0.354461	30.7353	3.41127e-08	-0.0723789	0.0127854	-5.66104	1.75789e-08
X32424	1	1740	1.3313	100.795	1.3313	0.0579281	22.9819	1.77454e-06	0.0253392	0.00515397	4.91643	9.64766e-07
X32425	1	1740	1.58864	212.608	1.58864	0.122189	13.0015	0.000320014	0.0280922	0.00752236	3.73449	0.000194185
X32426	1	1740	1.42235	112.613	1.42235	0.0647201	21.9769	2.97437e-06	0.0263506	0.00544473	4.83964	1.41632e-06
X32427	1	1740	0.571859	88.6086	0.571859	0.0509245	11.2295	0.000822283	0.0167684	0.00483015	3.47161	0.000530057
X32429	1	1740	1.90225	125.324	1.90225	0.0720255	26.4108	3.07052e-07	0.029725	0.00575702	5.16327	2.70652e-07
X32443	1	1740	0.444646	85.4346	0.444646	0.0491004	9.05585	0.00265617	0.0149072	0.00475094	3.13773	0.00173132
X32457	1	1740	227.002	11396.2	227.002	6.54954	34.6592	4.70272e-09	0.325722	0.054849	5.93852	3.46819e-09
X32458	1	1740	15.0844	5487.38	15.0844	3.15367	4.78312	0.0288727	0.0767725	0.0381421	2.0128	0.0442898
X32535	1	1740	0.315817	76.1826	0.315817	0.0437831	7.21321	0.00730566	0.0128328	0.00447537	2.86742	0.00418843
X32580	1	1740	3.25552	231.479	3.25552	0.133034	24.4714	8.26985e-07	0.038838	0.00783438	4.95738	7.84395e-07
X32583	1	1740	7.0374	1531.72	7.0374	0.8803	7.99432	0.00474613	-0.0533034	0.0201676	-2.64302	0.00829125
X32605	1	1740	5.23805	1677.22	5.23805	0.963919	5.43412	0.0198607	0.0476505	0.0211526	2.2527	0.0244029
X32607	1	1740	1.18278	89.4626	1.18278	0.0514153	23.0045	1.75402e-06	-0.0223545	0.00487427	-4.58623	4.83725e-06
X32609	1	1740	6.73591	199.587	6.73591	0.114705	58.7237	2.99472e-14	-0.0549172	0.00728091	-7.54264	7.39485e-14
X32642	1	1740	1.11221	140.041	1.11221	0.0804835	13.8191	0.000207647	0.0232349	0.00610094	3.80842	0.000144738
X32645	1	1740	0.108245	43.6806	0.108245	0.0251038	4.31189	0.0379933	0.00741744	0.00339525	2.18465	0.0290479
X32646	1	1740	2.51519	183.415	2.51519	0.105411	23.8608	1.13062e-06	0.0343372	0.00698961	4.91261	9.83514e-07
X32648	1	1740	0.804919	88.2904	0.804919	0.0507416	15.8631	7.0899e-05	0.0200361	0.00484011	4.1396	3.64642e-05
X32649	1	1740	0.648191	61.3395	0.648191	0.0352526	18.387	1.90168e-05	0.0175928	0.00403419	4.36094	1.37133e-05
X32652	1	1740	0.67125	83.6933	0.67125	0.0480996	13.9554	0.000193234	0.0179888	0.00468359	3.84081	0.000127047
X32655	1	1740	23.2359	3074.15	23.2359	1.76675	13.1518	0.000295523	-0.10092	0.0285624	-3.53332	0.000421154
X32659	1	1740	24.8922	3864.18	24.8922	2.22079	11.2087	0.000831509	-0.10547	0.0320566	-3.29013	0.00102153
X32661	1	1740	17.3639	3374.79	17.3639	1.93953	8.95263	0.00280969	-0.0887572	0.0299631	-2.96222	0.00309595
X32664	1	1740	31.0972	3524.02	31.0972	2.0253	15.3544	9.25627e-05	0.117364	0.0305317	3.84401	0.000125415
X32877	1	1740	22.5834	7400.62	22.5834	4.25323	5.3097	0.0213243	-0.0870688	0.0442311	-1.9685	0.04917
X32896	1	1740	6.22457	1014.1	6.22457	0.582817	10.6801	0.00110402	0.0546085	0.0163907	3.33167	0.000881438
X32897	1	1740	12.3692	3482.98	12.3692	2.00171	6.17929	0.0130187	0.0781214	0.0304019	2.56963	0.0102639
X329	1	1740	7.77239	1061.66	7.77239	0.610147	12.7386	0.000367909	0.0607858	0.0167507	3.62885	0.000292949
X33007	1	1740	23.6728	5852.33	23.6728	3.36341	7.03834	0.00805087	-0.103248	0.0393606	-2.62313	0.00878914
X33010	1	1740	17.3497	4392.67	17.3497	2.52452	6.87246	0.00882971	-0.0881395	0.0341016	-2.58461	0.00982998
X33011	1	1740	17.7713	4030.89	17.7713	2.3166	7.67129	0.00567021	-0.0903127	0.0327222	-2.75998	0.00584133
X33012	1	1740	19.4036	3222.58	19.4036	1.85206	10.4768	0.00123157	-0.09249	0.0292135	-3.166	0.00157244
X33013	1	1740	17.747	3945.66	17.747	2.26762	7.82626	0.00520595	-0.0896817	0.0323546	-2.77184	0.00563379
X33061	1	1740	8.05921	1315.54	8.05921	0.75606	10.6595	0.00111634	0.0599519	0.0186792	3.20955	0.00135376
X33108	1	1740	31.2662	3285.71	31.2662	1.88834	16.5575	4.93089e-05	0.1219	0.029527	4.12842	3.82637e-05
X33109	1	1740	55.4715	4927.04	55.4715	2.83163	19.59	1.0193e-05	-0.153778	0.0361597	-4.25275	2.22432e-05
X33133	1	1740	19.632	3788.56	19.632	2.17733	9.01652	0.00271364	0.0941543	0.0317528	2.96523	0.00306597
X33138	1	1740	6.63733	1708.46	6.63733	0.981873	6.75986	0.00940198	0.0537138	0.021293	2.52261	0.0117378
X33159	1	1740	0.910237	71.1944	0.910237	0.0409163	22.2463	2.58952e-06	-0.0199253	0.00434443	-4.58641	4.83295e-06
X33160	1	1740	11.3931	699.763	11.3931	0.402163	28.3296	1.15601e-07	-0.070983	0.0135899	-5.22323	1.97083e-07
X33167	1	1740	24.6276	2170.26	24.6276	1.24728	19.7451	9.40681e-06	0.102743	0.0240126	4.27873	1.9824e-05
X33305	1	1740	29.006	1627.37	29.006	0.935271	31.0135	2.96314e-08	0.116016	0.0207898	5.58041	2.78011e-08
X33314	1	1740	4.955	396.158	4.955	0.227677	21.7633	3.32005e-06	0.0495188	0.0102537	4.82937	1.49036e-06
X33316	1	1740	53.5715	6406.31	53.5715	3.68179	14.5504	0.000141224	0.157652	0.0413238	3.81505	0.000140938
X33327	1	1740	2.85875	791.136	2.85875	0.454676	6.28743	0.0122502	0.0380645	0.014523	2.62099	0.00884422
X33329	1	1740	2.58342	169.148	2.58342	0.0972114	26.5753	2.8235e-07	0.0347502	0.00669013	5.19424	2.29839e-07
X33338	1	1740	2.61648	219.477	2.61648	0.126136	20.7433	5.61617e-06	0.035803	0.00758525	4.72008	2.54715e-06
X33435	1	1740	49.8496	2938.8	49.8496	1.68897	29.5148	6.33243e-08	0.153227	0.0279728	5.4777	4.94176e-08
X33449	1	1740	0.678159	166.958	0.678159	0.095953	7.06761	0.0079209	0.0177644	0.00666913	2.66368	0.0078009
X33452	1	1740	2.76161	352.018	2.76161	0.202309	13.6504	0.000226998	0.035776	0.00968267	3.69485	0.000226855
X335	1	1740	0.712062	154.544	0.712062	0.0888184	8.01706	0.00468719	0.0165544	0.00639134	2.59013	0.0096744
X336	1	1740	0.162002	53.0917	0.162002	0.0305125	5.30938	0.0213281	0.00781593	0.00374759	2.08559	0.0371621
X33625	1	1740	0.429521	115.465	0.429521	0.066359	6.47268	0.0110403	0.0143766	0.0055471	2.59174	0.00962961
X33632	1	1740	3.38143	400.18	3.38143	0.229988	14.7026	0.000130356	-0.0379625	0.0102894	-3.68947	0.000231666
X33633	1	1740	2.35259	129.422	2.35259	0.0743802	31.6292	2.16994e-08	-0.0316963	0.00584785	-5.42016	6.79183e-08
X33637	1	1740	0.73523	227.968	0.73523	0.131016	5.61176	0.017949	-0.017475	0.00778344	-2.24515	0.0248845
X33638	1	1740	2.07773	893.332	2.07773	0.513409	4.04693	0.0444057	0.0314959	0.0153879	2.0468	0.0408284
X33645	1	1740	0.272561	64.6885	0.272561	0.0371773	7.33139	0.00684237	0.0116135	0.00414054	2.80483	0.00509061
X33646	1	1740	0.20823	77.9348	0.20823	0.0447901	4.64902	0.0312079	0.0100555	0.00453814	2.21578	0.0268364
X33660	1	1740	0.346325	45.3744	0.346325	0.0260773	13.2807	0.000276019	-0.0119603	0.00346375	-3.453	0.000567739
X33665	1	1740	1.32889	383.241	1.32889	0.220253	6.03344	0.0141345	0.0244094	0.0100828	2.42089	0.0155849
X33669	1	1740	47.5864	4506.43	47.5864	2.5899	18.3738	1.91478e-05	-0.142206	0.0345822	-4.11212	4.10404e-05
X33671	1	1740	11.518	706.329	11.518	0.405936	28.374	1.13022e-07	-0.0709004	0.0136849	-5.18091	2.46626e-07
X33683	1	1740	7.47274	1946.27	7.47274	1.11854	6.68078	0.00982656	0.0611317	0.0225968	2.70533	0.00689068
X33693	1	1740	4.0172	181.494	4.0172	0.104307	38.5133	6.78218e-10	0.0424001	0.0069456	6.1046	1.26924e-09
X33705	1	1740	1.61978	165.851	1.61978	0.0953167	16.9937	3.92691e-05	0.0279656	0.00664136	4.21082	2.67515e-05
X33710	1	1740	1.17555	58.9325	1.17555	0.0338693	34.7085	4.58745e-09	0.0237904	0.00395863	6.00975	2.26046e-09
X33711	1	1740	0.670498	104.526	0.670498	0.0600725	11.1615	0.0008528	0.0182936	0.0052619	3.47662	0.000520324
X33736	1	1740	55.0697	3539.33	55.0697	2.0341	27.0733	2.19063e-07	-0.154619	0.0306524	-5.04426	5.03062e-07
X33738	1	1740	0.665321	112.791	0.665321	0.0648224	10.2638	0.00138125	-0.0173055	0.00546652	-3.16573	0.00157385
X33747	1	1740	3.04557	204.259	3.04557	0.11739	25.9441	3.89601e-07	0.0371053	0.00734184	5.05394	4.78547e-07
X33749	1	1740	43.7978	3264.81	43.7978	1.87633	23.3423	1.47485e-06	0.140933	0.0293987	4.79384	1.77621e-06
X33819	1	1740	0.364011	148.816	0.364011	0.0855266	4.25612	0.0392573	0.0141577	0.00625096	2.26489	0.0236427
X33826	1	1740	0.192021	75.2878	0.192021	0.0432689	4.43785	0.0352934	0.0101611	0.00446103	2.27774	0.0228637
X33828	1	1740	0.811868	113.794	0.811868	0.0653987	12.4141	0.000437103	0.0195691	0.00546998	3.57754	0.000356383
X33833	1	1740	21.2046	4369.78	21.2046	2.51137	8.44346	0.00370989	-0.101553	0.0340672	-2.98096	0.00291359
X33834	1	1740	28.5907	4445.06	28.5907	2.55463	11.1917	0.00083912	-0.115135	0.0343952	-3.34742	0.000833158
X33843	1	1740	41.1939	4300.21	41.1939	2.47138	16.6683	4.65358e-05	-0.136698	0.0338211	-4.04179	5.53711e-05
X33847	1	1740	63.1855	6265.34	63.1855	3.60077	17.5478	2.94211e-05	-0.165831	0.0408282	-4.06168	5.08985e-05
X33975	1	1740	1.0776	84.0322	1.0776	0.0482944	22.3131	2.5021e-06	-0.0210935	0.00468585	-4.50153	7.19667e-06
X33978	1	1740	4.97472	223.522	4.97472	0.128461	38.7255	6.09785e-10	0.0484361	0.00769516	6.29435	3.90269e-10
X33991	1	1740	0.195983	74.9609	0.195983	0.043081	4.54917	0.0330744	0.0101967	0.00445138	2.29068	0.0221019
X34002	1	1740	5.48699	1619.39	5.48699	0.930686	5.89564	0.0152792	0.0502807	0.0207769	2.42003	0.0156215
X34003	1	1740	0.241936	70.5471	0.241936	0.0405443	5.96719	0.0146734	0.0108214	0.00433332	2.49725	0.0126083
X34007	1	1740	3.56308	522.86	3.56308	0.300494	11.8574	0.000587936	0.0424286	0.0117822	3.60109	0.00032582
X34036	1	1740	81.4587	12762.2	81.4587	7.33461	11.1061	0.000878495	0.189093	0.0582443	3.24655	0.00119044
X34219	1	1740	0.972085	110.822	0.972085	0.0636909	15.2626	9.71323e-05	0.0219922	0.00542296	4.05539	5.22742e-05
X34221	1	1740	0.650297	116.751	0.650297	0.0670983	9.69171	0.00188115	0.0180503	0.00556794	3.24182	0.00121025
X34225	1	1740	17.469	2537.85	17.469	1.45854	11.9771	0.000551593	-0.0914781	0.0259407	-3.52643	0.000432174
X34249	1	1740	1.87664	51.4953	1.87664	0.029595	63.4108	3.00233e-15	0.0297906	0.0036964	8.05936	1.41545e-15
X34275	1	1740	4.94014	866.157	4.94014	0.497792	9.92412	0.00165901	-0.0464273	0.0151925	-3.05594	0.00227787
X34277	1	1740	5.54118	1175.01	5.54118	0.675291	8.20562	0.0042262	-0.0500603	0.0176335	-2.83894	0.00457927
X34282	1	1740	19.176	3661.29	19.176	2.10419	9.11324	0.00257454	0.0927702	0.0311554	2.97766	0.00294491
X34288	1	1740	6.53936	618.356	6.53936	0.355377	18.4012	1.88774e-05	0.0560151	0.0128241	4.36796	1.32844e-05
X34293	1	1740	2.06348	281.605	2.06348	0.161842	12.75	0.000365678	0.0322204	0.00864951	3.72511	0.000201488
X34294	1	1740	23.4438	1956.35	23.4438	1.12434	20.8512	5.31212e-06	0.105585	0.0228029	4.63035	3.92264e-06
X34480	1	1740	7.56501	2154.27	7.56501	1.23808	6.11026	0.013535	-0.0583475	0.023898	-2.44152	0.0147251
X34497	1	1740	5.3632	1042.07	5.3632	0.598891	8.95522	0.00280573	0.0504145	0.0166151	3.03426	0.00244713
X34503	1	1740	31.0061	4553.3	31.0061	2.61684	11.8487	0.000590671	-0.121044	0.0347605	-3.48221	0.000509643
X34504	1	1740	0.243082	60.5211	0.243082	0.0347822	6.98868	0.00827633	0.010834	0.0040124	2.70012	0.00699904
X34519	1	1740	2.05008	684.504	2.05008	0.393393	5.21128	0.0225609	0.0305924	0.0135141	2.26374	0.0237133
X34520	1	1740	1.86104	200.199	1.86104	0.115057	16.1749	6.02251e-05	0.0304897	0.00728844	4.1833	3.01697e-05
X34557	1	1740	15.6109	5729.23	15.6109	3.29266	4.74112	0.0295838	0.0865306	0.039	2.21873	0.0266344
X34618	1	1740	0.815145	223.892	0.815145	0.128673	6.335	0.0119271	0.0208639	0.00768105	2.71628	0.00666767
X34620	1	1740	0.871038	346.061	0.871038	0.198886	4.37959	0.0365163	0.0218217	0.0095439	2.28645	0.0223481
X34621	1	1740	4.4995	1548.19	4.4995	0.889764	5.05696	0.0246519	0.0459079	0.0202438	2.26775	0.0234674
X34627	1	1740	1.72472	348.256	1.72472	0.200147	8.61727	0.00337359	0.0299072	0.00962196	3.10822	0.0019128
X34634	1	1740	0.144207	58.0526	0.144207	0.0333636	4.32229	0.0377625	-0.00772719	0.0039259	-1.96826	0.0491973
X34635	1	1740	0.551254	119.037	0.551254	0.0684121	8.05784	0.00458331	-0.015653	0.00562778	-2.78137	0.00547161
X3474	1	1740	3.1067	78.1468	3.1067	0.044912	69.1732	1.79653e-16	0.0378143	0.00455201	8.30717	1.95306e-16
X34783	1	1740	0.76177	155.205	0.76177	0.0891983	8.54018	0.00351873	-0.0180699	0.00642618	-2.81192	0.0049802
X34787	1	1740	18.8062	1277.14	18.8062	0.733989	25.6219	4.59262e-07	-0.0904001	0.0183843	-4.91724	9.60832e-07
X34801	1	1740	2.25325	370.663	2.25325	0.213025	10.5774	0.0011667	0.0334091	0.00993982	3.36114	0.000793095
X34802	1	1740	0.372507	118.226	0.372507	0.0679458	5.48241	0.0193211	0.0139155	0.00559849	2.48559	0.0130276
X34803	1	1740	0.939465	197.107	0.939465	0.11328	8.29329	0.00402786	0.0216746	0.00723169	2.99717	0.0027638
X34804	1	1740	2.06187	379.01	2.06187	0.217822	9.46586	0.00212594	0.0320632	0.0100527	3.18952	0.00145059
X34806	1	1740	2.13685	301.548	2.13685	0.173304	12.3301	0.000457082	0.0319343	0.00896263	3.56305	0.000376506
X34816	1	1740	0.265976	112.575	0.265976	0.0646982	4.11103	0.0427566	0.0119744	0.00545219	2.19625	0.0282063
X34818	1	1740	0.956617	136.421	0.956617	0.078403	12.2013	0.000489509	0.0214872	0.00600623	3.57749	0.000356451
X34840	1	1740	0.37952	110.397	0.37952	0.0634468	5.9817	0.0145535	0.0137856	0.00540753	2.54934	0.0108782
X3488	1	1740	2.32072	225.707	2.32072	0.129717	17.8906	2.46137e-05	0.0327872	0.00774494	4.23338	2.42283e-05
X35072	1	1740	1.59621	253.257	1.59621	0.14555	10.9667	0.000946629	0.0284747	0.00817846	3.48167	0.00051067
X35073	1	1740	1.18007	313.135	1.18007	0.179962	6.55732	0.0105291	0.0236543	0.0091035	2.59838	0.00944599
X35075	1	1740	1.42458	280.262	1.42458	0.16107	8.84449	0.0029802	0.0269903	0.00861736	3.13209	0.00176471
X35210	1	1740	10.6545	2359.72	10.6545	1.35616	7.85637	0.00512034	0.0685642	0.0249287	2.75041	0.00601407
X35212	1	1740	1.59834	316.951	1.59834	0.182156	8.77458	0.00309599	0.0274144	0.00916972	2.98966	0.00283225
X35213	1	1740	65.4613	5512.97	65.4613	3.16837	20.6609	5.8604e-06	0.174937	0.0382045	4.57897	5.0059e-06
X35233	1	1740	3.59251	611.471	3.59251	0.35142	10.2228	0.00141206	-0.0400596	0.0127534	-3.1411	0.00171162
X35234	1	1740	3.37875	139.683	3.37875	0.0802774	42.0885	1.13401e-10	-0.0380428	0.00608836	-6.24845	5.20664e-10
X35317	1	1740	5.5604	179.212	5.5604	0.102995	53.9869	3.08854e-13	-0.0503701	0.00690548	-7.29422	4.55206e-13
X35326	1	1740	1.77547	452.353	1.77547	0.259973	6.82943	0.00904406	0.0297988	0.0109569	2.71964	0.00660053
X35353	1	1740	2.01237	211.731	2.01237	0.121684	16.5376	4.98232e-05	0.0313335	0.00748644	4.18537	2.98983e-05
X35369	1	1740	7.23852	2684.07	7.23852	1.54257	4.69251	0.0304297	-0.0551291	0.0266731	-2.06685	0.038897
X35378	1	1740	0.404526	81.496	0.404526	0.0468368	8.63693	0.00333756	0.0142551	0.0046335	3.07654	0.00212699
X35381	1	1740	0.617169	54.0839	0.617169	0.0310827	19.8557	8.8837e-06	0.0171543	0.00378005	4.53811	6.06687e-06
X35443	1	1740	0.685697	128.725	0.685697	0.0739799	9.2687	0.00236599	0.0173929	0.00585425	2.97099	0.00300935
X35452	1	1740	0.883155	242.774	0.883155	0.139525	6.32973	0.0119624	-0.0187031	0.00801942	-2.33223	0.0198028
X35472	1	1740	8.46089	2637.6	8.46089	1.51586	5.58157	0.01826	0.0627932	0.0264777	2.37154	0.0178228
X35473	1	1740	37.4758	3949.89	37.4758	2.27005	16.5088	5.05798e-05	0.133294	0.032444	4.10843	4.16963e-05
X35474	1	1740	13.6291	4006.59	13.6291	2.30264	5.91891	0.0150794	0.0780901	0.0326379	2.39262	0.0168346
X3587	1	1740	0.554406	189.682	0.554406	0.109013	5.0857	0.0242478	0.0168842	0.00709211	2.3807	0.0173874
X35870	1	1740	18.6845	1728.97	18.6845	0.993663	18.8037	1.53186e-05	-0.0879986	0.0214166	-4.10891	4.16109e-05
X35873	1	1740	19.3245	1728.88	19.3245	0.993608	19.4488	1.09656e-05	-0.0913882	0.0214294	-4.26463	2.11043e-05
X35884	1	1740	10.734	2647.03	10.734	1.52128	7.05587	0.00797276	-0.0696923	0.0264752	-2.63237	0.00855462
X35892	1	1740	9.89092	3266.8	9.89092	1.87747	5.26822	0.0218367	0.0696744	0.0294701	2.36424	0.0181769
X35901	1	1740	44.0549	3241.91	44.0549	1.86317	23.6452	1.2627e-06	-0.138126	0.0293772	-4.7018	2.78307e-06
X35906	1	1740	15.6182	5378.88	15.6182	3.09131	5.0523	0.024718	0.0850051	0.0378418	2.24633	0.0248088
X35907	1	1740	6.49575	1893.41	6.49575	1.08816	5.96946	0.0146545	0.0587739	0.0224049	2.62326	0.00878576
X35910	1	1740	8.68282	899.646	8.68282	0.517038	16.7934	4.35952e-05	0.0649586	0.0154732	4.19813	2.82788e-05
X35924	1	1740	40.5308	4008.54	40.5308	2.30376	17.5933	2.87312e-05	0.134287	0.032618	4.11695	4.01987e-05
X35930	1	1740	12.9156	1297.82	12.9156	0.745876	17.316	3.31953e-05	0.0785813	0.0185382	4.23889	2.36467e-05
X35932	1	1740	0.282186	93.1897	0.282186	0.0535573	5.26885	0.0218288	-0.0100855	0.00495618	-2.03494	0.0420087
X36001	1	1740	10.1222	1251.74	10.1222	0.719391	14.0705	0.000181852	0.0688807	0.0182516	3.77395	0.0001661
X36018	1	1740	56.5127	3795.69	56.5127	2.18143	25.9063	3.97191e-07	0.161341	0.0316763	5.09343	3.90009e-07
X36026	1	1740	41.1209	4091.27	41.1209	2.3513	17.4886	3.0342e-05	0.135699	0.0329354	4.12016	3.96478e-05
X36048	1	1740	3.35189	1054.42	3.35189	0.605986	5.5313	0.0187902	0.0423642	0.0167026	2.53638	0.0112879
X36052	1	1740	40.6322	1825.37	40.6322	1.04906	38.7319	6.07841e-10	0.137185	0.022002	6.23513	5.65912e-10
X36054	1	1740	9.14832	1223.58	9.14832	0.703207	13.0094	0.000318673	0.0683041	0.0179707	3.80086	0.000149186
X36070	1	1740	4.01913	464.535	4.01913	0.266974	15.0544	0.000108352	0.0421887	0.0111211	3.79356	0.000153605
X36102	1	1740	1.07235	89.646	1.07235	0.0515207	20.8139	5.41527e-06	-0.0216997	0.00488442	-4.44264	9.44893e-06
X36103	1	1740	19.4343	3524.02	19.4343	2.0253	9.59577	0.00198143	-0.0930495	0.0305907	-3.04175	0.00238737
X36105	1	1740	3.02424	245.364	3.02424	0.141014	21.4464	3.90852e-06	0.0382156	0.00806673	4.73744	2.34104e-06
X36108	1	1740	9.05036	2625.36	9.05036	1.50883	5.99826	0.014418	0.0675374	0.0264214	2.55616	0.0106682
X36119	1	1740	3.08356	389.017	3.08356	0.223573	13.7922	0.000210622	0.0382138	0.010165	3.75934	0.000176021
X36122	1	1740	2.8181	290.302	2.8181	0.16684	16.891	4.14301e-05	0.036976	0.00878379	4.20958	2.68977e-05
X36125	1	1740	1.59833	84.9723	1.59833	0.0488347	32.7294	1.2445e-08	0.0277234	0.00475146	5.83472	6.41741e-09
X36181	1	1740	1.17941	129.979	1.17941	0.0747008	15.7885	7.3725e-05	0.0238788	0.00586102	4.07418	4.82652e-05
X36197	1	1740	1.04787	246.821	1.04787	0.141851	7.38712	0.00663442	0.0218218	0.00807487	2.70243	0.00695069
X36198	1	1740	10.7107	4206.96	10.7107	2.41779	4.42993	0.035457	0.0701318	0.0333306	2.10413	0.0355112
X36212	1	1740	1.68087	481.627	1.68087	0.276797	6.07257	0.0138258	-0.0254545	0.0112909	-2.25443	0.0242938
X36214	1	1740	9.32123	999.418	9.32123	0.574378	16.2284	5.85637e-05	-0.0655009	0.016286	-4.02192	6.02087e-05
X36228	1	1740	7.51824	500.672	7.51824	0.287743	26.1283	3.54635e-07	0.0576357	0.0115088	5.00797	6.06144e-07
X36234	1	1740	100.276	3848.48	100.276	2.21177	45.3375	2.24548e-11	0.214443	0.0320082	6.69963	2.8169e-11
X36235	1	1740	86.7453	5084.35	86.7453	2.92204	29.6866	5.80414e-08	0.19873	0.0367488	5.40779	7.26941e-08
X36237	1	1740	16.6524	2915.04	16.6524	1.67531	9.93989	0.00164494	0.0912556	0.0278129	3.28106	0.00105475
X36253	1	1740	0.583721	198.902	0.583721	0.114311	5.10641	0.0239608	0.017213	0.00727726	2.36531	0.0181246
X36254	1	1740	3.35108	581.002	3.35108	0.333909	10.0359	0.00156186	0.0396362	0.0124328	3.18804	0.00145802
X36334	1	1740	11.774	2434.85	11.774	1.39934	8.414	0.00377019	0.0733444	0.0254433	2.88266	0.00399196
X36335	1	1740	21.3047	2950.59	21.3047	1.69574	12.5637	0.000403713	0.106973	0.0279062	3.83332	0.00013095
X36336	1	1740	14.6838	1913.68	14.6838	1.09982	13.3512	0.000265919	0.0829791	0.0225462	3.68041	0.000239996
X36337	1	1740	11.0358	1793.56	11.0358	1.03078	10.7062	0.00108867	0.0742992	0.02183	3.40353	0.000680377
X36348	1	1740	30.1586	5288.46	30.1586	3.03934	9.92274	0.00166025	0.119384	0.0373838	3.19347	0.00143102
X36541	1	1740	2.92511	315.988	2.92511	0.181602	16.1072	6.23954e-05	0.0375916	0.00915899	4.10434	4.24335e-05
X36623	1	1740	7.12894	2215.27	7.12894	1.27314	5.59948	0.0180748	-0.055526	0.024292	-2.28577	0.0223881
X36629	1	1740	16.1014	2190.56	16.1014	1.25894	12.7896	0.000358073	-0.0840249	0.0241481	-3.47956	0.000514675
X36643	1	1740	44.1478	4950.08	44.1478	2.84487	15.5184	8.49351e-05	-0.141208	0.0361916	-3.90168	9.91819e-05
X36644	1	1740	12.5809	3924.71	12.5809	2.25558	5.5777	0.0183002	-0.0697815	0.0322569	-2.16331	0.0306541
X36645	1	1740	1.95368	768.23	1.95368	0.441511	4.42499	0.0355596	0.028944	0.0143007	2.02396	0.0431277
X36657	1	1740	9.83657	696.093	9.83657	0.400054	24.5881	7.7903e-07	0.0673631	0.0136185	4.94642	8.29195e-07
X36659	1	1740	2.43834	158.166	2.43834	0.0909002	26.8244	2.48688e-07	0.0340305	0.00647295	5.25734	1.64292e-07
X36812	1	1740	3.55515	195.534	3.55515	0.112376	31.6363	2.1622e-08	0.0400259	0.00719647	5.56188	3.08635e-08
X36820	1	1740	0.457681	90.3906	0.457681	0.0519486	8.81026	0.00303634	-0.0127824	0.00488292	-2.61779	0.00892734
X36826	1	1740	32.9514	4131.38	32.9514	2.37436	13.878	0.000201288	0.121614	0.0330999	3.67414	0.000245917
X36833	1	1740	2.37926	429.149	2.37926	0.246637	9.64677	0.00192746	-0.0326853	0.0106907	-3.05737	0.00226707
X36840	1	1740	2.596	199.927	2.596	0.1149	22.5935	2.16628e-06	0.0352089	0.00728987	4.82984	1.48685e-06
X36844	1	1740	2.40988	145.455	2.40988	0.0835947	28.8281	8.97347e-08	0.0336989	0.00621201	5.42479	6.62083e-08
X36857	1	1740	6.05791	1770.84	6.05791	1.01773	5.9524	0.0147966	-0.0491416	0.0216958	-2.26502	0.0236344
X36866	1	1740	0.406823	87.7854	0.406823	0.0504514	8.06367	0.00456865	0.0143331	0.00480866	2.9807	0.00291605
X36877	1	1740	9.62633	2289.84	9.62633	1.316	7.31486	0.00690534	-0.0645281	0.024631	-2.61979	0.00887518
X36886	1	1740	2.49574	892.017	2.49574	0.512653	4.86828	0.027485	-0.0320134	0.0153939	-2.07961	0.0377078
X36895	1	1740	5.3902	298.114	5.3902	0.17133	31.461	2.36269e-08	0.0510732	0.00889739	5.74024	1.11406e-08
X36896	1	1740	3.72	122.221	3.72	0.0702421	52.9596	5.12957e-13	0.0413468	0.0056965	7.25828	5.89408e-13
X36898	1	1740	20.7982	2509.3	20.7982	1.44213	14.4219	0.000151107	0.0974651	0.0258091	3.77639	0.000164493
X36899	1	1740	1.4292	187.271	1.4292	0.107627	13.2793	0.000276233	0.0263988	0.00703511	3.75244	0.000180898
X36900	1	1740	7.16906	190.082	7.16906	0.109243	65.6251	1.0159e-15	0.0575763	0.00710878	8.09932	1.03217e-15
X3692	1	1740	1.27668	63.4561	1.27668	0.036469	35.0071	3.94698e-09	0.0244159	0.00410847	5.94283	3.37983e-09
X36980	1	1740	15.616	3903.1	15.616	2.24316	6.96159	0.00840206	0.08718	0.0322369	2.70436	0.00691068
X36981	1	1740	17.3712	3630.84	17.3712	2.08669	8.32478	0.00395896	0.0919834	0.0310248	2.96484	0.00306987
X36983	1	1740	0.819194	333.07	0.819194	0.19142	4.27957	0.0387205	0.0197059	0.00939699	2.09705	0.0361342
X37068	1	1740	1.20946	230.665	1.20946	0.132566	9.12342	0.00256033	0.0242015	0.00781816	3.09555	0.00199597
X37101	1	1740	11.7712	1090.84	11.7712	0.626919	18.7763	1.55377e-05	0.075794	0.0169456	4.47278	8.22308e-06
X37115	1	1740	16.5906	6129.9	16.5906	3.52293	4.70931	0.0301346	0.0928413	0.0403665	2.29996	0.021569
X37122	1	1740	7.13056	1974.24	7.13056	1.13462	6.28454	0.0122701	-0.0564884	0.0229041	-2.4663	0.013748
X37123	1	1740	31.0415	1978.49	31.0415	1.13706	27.2997	1.95207e-07	-0.11687	0.0229266	-5.09755	3.81743e-07
X37180	1	1740	2.30637	478.006	2.30637	0.274716	8.39544	0.00380868	0.0332543	0.0112642	2.95222	0.00319746
X37181	1	1740	12.3416	437.957	12.3416	0.251699	49.033	3.58192e-12	0.0756049	0.0107758	7.01616	3.26013e-12
X37182	1	1740	5.56437	517.384	5.56437	0.297347	18.7134	1.60536e-05	0.0504551	0.0117076	4.30961	1.7274e-05
X37183	1	1740	5.57689	926.011	5.57689	0.53219	10.4791	0.00123002	0.0518297	0.0156653	3.30857	0.000956986
X37193	1	1740	1.9809	262.657	1.9809	0.150952	13.1227	0.000300113	0.0297567	0.00836084	3.55906	0.00038223
X37195	1	1740	1.9142	243.782	1.9142	0.140105	13.6627	0.000225536	0.0291664	0.00805198	3.62227	0.000300449
X37199	1	1740	3.90487	104.136	3.90487	0.0598485	65.2459	1.22291e-15	0.0426337	0.00526006	8.10517	9.85436e-16
X37201	1	1740	20.023	1844.49	20.023	1.06005	18.8887	1.46581e-05	0.0914918	0.0220817	4.14333	3.58816e-05
X37238	1	1740	9.40004	1397.59	9.40004	0.803215	11.703	0.000638414	-0.0653041	0.019286	-3.38609	0.000724816
X37298	1	1740	0.224779	94.5103	0.224779	0.0543163	4.13835	0.0420735	0.010521	0.00500313	2.10289	0.0356196
X37300	1	1740	25.2926	3927.89	25.2926	2.25741	11.2042	0.000833496	-0.108224	0.0323138	-3.34915	0.000828015
X37303	1	1740	31.4639	3879.04	31.4639	2.22933	14.1136	0.000177766	-0.120465	0.0321058	-3.75212	0.000181129
X37304	1	1740	9.59397	920.151	9.59397	0.528823	18.1421	2.15969e-05	0.0661983	0.0156527	4.2292	2.46782e-05
X37307	1	1740	2.78144	514.345	2.78144	0.2956	9.40946	0.00219196	-0.0352235	0.0116817	-3.01526	0.00260493
X37318	1	1740	40.3034	4361.17	40.3034	2.50642	16.0801	6.32871e-05	0.141114	0.0339969	4.15079	3.47421e-05
X37319	1	1740	13.1625	2435.8	13.1625	1.39988	9.40258	0.00220016	0.0767818	0.0254617	3.01558	0.0026022
X37320	1	1740	110.557	8422.01	110.557	4.84023	22.8412	1.90747e-06	0.221879	0.0473937	4.68161	3.06792e-06
X37384	1	1740	0.467159	168.013	0.467159	0.0965594	4.83805	0.0279695	0.0145495	0.00667294	2.18038	0.0293637
X37385	1	1740	0.512178	115.882	0.512178	0.0665989	7.69049	0.00561046	0.0156074	0.00553401	2.82027	0.004853
X37893	1	1740	37.4367	3251.99	37.4367	1.86896	20.0308	8.11468e-06	0.128865	0.0293876	4.38501	1.2296e-05
X37969	1	1740	0.877093	257.271	0.877093	0.147857	5.93205	0.0149678	0.0214723	0.00821658	2.61328	0.00904534
X37977	1	1740	0.517672	197.754	0.517672	0.113652	4.5549	0.0329642	0.0159908	0.0072492	2.20587	0.0275241
X37978	1	1740	0.299292	105.979	0.299292	0.0609075	4.91387	0.0267707	0.0123676	0.00530265	2.33234	0.0197968
X37989	1	1740	27.7082	3044.67	27.7082	1.74981	15.835	7.19513e-05	-0.109065	0.0284321	-3.83597	0.000129553
X37991	1	1740	1.65202	328.503	1.65202	0.188795	8.75034	0.00313721	0.0264122	0.00934951	2.82499	0.00478248
X37993	1	1740	4.98221	527.758	4.98221	0.303309	16.4262	5.28113e-05	0.0469805	0.0118391	3.96825	7.5358e-05
X37996	1	1740	8.90205	2735.49	8.90205	1.57212	5.66245	0.0174392	0.0622941	0.0269664	2.31006	0.0210019
X38005	1	1740	1.68606	316.001	1.68606	0.18161	9.28395	0.00234647	0.02873	0.00918001	3.12963	0.00177946
X3813	1	1740	19.0691	1096.3	19.0691	0.630057	30.2657	4.32739e-08	0.0928129	0.0170709	5.43689	6.19385e-08
X38176	1	1740	6.08169	251.933	6.08169	0.144789	42.0038	1.183e-10	0.0540771	0.00818022	6.61072	5.07872e-11
X38179	1	1740	4.57036	438.88	4.57036	0.25223	18.1199	2.18483e-05	-0.0445834	0.0108092	-4.12457	3.89044e-05
X3818	1	1740	1.50489	133.764	1.50489	0.0768758	19.5756	1.02689e-05	0.0266887	0.00595727	4.48003	7.95187e-06
X38180	1	1740	3.6348	385.912	3.6348	0.221789	16.3886	5.38591e-05	-0.0393956	0.0101266	-3.89029	0.000103912
X38188	1	1740	3.12129	157.744	3.12129	0.0906573	34.4295	5.27959e-09	0.0378216	0.00646893	5.84666	5.98198e-09
X38190	1	1740	3.74449	230.546	3.74449	0.132498	28.2608	1.19712e-07	0.0413906	0.00782728	5.28799	1.3938e-07
X38194	1	1740	0.329429	128.702	0.329429	0.0739665	4.45376	0.0349669	0.0126957	0.00583854	2.17446	0.0298055
X38199	1	1740	8.72656	586.661	8.72656	0.337162	25.8824	4.02056e-07	-0.0614877	0.0124993	-4.9193	9.50928e-07
X38202	1	1740	25.92	6313.15	25.92	3.62825	7.14394	0.00759205	-0.106256	0.0408061	-2.60391	0.00929543
X38206	1	1740	2.02209	489.585	2.02209	0.281371	7.18657	0.00741446	0.0298105	0.0113861	2.61814	0.00891822
X38208	1	1740	9.7225	2273.02	9.7225	1.30633	7.4426	0.00643384	0.0693374	0.0245808	2.8208	0.00484508
X38221	1	1740	1.76603	453.705	1.76603	0.26075	6.77289	0.00933386	0.0277319	0.010982	2.52521	0.0116515
X38240	1	1740	3.93041	453.033	3.93041	0.260364	15.0959	0.000106016	-0.0425213	0.0109763	-3.87392	0.000111087
X38261	1	1740	14.0056	3862.62	14.0056	2.2199	6.30911	0.0121019	0.0782447	0.0320289	2.44294	0.0146674
X38358	1	1740	15.2115	4743.87	15.2115	2.72636	5.57942	0.0182823	-0.0808996	0.0355066	-2.27844	0.0228217
X38368	1	1740	2.65746	207.217	2.65746	0.11909	22.3146	2.5001e-06	0.0344478	0.0074089	4.64951	3.57933e-06
X38385	1	1740	0.530884	168.961	0.530884	0.0971039	5.46717	0.0194897	0.0162271	0.00669693	2.42306	0.0154923
X38392	1	1740	28.0192	3943.88	28.0192	2.2666	12.3618	0.000449446	-0.115155	0.0323693	-3.55755	0.000384415
X38396	1	1740	29.5805	3504.11	29.5805	2.01386	14.6885	0.000131329	0.116485	0.0304643	3.82366	0.000136141
X38418	1	1740	0.89304	252.971	0.89304	0.145386	6.14255	0.0132909	0.0201306	0.00818697	2.45885	0.0140354
X38558	1	1740	38.1144	4588.9	38.1144	2.6373	14.4521	0.000148727	-0.132478	0.0349157	-3.79422	0.000153201
X3861	1	1740	0.4916	56.1653	0.4916	0.0322789	15.2298	9.88187e-05	0.0148383	0.00384958	3.85452	0.000120192
X38665	1	1740	2.26602	422.792	2.26602	0.242984	9.3258	0.00229375	0.0324863	0.0105827	3.06976	0.00217562
X38737	1	1740	4.12625	842.749	4.12625	0.484339	8.51935	0.00355904	0.0443954	0.014983	2.96305	0.00308765
X38738	1	1740	3.35242	742.744	3.35242	0.426865	7.8536	0.00512817	0.0399732	0.0140695	2.84112	0.00454818
X38934	1	1740	10.898	992.879	10.898	0.57062	19.0985	1.31477e-05	0.0719337	0.016246	4.42779	1.01153e-05
X38945	1	1740	3.19716	855.658	3.19716	0.491757	6.5015	0.0108634	-0.0372465	0.0150633	-2.47266	0.0135065
X38948	1	1740	15.3848	1597.24	15.3848	0.917952	16.76	4.43623e-05	0.0811471	0.0205981	3.93953	8.48829e-05
X38953	1	1740	18.3147	960.512	18.3147	0.552019	33.1777	9.92464e-09	0.0922732	0.0159505	5.78497	8.58896e-09
X38956	1	1740	2.99911	1100.31	2.99911	0.632364	4.7427	0.0295568	0.0394639	0.0170655	2.3125	0.0208669
X38962	1	1740	9.45166	2401.6	9.45166	1.38023	6.84788	0.00895149	-0.0650611	0.0252746	-2.57417	0.0101306
X39062	1	1740	2.14389	949.843	2.14389	0.545887	3.92735	0.0476639	0.0328529	0.0158681	2.07038	0.0385649
X39063	1	1740	1.43653	600.597	1.43653	0.345171	4.16179	0.0414965	0.0269343	0.0125864	2.13995	0.0324979
X39084	1	1740	11.6662	2454.48	11.6662	1.41062	8.27023	0.00407909	-0.0749955	0.0255671	-2.93329	0.00339804
X39086	1	1740	20.0571	4911.81	20.0571	2.82288	7.10518	0.00775726	-0.0925405	0.0360688	-2.56566	0.0103814
X39100	1	1740	6.40193	1217.17	6.40193	0.699524	9.15184	0.00252108	-0.0539469	0.0180143	-2.99467	0.00278639
X39109	1	1740	66.0346	9361.99	66.0346	5.38045	12.2731	0.000471165	-0.16501	0.0498476	-3.31029	0.000951141
X39127	1	1740	56.8857	4455.06	56.8857	2.56038	22.2177	2.62786e-06	0.163709	0.0343821	4.76146	2.08199e-06
X39144	1	1740	1.46632	443.279	1.46632	0.254758	5.75572	0.0165397	-0.0256443	0.0108494	-2.36366	0.0182052
X39145	1	1740	3.88107	451.555	3.88107	0.259514	14.9551	0.00011415	-0.0415254	0.0109645	-3.78726	0.000157523
X39157	1	1740	5.3244	675.859	5.3244	0.388425	13.7077	0.000220237	0.0519566	0.0134107	3.87426	0.000110932
X39158	1	1740	70.8618	2893.5	70.8618	1.66293	42.6127	8.72947e-11	0.178567	0.0277592	6.43272	1.61765e-10
X39160	1	1740	1.68739	639.686	1.68739	0.367636	4.58985	0.0323003	0.0279192	0.0130262	2.14331	0.0322274
X39162	1	1740	11.8172	3949.48	11.8172	2.26982	5.20622	0.0226265	0.0718599	0.032284	2.22586	0.0261516
X39176	1	1740	12.8753	4497.78	12.8753	2.58493	4.98092	0.0257553	-0.0717134	0.0345441	-2.07599	0.0380419
X39181	1	1740	0.569937	91.7094	0.569937	0.0527066	10.8134	0.00102778	0.0165104	0.00492996	3.349	0.000828434
X39183	1	1740	2.69901	520.742	2.69901	0.299277	9.01844	0.0027108	-0.0362816	0.011723	-3.0949	0.00200029
X39191	1	1740	3.89252	377.811	3.89252	0.217133	17.9269	2.41532e-05	0.0433646	0.0100238	4.32614	1.60402e-05
X39192	1	1740	3.90153	322.673	3.90153	0.185444	21.0388	4.8223e-06	0.0444476	0.00923372	4.81361	1.61117e-06
X39312	1	1740	29.3928	3641.08	29.3928	2.09257	14.0462	0.000184193	0.112203	0.0311002	3.6078	0.000317581
X39316	1	1740	9.31254	1357.1	9.31254	0.779944	11.94	0.000562601	0.066806	0.0189452	3.52628	0.000432424
X39320	1	1740	19.0216	1664.83	19.0216	0.956798	19.8805	8.77049e-06	0.0933377	0.0210551	4.43303	9.87511e-06
X39323	1	1740	9.41378	2995.15	9.41378	1.72135	5.46884	0.0194712	0.066516	0.0281928	2.35933	0.0184186
X39333	1	1740	18.7164	4473.19	18.7164	2.5708	7.28039	0.00703853	-0.0887839	0.0344783	-2.57507	0.0101045
X39344	1	1740	3.15611	1115.54	3.15611	0.641117	4.92284	0.0266326	-0.0348824	0.0171658	-2.03209	0.042297
X39345	1	1740	15.2567	3874.01	15.2567	2.22644	6.85248	0.00892857	0.0832624	0.0320684	2.5964	0.00950038
X39361	1	1740	24.2242	3976.59	24.2242	2.2854	10.5996	0.00115288	0.104018	0.0324624	3.20426	0.00137876
X39364	1	1740	10.9244	1735.62	10.9244	0.997484	10.952	0.000954148	0.0688786	0.0214808	3.20651	0.00136806
X39369	1	1740	16.2337	4019.58	16.2337	2.3101	7.02724	0.00810071	-0.0838587	0.0327143	-2.56336	0.0104502
X39379	1	1740	0.64666	164.249	0.64666	0.0943961	6.8505	0.00893846	0.016569	0.00661286	2.50558	0.0123163
X39486	1	1740	13.9164	5750.06	13.9164	3.30463	4.21119	0.0403076	0.0793866	0.0391309	2.02874	0.0426371
X3955	1	1740	1.67784	454.796	1.67784	0.261377	6.41923	0.0113762	0.0274424	0.0109789	2.49957	0.0125264
X39569	1	1740	0.391146	173.27	0.391146	0.0995805	3.92793	0.0476474	0.0144898	0.00677235	2.13955	0.0325308
X39590	1	1740	10.9151	868.109	10.9151	0.498913	21.8777	3.13016e-06	0.0697873	0.0151707	4.60012	4.52911e-06
X39591	1	1740	8.12593	760.681	8.12593	0.437173	18.5874	1.71377e-05	0.0618035	0.0142189	4.34657	1.46321e-05
X39595	1	1740	8.65558	2958.67	8.65558	1.70038	5.09037	0.0241827	0.0593098	0.0279935	2.1187	0.034258
X39601	1	1740	0.519214	153.655	0.519214	0.0883077	5.8796	0.0154186	-0.0146137	0.00637088	-2.29383	0.0219197
X39608	1	1740	6.34995	1431.69	6.34995	0.822808	7.71741	0.00552778	0.054923	0.0194835	2.81895	0.00487287
X39611	1	1740	7.64008	2777.34	7.64008	1.59618	4.78649	0.0288164	0.0585481	0.0271142	2.15932	0.0309626
X39639	1	1740	84.0606	4032.5	84.0606	2.31753	36.2716	2.08943e-09	0.19502	0.0327737	5.95051	3.22813e-09
X3969	1	1740	3.93758	1755.68	3.93758	1.00901	3.9024	0.0483749	-0.0449119	0.0216141	-2.0779	0.0378656
X39841	1	1740	23.293	3272.98	23.293	1.88102	12.3831	0.000444366	0.105232	0.0295204	3.56472	0.000374134
X39855	1	1740	32.6575	4197.02	32.6575	2.41208	13.5391	0.000240751	0.125254	0.0333495	3.7558	0.000178508
X39883	1	1740	25.7947	5472.45	25.7947	3.14509	8.20159	0.00423554	-0.107736	0.0381553	-2.82363	0.00480267
X39891	1	1740	27.393	3674.24	27.393	2.11163	12.9724	0.000324985	0.109868	0.0312089	3.52042	0.000442024
X39895	1	1740	16.3821	1764.54	16.3821	1.0141	16.1543	6.08789e-05	0.0877247	0.0216659	4.04897	5.37131e-05
X39932	1	1740	0.489487	157.001	0.489487	0.0902305	5.42485	0.0199661	0.014372	0.00646986	2.22137	0.0264548
X39944	1	1740	43.2726	4442.05	43.2726	2.5529	16.9503	4.01676e-05	0.139837	0.0342731	4.08008	4.70668e-05
X39958	1	1740	1.32365	203.841	1.32365	0.11715	11.2987	0.000792395	-0.0233166	0.00734411	-3.17487	0.00152543
X3996	1	1740	0.451157	81.3939	0.451157	0.0467781	9.64462	0.00192971	-0.0144719	0.00465433	-3.10934	0.00190558
X39966	1	1740	36.709	4266.69	36.709	2.45212	14.9703	0.000113241	0.128697	0.0336565	3.82383	0.00013605
X39984	1	1740	40.1048	7639.75	40.1048	4.39066	9.13413	0.00254547	0.139819	0.0450233	3.10548	0.00193049
X40002	1	1740	33.4873	4953.38	33.4873	2.84677	11.7633	0.000618216	-0.128963	0.0362993	-3.55277	0.000391414
X40009	1	1740	49.5144	4590.19	49.5144	2.63804	18.7694	1.55939e-05	0.147835	0.0348545	4.24148	2.33786e-05
X4006	1	1740	0.695706	272	0.695706	0.156322	4.45048	0.035034	-0.0193878	0.00849811	-2.28143	0.0226442
X4008	1	1740	0.45056	147.627	0.45056	0.0848434	5.3105	0.0213146	0.0154747	0.00625735	2.47304	0.0134923
X4009	1	1740	0.857487	109.548	0.857487	0.0629586	13.6199	0.000230696	0.0207427	0.0053888	3.84922	0.000122799
X40137	1	1740	19.9964	2225.31	19.9964	1.27891	15.6355	7.98783e-05	-0.0988172	0.0242887	-4.06845	4.94545e-05
X4014	1	1740	0.57214	221.53	0.57214	0.127316	4.49385	0.0341581	-0.0178362	0.00767133	-2.32504	0.0201849
X40143	1	1740	13.47	1030.3	13.47	0.592129	22.7485	2.00051e-06	-0.0787328	0.0165688	-4.75186	2.18209e-06
X40161	1	1740	36.8622	4504.05	36.8622	2.58854	14.2406	0.000166257	0.124105	0.0345387	3.59322	0.000335748
X40174	1	1740	10.2578	4043.07	10.2578	2.3236	4.41459	0.0357764	0.065446	0.0327476	1.9985	0.0458192
X40178	1	1740	0.736943	304.709	0.736943	0.17512	4.2082	0.0403783	0.0186505	0.00900266	2.07167	0.0384442
X40219	1	1740	1.58029	420.324	1.58029	0.241565	6.54187	0.0106206	0.0268414	0.0105732	2.53863	0.0112157
X40240	1	1740	24.4567	4008.95	24.4567	2.30399	10.6149	0.0011434	-0.106165	0.0326297	-3.25364	0.00116134
X40251	1	1740	21.0732	4034.72	21.0732	2.3188	9.08797	0.00261017	0.0925468	0.0326935	2.83074	0.0046977
X40514	1	1740	7.60605	2624.14	7.60605	1.50812	5.04338	0.0248452	0.061444	0.0263357	2.33311	0.0197566
X40558	1	1740	2.69553	775.098	2.69553	0.445458	6.05114	0.0139939	-0.0345347	0.0143598	-2.40495	0.0162789
X40600	1	1740	1.43975	429.665	1.43975	0.246934	5.83052	0.0158531	-0.0267094	0.0106802	-2.50084	0.0124819
X40622	1	1740	115.799	19566.8	115.799	11.2453	10.2976	0.00135631	-0.225189	0.0720751	-3.12436	0.00181146
X4069	1	1740	3.13197	111.897	3.13197	0.0643085	48.7022	4.22033e-12	-0.0368	0.00543761	-6.76769	1.78535e-11
X4071	1	1740	1.0595	228.935	1.0595	0.131572	8.05265	0.0045964	-0.0206975	0.0077752	-2.66199	0.00784002
X4073	1	1740	1.51962	151.445	1.51962	0.0870371	17.4594	3.08063e-05	-0.0254278	0.00632765	-4.01852	6.10762e-05
X4075	1	1740	7.56281	476.502	7.56281	0.273852	27.6165	1.6614e-07	-0.0574711	0.0112027	-5.1301	3.22115e-07
X4079	1	1740	25.1063	533.494	25.1063	0.306605	81.8848	3.75637e-19	-0.105715	0.0118828	-8.89644	1.41874e-18
X40797	1	1740	0.930298	78.2337	0.930298	0.0449619	20.6908	5.7705e-06	0.0209989	0.00454461	4.62061	4.10901e-06
X40798	1	1740	1.92555	177.304	1.92555	0.101899	18.8967	1.45973e-05	0.0304745	0.00683911	4.45592	8.88879e-06
X40800	1	1740	1.72786	77.1871	1.72786	0.0443604	38.9505	5.44771e-10	0.028676	0.00451078	6.35722	2.62128e-10
X40801	1	1740	2.40027	81.3387	2.40027	0.0467464	51.3467	1.13872e-12	0.033594	0.0046267	7.2609	5.7844e-13
X40848	1	1740	8.49123	2023.99	8.49123	1.16322	7.2998	0.00696321	-0.060468	0.0231947	-2.60697	0.0092132
X40849	1	1740	8.04962	2366.18	8.04962	1.35987	5.91938	0.0150754	-0.0584075	0.0251083	-2.32622	0.0201216
X40916	1	1740	13.7817	1744.27	13.7817	1.00246	13.7479	0.000215603	-0.0795812	0.0215608	-3.69102	0.000230275
X40917	1	1740	23.0743	1826.94	23.0743	1.04996	21.9763	2.97528e-06	-0.102609	0.0220523	-4.65301	3.51983e-06
X40919	1	1740	1.19879	164.807	1.19879	0.0947165	12.6567	0.000384259	-0.0226657	0.00661167	-3.42814	0.000621967
X40957	1	1740	4.03422	852.106	4.03422	0.489716	8.23786	0.00415211	-0.0442846	0.0150405	-2.94435	0.00327946
X40961	1	1740	3.49229	414.12	3.49229	0.238	14.6735	0.000132369	-0.0410752	0.010497	-3.91303	9.46714e-05
X40964	1	1740	7.97713	643.866	7.97713	0.370038	21.5576	3.69094e-06	-0.0599648	0.0130822	-4.58371	4.89522e-06
X40968	1	1740	3.11943	381.861	3.11943	0.21946	14.2141	0.000168594	-0.0369116	0.0100823	-3.66102	0.000258757
X41039	1	1740	4.28691	1151.8	4.28691	0.661952	6.47617	0.0110187	-0.046196	0.0174784	-2.64303	0.00829082
X41048	1	1740	9.77407	1524.57	9.77407	0.876192	11.1552	0.000855689	-0.0681854	0.0201296	-3.38733	0.000721581
X41088	1	1740	29.1755	5563.54	29.1755	3.19744	9.12465	0.00255862	-0.110067	0.0384617	-2.86173	0.00426405
X41096	1	1740	1.55106	654.998	1.55106	0.376436	4.12038	0.0425215	-0.0271008	0.0131865	-2.05519	0.0400104
X41293	1	1740	1.19137	211.756	1.19137	0.121699	9.78947	0.00178425	-0.0225996	0.00748768	-3.01824	0.00257955
X41295	1	1740	6.44633	1491.74	6.44633	0.85732	7.51917	0.00616712	-0.0530744	0.0199218	-2.66414	0.00779011
X41296	1	1740	1.00518	139.175	1.00518	0.0799858	12.5669	0.000403011	-0.0213766	0.00608484	-3.51309	0.000454304
X41298	1	1740	1.08901	206.548	1.08901	0.118706	9.17405	0.00249083	-0.0211181	0.00739896	-2.8542	0.00436595
X41299	1	1740	0.540082	137.886	0.540082	0.0792448	6.81536	0.00911529	-0.0154133	0.00605819	-2.54422	0.0110386
X41312	1	1740	25.4951	3954.31	25.4951	2.27259	11.2185	0.000827162	-0.106113	0.0324497	-3.27008	0.0010963
X41313	1	1740	20.5844	4059.05	20.5844	2.33279	8.82395	0.00301376	-0.0951951	0.0328605	-2.89695	0.0038155
X41404	1	1740	3.43798	420.264	3.43798	0.241531	14.2341	0.000166822	-0.0396714	0.0105697	-3.75332	0.000180265
X41408	1	1740	6.26734	603.707	6.26734	0.346958	18.0637	2.24956e-05	-0.0544259	0.0126729	-4.29466	1.84663e-05
X41409	1	1740	3.21424	539.003	3.21424	0.309772	10.3762	0.00130011	-0.040022	0.0119627	-3.34558	0.000838677
X41425	1	1740	10.4001	1183.46	10.4001	0.680148	15.291	9.56947e-05	0.0677223	0.0177599	3.81322	0.000141976
X41426	1	1740	7.54746	331.281	7.54746	0.190391	39.6418	3.85348e-10	0.0582331	0.009384	6.20557	6.80419e-10
X41472	1	1740	5.93947	2349.2	5.93947	1.35012	4.39923	0.0360991	-0.0561942	0.0249404	-2.25314	0.0243752
X41477	1	1740	6.83948	1700.49	6.83948	0.977294	6.99839	0.00823176	0.0542805	0.0212737	2.55153	0.0108104
X41479	1	1740	7.72106	2998.72	7.72106	1.7234	4.48013	0.0344327	-0.0625796	0.0282311	-2.21669	0.0267737
X4160	1	1740	0.116656	42.5626	0.116656	0.0244613	4.76899	0.02911	-0.00701022	0.00335995	-2.0864	0.037088
X4161	1	1740	0.139358	40.889	0.139358	0.0234994	5.93029	0.0149826	-0.0082728	0.0032953	-2.51048	0.0121472
X41627	1	1740	1.69467	585.078	1.69467	0.336252	5.03988	0.0248954	0.0286385	0.0124681	2.29695	0.0217407
X41654	1	1740	2.91441	547.87	2.91441	0.314868	9.25598	0.00238238	-0.035908	0.0120597	-2.97751	0.00294632
X41658	1	1740	7.11743	635.401	7.11743	0.365173	19.4906	1.07311e-05	-0.0561094	0.0129708	-4.32583	1.60625e-05
X41660	1	1740	4.99779	516.851	4.99779	0.297041	16.8253	4.28759e-05	-0.0471437	0.0117346	-4.0175	6.13374e-05
X41662	1	1740	2.15532	858.284	2.15532	0.493267	4.36948	0.0367329	-0.033147	0.0150903	-2.19658	0.0281827
X41672	1	1740	10.9269	1131.15	10.9269	0.650087	16.8083	4.32574e-05	-0.0715019	0.0173582	-4.11919	3.98143e-05
X41674	1	1740	11.8925	743.792	11.8925	0.427466	27.8209	1.4973e-07	-0.0727843	0.014041	-5.1837	2.43011e-07
X41676	1	1740	15.4623	879.882	15.4623	0.50568	30.5773	3.69538e-08	-0.082793	0.0152903	-5.41474	6.99725e-08
X41701	1	1740	3.09927	651.656	3.09927	0.374515	8.27541	0.00406752	-0.0373784	0.013146	-2.84333	0.00451683
X41725	1	1740	9.06438	945.963	9.06438	0.543657	16.673	4.64237e-05	-0.0642512	0.0158575	-4.05177	5.30804e-05
X41743	1	1740	0.735223	126.115	0.735223	0.0724801	10.1438	0.00147352	0.0195207	0.00578794	3.37266	0.000760871
X41744	1	1740	3.70147	775.973	3.70147	0.445962	8.29999	0.00401311	-0.0428678	0.0143512	-2.98705	0.00285642
X41781	1	1740	14.4542	1032.32	14.4542	0.593288	24.3629	8.74221e-07	-0.0826875	0.0165852	-4.98561	6.79499e-07
X41806	1	1740	20.6175	2659.35	20.6175	1.52836	13.49	0.000247096	0.0940007	0.0265907	3.5351	0.000418342
X41808	1	1740	2.99815	471.454	2.99815	0.270951	11.0653	0.000897902	-0.0382885	0.0111963	-3.41974	0.000641356
X41812	1	1740	0.217846	97.9417	0.217846	0.0562883	3.87017	0.0493102	0.0106669	0.00510297	2.09034	0.0367332
X41820	1	1740	12.4919	3365.82	12.4919	1.93438	6.45785	0.0111325	-0.0741868	0.029915	-2.47992	0.0132357
X41846	1	1740	22.6931	3800.86	22.6931	2.1844	10.3887	0.00129137	0.100758	0.0317526	3.17322	0.00153406
X41929	1	1740	0.931436	212.013	0.931436	0.121846	7.64435	0.00575515	-0.0199628	0.00751522	-2.65632	0.00797251
X41972	1	1740	7.29105	817.445	7.29105	0.469796	15.5196	8.48806e-05	-0.056473	0.0147548	-3.82742	0.000134097
X41990	1	1740	2.04521	280.953	2.04521	0.161467	12.6664	0.000382275	-0.0286718	0.00863311	-3.32114	0.000915152
X42345	1	1740	16.5738	3207.11	16.5738	1.84316	8.99203	0.00275005	-0.0821121	0.0291156	-2.82021	0.00485388
X42358	1	1740	6.6485	1312.92	6.6485	0.754549	8.81122	0.00303474	-0.0541262	0.0186363	-2.90435	0.00372687
X42364	1	1740	5.47731	717.062	5.47731	0.412105	13.2911	0.000274513	-0.0495532	0.0137932	-3.59258	0.000336569
X42368	1	1740	1.38112	532.406	1.38112	0.305981	4.51374	0.0337642	-0.0236183	0.0118673	-1.99019	0.0467268
X42436	1	1740	43.7254	4058.93	43.7254	2.33272	18.7444	1.57972e-05	-0.140045	0.0328237	-4.26659	2.09214e-05
X42438	1	1740	34.8008	3767.17	34.8008	2.16504	16.074	6.34908e-05	0.127663	0.0316105	4.03863	5.61135e-05
X42445	1	1740	8.09499	725.013	8.09499	0.416674	19.4276	1.10866e-05	-0.0617622	0.0138876	-4.4473	9.24856e-06
X42453	1	1740	24.2192	1887.76	24.2192	1.08492	22.3236	2.48866e-06	-0.101792	0.0224037	-4.54353	5.9146e-06
X42505	1	1740	2.04079	303.362	2.04079	0.174346	11.7054	0.000637596	0.032129	0.00896928	3.58212	0.000350239
X42508	1	1740	2.75083	777.854	2.75083	0.447043	6.1534	0.0132099	0.0368579	0.014393	2.56083	0.0105265
X4263	1	1740	14.3457	2226.45	14.3457	1.27957	11.2113	0.000830342	0.0806166	0.0243206	3.31474	0.000936222
X42761	1	1740	17.3091	5270.71	17.3091	3.02914	5.7142	0.016934	0.0860166	0.0374758	2.29526	0.0218373
X42844	1	1740	16.7303	3163.91	16.7303	1.81834	9.20086	0.0024548	-0.0857447	0.0290276	-2.9539	0.00318016
X42997	1	1740	18.6267	4383.63	18.6267	2.51933	7.39352	0.00661097	0.0915644	0.0341282	2.68296	0.0073669
X43000	1	1740	1.65707	399.018	1.65707	0.229321	7.226	0.00725402	0.0263048	0.010287	2.55708	0.0106401
X43001	1	1740	6.4201	1894.55	6.4201	1.08882	5.89638	0.0152728	0.0544849	0.0223979	2.43259	0.015092
X43031	1	1740	3.01328	740.363	3.01328	0.425496	7.08181	0.00785866	-0.0357992	0.0139526	-2.56576	0.0103784
X43032	1	1740	0.904988	108.086	0.904988	0.0621186	14.5687	0.00013987	0.0209116	0.00534383	3.91323	9.45948e-05
X43034	1	1740	2.24591	136.828	2.24591	0.0786369	28.5605	1.02802e-07	0.0330585	0.00600271	5.50726	4.19194e-08
X43037	1	1740	0.661195	104.422	0.661195	0.0600124	11.0176	0.000921131	0.018572	0.00524443	3.54127	0.000408748
X43045	1	1740	0.940069	350.764	0.940069	0.201588	4.66331	0.03095	-0.0200013	0.00966724	-2.06898	0.0386963
X4306	1	1740	0.596636	168.01	0.596636	0.0965575	6.17907	0.0130203	-0.0166552	0.00666553	-2.4987	0.0125571
X4308	1	1740	2.82397	528.546	2.82397	0.303762	9.29664	0.00233036	-0.0358372	0.0118426	-3.02614	0.00251349
X4311	1	1740	1.66259	175.232	1.66259	0.100708	16.509	5.05745e-05	-0.0263504	0.00681932	-3.86408	0.000115621
X43120	1	1740	30.6434	3871.42	30.6434	2.22496	13.7726	0.000212812	0.114756	0.0320929	3.57575	0.000358812
X43269	1	1740	0.57451	88.1825	0.57451	0.0506796	11.3361	0.000776697	-0.0152277	0.00483419	-3.15	0.0016606
X4337	1	1740	1.30185	113.21	1.30185	0.0650631	20.0091	8.20623e-06	0.0248079	0.00548244	4.52497	6.45153e-06
X43533	1	1740	6.80699	1463.04	6.80699	0.84083	8.09556	0.00448933	0.0584357	0.019665	2.97155	0.00300382
X43537	1	1740	41.1238	2779.01	41.1238	1.59713	25.7486	4.30489e-07	-0.134737	0.0271932	-4.9548	7.94731e-07
X43538	1	1740	31.7883	3058.75	31.7883	1.7579	18.0831	2.227e-05	-0.117227	0.0284871	-4.11509	4.05208e-05
X43557	1	1740	2.80083	1025.44	2.80083	0.589334	4.75253	0.0293889	-0.0391389	0.0164549	-2.37855	0.0174889
X43563	1	1740	4.10847	380.025	4.10847	0.218405	18.8112	1.52589e-05	-0.0430687	0.01004	-4.28972	1.88773e-05
X43570	1	1740	14.0386	3863.39	14.0386	2.22034	6.32272	0.0120096	-0.0807301	0.0320499	-2.51889	0.011862
X4363	1	1740	2.3085	479.775	2.3085	0.275733	8.37224	0.00385738	-0.0322009	0.0113112	-2.84682	0.00446796
X4365	1	1740	3.03855	297.793	3.03855	0.171145	17.7542	2.64234e-05	-0.0362681	0.00888698	-4.08104	4.68753e-05
X43749	1	1740	1.79397	264.042	1.79397	0.151748	11.822	0.000599136	0.0285318	0.00836476	3.41095	0.000662241
X4375	1	1740	1.17033	41.6219	1.17033	0.0239206	48.9257	3.7777e-12	-0.0224896	0.00332456	-6.76467	1.82201e-11
X43772	1	1740	1.44252	243.309	1.44252	0.139833	10.316	0.00134291	-0.0270123	0.00802704	-3.36516	0.000781718
X43774	1	1740	5.97971	579.447	5.97971	0.333016	17.9562	2.3788e-05	-0.05157	0.0124256	-4.15032	3.4814e-05
X43798	1	1740	5.01138	348.249	5.01138	0.200143	25.039	6.18605e-07	-0.0488805	0.00962273	-5.07969	4.18855e-07
X43799	1	1740	3.25152	979.292	3.25152	0.562812	5.77729	0.0163386	-0.0401781	0.0161349	-2.49014	0.0128623
X43800	1	1740	5.45892	935.586	5.45892	0.537693	10.1525	0.00146663	-0.0497359	0.0157626	-3.15531	0.00163083
X4381	1	1740	0.312271	127.085	0.312271	0.0730376	4.27548	0.0388135	-0.0123003	0.0058106	-2.11687	0.0344132
X4383	1	1740	0.128736	35.448	0.128736	0.0203724	6.31915	0.0120338	0.00755785	0.0030609	2.46916	0.0136391
X43886	1	1740	5.71301	1990.94	5.71301	1.14422	4.99294	0.0255775	0.0487425	0.0230216	2.11725	0.0343807
X43990	1	1740	37.2272	2176.01	37.2272	1.25058	29.7679	5.56948e-08	0.132467	0.0239539	5.53008	3.68976e-08
X44102	1	1740	85.234	9050.9	85.234	5.20167	16.3859	5.39345e-05	-0.196308	0.0490897	-3.99896	6.62979e-05
X44104	1	1740	4.89719	1492.18	4.89719	0.857573	5.71052	0.0169695	-0.0493729	0.0198966	-2.48148	0.0131782
X44105	1	1740	2.60201	964.372	2.60201	0.554237	4.69476	0.03039	0.0355001	0.0159892	2.22025	0.0265311
X4418	1	1740	1.09925	46.2187	1.09925	0.0265625	41.3834	1.61269e-10	-0.0219468	0.00349887	-6.27253	4.47696e-10
X4419	1	1740	0.66403	51.2821	0.66403	0.0294725	22.5305	2.23752e-06	0.0179883	0.00369103	4.87353	1.19639e-06
X44435	1	1740	12.4047	2243.54	12.4047	1.28939	9.62062	0.00195494	-0.0755958	0.0244713	-3.08917	0.00203912
X44509	1	1740	7.67664	2274.61	7.67664	1.30725	5.87237	0.0154818	-0.0587547	0.0246073	-2.3877	0.017061
X44665	1	1740	2.27585	822.539	2.27585	0.472724	4.81435	0.0283556	0.03317	0.0147646	2.24659	0.0247919
X44669	1	1740	1.45798	639.733	1.45798	0.367663	3.96554	0.0465968	-0.0262082	0.0130359	-2.01046	0.0445375
X44852	1	1740	30.4199	4690.84	30.4199	2.69588	11.2838	0.000798731	0.116725	0.0353271	3.30412	0.000972195
X45292	1	1740	17.062	2466.86	17.062	1.41774	12.0347	0.000534919	0.0879883	0.0255966	3.43749	0.000601024
X45336	1	1740	4.95222	751.722	4.95222	0.432024	11.4628	0.000725811	0.0481731	0.0141057	3.41514	0.000652209
X45341	1	1740	10.6982	3079.27	10.6982	1.7697	6.04524	0.0140406	0.0694087	0.0285191	2.43376	0.0150433
X45347	1	1740	0.544282	130.001	0.544282	0.0747131	7.28496	0.00702072	-0.015286	0.00586795	-2.605	0.00926607
X45380	1	1740	3.59361	468.797	3.59361	0.269423	13.3381	0.000267758	0.041382	0.0111258	3.71947	0.000206004
X45431	1	1740	1.84241	707.135	1.84241	0.4064	4.5335	0.0333777	0.0304066	0.0136951	2.22026	0.0265302
X45454	1	1740	0.652621	217.219	0.652621	0.124838	5.22773	0.0223492	0.017486	0.00759567	2.3021	0.021448
X45625	1	1740	1.69575	511.461	1.69575	0.293943	5.76896	0.016416	0.029748	0.0116411	2.55544	0.0106902
X4568	1	1740	0.565299	154.537	0.565299	0.0888145	6.36493	0.0117282	0.016285	0.00639932	2.5448	0.0110201
X45683	1	1740	15.9134	5990.33	15.9134	3.44272	4.62233	0.0316957	0.0851688	0.039928	2.13306	0.0330601
X4571	1	1740	0.601162	98.924	0.601162	0.0568529	10.574	0.00116883	0.0170371	0.00510975	3.33423	0.000873409
X45792	1	1740	27.9144	3547.17	27.9144	2.0386	13.6929	0.00022196	-0.11161	0.0306818	-3.63765	0.000283198
X45869	1	1740	5.9739	148.246	5.9739	0.085199	70.117	1.13401e-16	0.051857	0.00624298	8.30645	1.9645e-16
X45872	1	1740	13.4559	408.505	13.4559	0.234773	57.3145	5.98992e-14	0.0777547	0.0104221	7.46058	1.35613e-13
X45873	1	1740	5.73456	171.986	5.73456	0.0988423	58.0172	4.23875e-14	0.0504192	0.0067315	7.49003	1.09161e-13
X45876	1	1740	35.8502	2940.52	35.8502	1.68995	21.2137	4.4064e-06	-0.125325	0.0279731	-4.48019	7.94576e-06
X4595	1	1740	0.140274	52.596	0.140274	0.0302276	4.64059	0.0313611	-0.00829812	0.0037422	-2.21744	0.0267223
X4596	1	1740	0.626528	170.885	0.626528	0.0982099	6.37947	0.0116329	0.0175042	0.00674582	2.59483	0.0095438
X4597	1	1740	0.424564	74.8016	0.424564	0.0429894	9.87602	0.00170269	0.0148116	0.00444049	3.33558	0.00086922
X4599	1	1740	0.744964	156.533	0.744964	0.0899616	8.28091	0.00405528	0.0193035	0.00645362	2.99111	0.00281895
X4626	1	1740	2.00658	249.786	2.00658	0.143555	13.9778	0.000190965	-0.0294326	0.00814791	-3.61229	0.000312169
X4630	1	1740	2.37709	501.797	2.37709	0.288389	8.24265	0.00414123	-0.0329849	0.0115546	-2.8547	0.00435908
X4634	1	1740	0.665965	89.384	0.665965	0.0513701	12.9641	0.000326431	-0.0173733	0.00487323	-3.56505	0.000373663
X46361	1	1740	24.0951	4024.32	24.0951	2.31283	10.418	0.00127114	0.106706	0.0327288	3.26032	0.00113446
X4650	1	1740	2.03225	154.969	2.03225	0.0890625	22.8183	1.93005e-06	-0.0304976	0.00641691	-4.7527	2.17316e-06
X47032	1	1740	1.28332	101.106	1.28332	0.0581071	22.0854	2.81288e-06	0.0245554	0.00519096	4.73042	2.42239e-06
X4727	1	1740	3.21118	190.953	3.21118	0.109743	29.2609	7.20334e-08	0.0389449	0.0071152	5.47348	5.05892e-08
X47287	1	1740	0.20403	84.169	0.20403	0.048373	4.21786	0.0401498	0.0100633	0.00473134	2.12696	0.0335649
X4731	1	1740	2.33633	697.44	2.33633	0.400828	5.82878	0.0158687	0.0319675	0.0136274	2.34583	0.019097
X4735	1	1740	0.26546	90.7495	0.26546	0.0521549	5.08984	0.0241902	0.0115032	0.00490731	2.34409	0.0191861
X4740	1	1740	1.62952	129.892	1.62952	0.0746505	21.8286	3.21024e-06	-0.0284321	0.00587631	-4.83842	1.42491e-06
X4747	1	1740	0.88782	239.178	0.88782	0.137459	6.45881	0.0111265	-0.0204427	0.0079798	-2.56181	0.010497
X47649	1	1740	20.5222	4176.52	20.5222	2.4003	8.54983	0.00350023	-0.095249	0.0333053	-2.85988	0.00428882
X4815	1	1740	0.246941	84.6863	0.246941	0.0486703	5.07376	0.0244148	-0.0100545	0.00474538	-2.11879	0.0342503
X4831	1	1740	7.27841	1024.34	7.27841	0.588703	12.3635	0.00044904	0.0548452	0.0164966	3.32464	0.000903818
X4832	1	1740	2.55444	679.715	2.55444	0.390641	6.53911	0.010637	0.0318468	0.0133846	2.37935	0.0174509
X48879	1	1740	9.27125	234.892	9.27125	0.134995	68.6783	2.28695e-16	-0.0635219	0.00788118	-8.05995	1.40886e-15
X48881	1	1740	10.6878	285.816	10.6878	0.164262	65.0653	1.3358e-15	-0.0685499	0.00870281	-7.87675	5.88534e-15
X49098	1	1740	0.303805	124.93	0.303805	0.0717988	4.23134	0.039833	0.012641	0.00576309	2.19343	0.0284088
X49414	1	1740	17.0668	3871.39	17.0668	2.22494	7.67067	0.00567215	0.0920721	0.0321005	2.86824	0.0041776
X49921	1	1740	7.3345	1163.57	7.3345	0.668717	10.968	0.000945969	0.0597399	0.0176187	3.39071	0.000712787
X49922	1	1740	6.33096	1075.93	6.33096	0.618353	10.2384	0.00140023	0.0545589	0.0169392	3.22087	0.00130172
X50308	1	1740	0.953412	98.8289	0.953412	0.0567982	16.7859	4.37648e-05	0.0208742	0.00513263	4.06696	4.97695e-05
X5035	1	1740	0.256949	104.934	0.256949	0.060307	4.26069	0.0391521	-0.0114165	0.0052833	-2.16086	0.0308427
X50350	1	1740	2.09574	231.005	2.09574	0.132761	15.7858	7.38302e-05	0.0300622	0.00782411	3.84225	0.000126313
X5052	1	1740	1.20842	533.845	1.20842	0.306808	3.93871	0.0473439	-0.0258235	0.0118715	-2.17525	0.0297462
X50563	1	1740	1.5281	110.535	1.5281	0.0635256	24.0549	1.02356e-06	0.0262677	0.00542554	4.8415	1.40334e-06
X50567	1	1740	0.401681	73.7787	0.401681	0.0424016	9.47326	0.00211742	0.0136918	0.00442987	3.0908	0.002028
X5061	1	1740	10.4476	1178.84	10.4476	0.677494	15.421	8.93866e-05	0.0671827	0.0177054	3.79447	0.000153049
X5078	1	1740	0.31024	127.751	0.31024	0.0734199	4.22555	0.0399686	0.0122841	0.0058184	2.11125	0.0348935
X50833	1	1740	0.597965	127.041	0.597965	0.0730123	8.18992	0.00426274	0.0168121	0.00581172	2.8928	0.003866
X5116	1	1740	0.323677	127.455	0.323677	0.0732498	4.41881	0.0356881	-0.0121085	0.00582884	-2.07734	0.0379173
X51355	1	1740	33.4595	4599	33.4595	2.64311	12.6592	0.000383749	0.124506	0.035023	3.55497	0.000388178
X5184	1	1740	0.79635	252.451	0.79635	0.145087	5.48878	0.019251	-0.0188296	0.00818932	-2.29929	0.0216073
X5186	1	1740	7.64538	240.676	7.64538	0.13832	55.2732	1.63743e-13	-0.0594932	0.00799131	-7.44473	1.52351e-13
X5188	1	1740	1.37337	352.578	1.37337	0.202631	6.77771	0.0093088	-0.0241209	0.009681	-2.49157	0.0128111
X5201	1	1740	0.839617	123.202	0.839617	0.070806	11.858	0.00058775	-0.0187724	0.00572718	-3.27778	0.00106699
X52068	1	1740	0.287836	73.4415	0.287836	0.0422078	6.81951	0.00909426	0.0115271	0.00439742	2.62133	0.00883533
X5213	1	1740	0.660725	59.6597	0.660725	0.0342872	19.2703	1.20275e-05	0.0177588	0.00398402	4.45751	8.82392e-06
X52284	1	1740	0.484544	72.0131	0.484544	0.0413868	11.7077	0.000636824	0.0152527	0.00436201	3.49671	0.000482916
X52391	1	1740	7.37411	1123.3	7.37411	0.645573	11.4226	0.000741605	0.0574262	0.0172445	3.33011	0.000886358
X52392	1	1740	5.47148	1856.65	5.47148	1.06704	5.12772	0.0236692	0.0507758	0.0222022	2.28698	0.0223174
X5251	1	1740	0.198482	27.7439	0.198482	0.0159448	12.4481	0.000429284	0.0101939	0.00270862	3.76351	0.000173132
X52532	1	1740	12.2869	1080.82	12.2869	0.621164	19.7805	9.23621e-06	0.0731264	0.0169303	4.31926	1.65434e-05
X52535	1	1740	0.117408	19.4499	0.117408	0.0111781	10.5034	0.00121407	0.00766808	0.00226977	3.37836	0.000745377
X52536	1	1740	0.339951	59.4115	0.339951	0.0341445	9.95624	0.00163048	0.0125757	0.00397701	3.16209	0.00159355
X52537	1	1740	0.272521	47.7485	0.272521	0.0274416	9.93093	0.00165292	0.0111816	0.00356573	3.13586	0.00174231
X5281	1	1740	0.420694	26.7782	0.420694	0.0153898	27.336	1.91636e-07	0.0141857	0.00267139	5.31026	1.23623e-07
X5284	1	1740	4.10387	241.777	4.10387	0.138952	29.5344	6.26984e-08	0.0446831	0.0080076	5.58009	2.78514e-08
X5285	1	1740	1.60281	332.094	1.60281	0.190859	8.39786	0.00380364	0.0293153	0.00937055	3.12845	0.00178657
X5287	1	1740	0.324126	146.605	0.324126	0.0842557	3.84693	0.0499963	0.0123501	0.00624259	1.97837	0.0480457
X5288	1	1740	0.568163	201.504	0.568163	0.115807	4.90612	0.0268908	0.0176554	0.0073134	2.41412	0.0158766
X5290	1	1740	3.83112	407.602	3.83112	0.234254	16.3546	5.48247e-05	0.0418211	0.0103975	4.02221	6.01344e-05
X5294	1	1740	3.83783	374.259	3.83783	0.215091	17.8428	2.52336e-05	0.0425091	0.0099704	4.26353	2.12069e-05
X5316	1	1740	9.85662	2162.49	9.85662	1.24281	7.93091	0.00491454	-0.0651867	0.0239485	-2.72195	0.00655477
X5367	1	1740	0.280627	67.0412	0.280627	0.0385294	7.28346	0.00702656	0.0125315	0.0041925	2.98903	0.00283809
X5405	1	1740	6.55188	1097	6.55188	0.630461	10.3922	0.00128892	0.0538204	0.0170855	3.15006	0.00166025
X5409	1	1740	4.56082	889.731	4.56082	0.51134	8.91937	0.00286105	0.0436106	0.0153667	2.83798	0.00459287
X54291	1	1740	1.45287	324.043	1.45287	0.186232	7.80141	0.0052777	0.0261306	0.00927411	2.81758	0.00489363
X54732	1	1740	1.91077	150.476	1.91077	0.0864804	22.0948	2.7993e-06	0.0287246	0.00630325	4.5571	5.5494e-06
X5503	1	1740	1.87669	104.704	1.87669	0.0601747	31.1873	2.71361e-08	0.0288682	0.00526264	5.4855	4.7321e-08
X55110	1	1740	1.09331	77.7345	1.09331	0.044675	24.4725	8.26536e-07	0.0227557	0.00453107	5.02215	5.63629e-07
X5513	1	1740	0.509761	168.115	0.509761	0.0966177	5.27606	0.0217389	0.0151658	0.00668313	2.26927	0.0233747
X5517	1	1740	2.59405	539.217	2.59405	0.309895	8.37075	0.00386053	0.0335386	0.0119575	2.80481	0.00509094
X5518	1	1740	17.3127	3729.11	17.3127	2.14317	8.0781	0.00453258	0.0905586	0.0314552	2.87897	0.00403873
X5519	1	1740	0.523016	83.3516	0.523016	0.0479032	10.9182	0.00097159	0.015309	0.00469698	3.25933	0.00113843
X5521	1	1740	0.310476	82.6886	0.310476	0.0475222	6.53328	0.0106718	0.0115245	0.0046851	2.45982	0.0139979
X5522	1	1740	4.35643	630.124	4.35643	0.36214	12.0297	0.000536355	0.0440593	0.0129182	3.41063	0.000663031
X5524	1	1740	3.58914	1019.31	3.58914	0.585811	6.12678	0.0134095	0.037642	0.0164129	2.29344	0.0219422
X5526	1	1740	17.1925	1065.24	17.1925	0.612207	28.0828	1.31057e-07	0.0882455	0.016848	5.23774	1.82425e-07
X5528	1	1740	5.44956	584.765	5.44956	0.336072	16.2155	5.89609e-05	0.0487736	0.0124439	3.91946	9.22023e-05
X5529	1	1740	2.34689	419.224	2.34689	0.240934	9.74083	0.00183181	0.0322061	0.0105225	3.06068	0.00224231
X5536	1	1740	0.517144	100.873	0.517144	0.0579729	8.92043	0.00285939	0.015918	0.00517428	3.07636	0.00212823
X5541	1	1740	3.78898	899.423	3.78898	0.51691	7.33007	0.0068474	0.0407655	0.0154471	2.63904	0.00838876
X55558	1	1740	0.144825	33.3611	0.144825	0.0191731	7.55355	0.00605106	0.00853609	0.00296697	2.87704	0.00406342
X55559	1	1740	1.2732	92.0191	1.2732	0.0528846	24.0751	1.01304e-06	0.0242076	0.00494582	4.89455	1.0769e-06
X5569	1	1740	0.740225	254.053	0.740225	0.146008	5.06977	0.0244709	0.0195813	0.0081908	2.39064	0.0169251
X55798	1	1740	0.105775	28.3732	0.105775	0.0163064	6.48669	0.010954	0.00727828	0.00274222	2.65416	0.00802351
X55799	1	1740	0.193316	48.2762	0.193316	0.027745	6.96762	0.00837393	0.00953037	0.00358593	2.65771	0.00793965
X5597	1	1740	0.545446	217.394	0.545446	0.124939	4.3657	0.0368144	0.0149593	0.00760631	1.96669	0.0493783
X5601	1	1740	0.492851	75.0742	0.492851	0.0431461	11.4228	0.000741499	0.0151631	0.00446255	3.39786	0.000694543
X5607	1	1740	1.36508	67.8935	1.36508	0.0390193	34.9848	3.99173e-09	-0.0250685	0.0042411	-5.91086	4.09012e-09
X5622	1	1740	0.729975	66.0492	0.729975	0.0379593	19.2305	1.22786e-05	-0.0178587	0.00418866	-4.26359	2.12019e-05
X5627	1	1740	0.193472	50.4905	0.193472	0.0290175	6.66742	0.00990018	-0.00945107	0.00365719	-2.58425	0.00984044
X5630	1	1740	1.04052	148.454	1.04052	0.0853185	12.1957	0.000490972	0.0219783	0.0062831	3.49801	0.000480591
X56459	1	1740	31.4811	2017.66	31.4811	1.15958	27.1488	2.108e-07	-0.116929	0.0231143	-5.05873	4.66867e-07
X56464	1	1740	31.0644	1878.7	31.0644	1.07971	28.771	9.23743e-08	-0.117253	0.0222765	-5.26353	1.5894e-07
X56661	1	1740	35.1267	3204.04	35.1267	1.84141	19.076	1.33014e-05	0.124085	0.0291143	4.262	2.13517e-05
X56662	1	1740	32.9098	3260.43	32.9098	1.87381	17.563	2.9188e-05	0.119934	0.0293935	4.0803	4.70228e-05
X5727	1	1740	0.854948	136.923	0.854948	0.0786914	10.8646	0.000999942	-0.0204473	0.00603553	-3.38782	0.000720303
X5735	1	1740	1.7618	384.846	1.7618	0.221176	7.96562	0.00482161	0.0292104	0.0100608	2.90337	0.00373845
X5736	1	1740	2.47817	188.387	2.47817	0.108268	22.8892	1.86104e-06	0.034388	0.00707334	4.86164	1.26955e-06
X5771	1	1740	2.3597	329.795	2.3597	0.189537	12.4498	0.000428891	-0.0307675	0.00934305	-3.29309	0.00101091
X5772	1	1740	0.36923	54.8124	0.36923	0.0315014	11.7211	0.000632295	0.0132853	0.00380912	3.48776	0.000499264
X57728	1	1740	0.151044	30.0269	0.151044	0.0172569	8.75268	0.00313321	0.00853682	0.00282758	3.01912	0.00257212
X5789	1	1740	3.47227	95.0503	3.47227	0.0546266	63.5638	2.78564e-15	0.0403983	0.00502975	8.03188	1.75721e-15
X57910	1	1740	0.43159	34.6539	0.43159	0.0199161	21.6705	3.48254e-06	0.0145801	0.00302648	4.81751	1.58042e-06
X57912	1	1740	0.935283	98.3476	0.935283	0.0565216	16.5473	4.95713e-05	0.0212337	0.00510668	4.15803	3.3671e-05
X5795	1	1740	0.345925	94.1979	0.345925	0.0541367	6.38984	0.0115654	-0.0122956	0.00500914	-2.45464	0.0142004
X5804	1	1740	0.995724	317.793	0.995724	0.182639	5.45186	0.0196607	0.0221719	0.00920402	2.40894	0.0161028
X5809	1	1740	0.20955	50.6345	0.20955	0.0291003	7.20096	0.00735551	-0.00932173	0.00367113	-2.5392	0.0111975
X58199	1	1740	68.3624	2038.19	68.3624	1.17137	58.361	3.57931e-14	-0.174603	0.0232319	-7.51567	9.03142e-14
X5820	1	1740	0.708701	46.5554	0.708701	0.026756	26.4876	2.95262e-07	0.0182871	0.00351446	5.20339	2.18966e-07
X58200	1	1740	32.61	2667.49	32.61	1.53304	21.2715	4.27713e-06	0.119306	0.0266151	4.48265	7.85585e-06
X5822	1	1740	0.275104	99.1769	0.275104	0.0569982	4.82654	0.0281562	-0.0122912	0.0051171	-2.40198	0.0164114
X5927	1	1740	1.42286	532.87	1.42286	0.306247	4.64613	0.0312604	-0.0233168	0.0118879	-1.96138	0.0499944
X5928	1	1740	6.61503	1602.35	6.61503	0.920892	7.18329	0.007428	0.0554626	0.020566	2.69681	0.0070687
X59325	1	1740	25.9636	4353.84	25.9636	2.50221	10.3763	0.00130002	0.108074	0.0340186	3.17692	0.00151476
X5939	1	1740	0.326909	111.588	0.326909	0.0641308	5.09754	0.0240833	-0.0121631	0.00543934	-2.23614	0.0254698
X60066	1	1740	0.174855	73.7902	0.174855	0.0424081	4.12313	0.0424524	0.00881815	0.00442872	1.99113	0.046624
X60279	1	1740	0.142468	36.9472	0.142468	0.021234	6.70941	0.00967061	0.00822129	0.0031356	2.62192	0.00882028
X60480	1	1740	0.479606	62.0164	0.479606	0.0356416	13.4563	0.000251527	0.0148992	0.00406442	3.66575	0.00025405
X6050	1	1740	1.05142	222.739	1.05142	0.128011	8.21348	0.00420801	-0.0239562	0.00766664	-3.12474	0.00180917
X6052	1	1740	1.70646	251.414	1.70646	0.144491	11.8102	0.000602935	-0.028031	0.00816436	-3.43334	0.000610236
X6055	1	1740	2.03287	172.61	2.03287	0.0992013	20.4924	6.3928e-06	-0.03001	0.00678003	-4.42624	1.01876e-05
X6074	1	1740	1.16281	207.465	1.16281	0.119233	9.75244	0.00182034	-0.0237836	0.00741729	-3.2065	0.00136812
X6078	1	1740	1.52231	181.144	1.52231	0.104106	14.6227	0.000135949	-0.0266439	0.00691728	-3.85179	0.000121531
X6085	1	1740	0.720506	93.4084	0.720506	0.053683	13.4215	0.000256207	-0.0173045	0.00497613	-3.4775	0.000518617
X6087	1	1740	1.44978	587.635	1.44978	0.337721	4.29284	0.0384202	-0.0249585	0.0125093	-1.9952	0.0461773
X61367	1	1740	23.1839	3856.84	23.1839	2.21658	10.4593	0.00124321	-0.102375	0.0320059	-3.19862	0.00140585
X62407	1	1740	0.703158	93.5262	0.703158	0.0537507	13.0819	0.000306674	0.0182248	0.00498673	3.65466	0.000265203
X62463	1	1740	26.5951	3810.44	26.5951	2.18991	12.1444	0.000504561	-0.109442	0.0318142	-3.44003	0.000595464
X62595	1	1740	0.237032	91.2279	0.237032	0.0524298	4.52095	0.0336228	0.010768	0.00492993	2.18421	0.0290807
X63006	1	1740	53.9781	4558.15	53.9781	2.61963	20.6053	6.03096e-06	0.156506	0.0348718	4.48804	7.66205e-06
X6313	1	1740	1.15092	50.4153	1.15092	0.0289743	39.7219	3.70193e-10	0.0232942	0.00364385	6.39276	2.08992e-10
X63182	1	1740	0.839398	300.224	0.839398	0.172542	4.86488	0.027539	0.0211063	0.00891746	2.36685	0.0180497
X6323	1	1740	1.40099	492.632	1.40099	0.283122	4.94834	0.0262435	-0.0231926	0.0114225	-2.03044	0.0424647
X6336	1	1740	0.492668	89.1789	0.492668	0.0512522	9.61262	0.00196343	-0.0145712	0.00485941	-2.99855	0.00275134
X6337	1	1740	2.15305	502.432	2.15305	0.288754	7.45634	0.00638511	0.032792	0.0115488	2.83942	0.00457237
X6339	1	1740	1.0089	168.221	1.0089	0.0966786	10.4356	0.00125914	-0.0208717	0.00670006	-3.11515	0.00186867
X6341	1	1740	0.548995	97.7244	0.548995	0.0561635	9.77495	0.00179831	-0.0157398	0.00509435	-3.08965	0.00203578
X6342	1	1740	12.8893	877.389	12.8893	0.504246	25.5615	4.73642e-07	0.0763656	0.0152804	4.99762	6.39083e-07
X63619	1	1740	0.625916	202.566	0.625916	0.116417	5.3765	0.0205251	-0.016804	0.00733567	-2.29073	0.0220988
X6379	1	1740	32.1471	2498.66	32.1471	1.43601	22.3864	2.40953e-06	0.117786	0.0257623	4.57203	5.17272e-06
X6398	1	1740	2.30529	409.946	2.30529	0.235601	9.78473	0.00178883	-0.0311166	0.0104352	-2.9819	0.00290471
X63998	1	1740	1.43385	244.4	1.43385	0.14046	10.2083	0.00142318	0.0262453	0.00804503	3.2623	0.00112662
X6406	1	1740	2.29414	403.924	2.29414	0.23214	9.88254	0.0016967	0.0315074	0.0103635	3.04024	0.00239937
X6407	1	1740	0.826505	105.876	0.826505	0.0608482	13.5831	0.000235225	-0.0189658	0.00531443	-3.56874	0.000368485
X6409	1	1740	1.05939	179.473	1.05939	0.103146	10.2708	0.00137598	-0.021461	0.00691131	-3.1052	0.0019323
X6432	1	1740	0.473665	214.206	0.473665	0.123107	3.84759	0.0499768	0.016018	0.00752302	2.1292	0.0333789
X6475	1	1740	1.09534	414.148	1.09534	0.238016	4.60196	0.0320735	-0.0226499	0.0105093	-2.15523	0.0312811
X6490	1	1740	2.11344	121.875	2.11344	0.0700431	30.1735	4.5344e-08	0.0315678	0.00570287	5.53543	3.58082e-08
X64928	1	1740	8.78743	3109.88	8.78743	1.78729	4.91663	0.0267282	0.0634816	0.0287948	2.20462	0.0276118
X65075	1	1740	8.06833	3172.22	8.06833	1.82311	4.42557	0.0355474	0.0608724	0.0289999	2.09905	0.0359567
X65638	1	1740	1.05145	287.143	1.05145	0.165025	6.37148	0.0116852	0.0220816	0.00873795	2.5271	0.0115894
X6611	1	1740	0.458255	190.694	0.458255	0.109594	4.18138	0.0410207	0.0153342	0.00709744	2.16052	0.0308693
X6619	1	1740	0.537996	70.5201	0.537996	0.0405288	13.2744	0.000276944	0.0161898	0.00432212	3.74579	0.000185717
X67	1	1740	0.249491	68.2804	0.249491	0.0392416	6.35781	0.0117753	-0.0101734	0.00425689	-2.38987	0.0169608
X674	1	1740	4.56995	288.036	4.56995	0.165538	27.6066	1.66974e-07	0.0462336	0.00875861	5.27864	1.46564e-07
X6806	1	1740	0.567471	142.64	0.567471	0.0819771	6.92232	0.00858782	-0.0165587	0.00615437	-2.69057	0.0072017
X6807	1	1740	0.126148	32.5529	0.126148	0.0187086	6.7428	0.00949196	0.00832872	0.0029298	2.84276	0.00452493
X6809	1	1740	0.140025	41.3482	0.140025	0.0237633	5.89251	0.0153063	0.00861771	0.00330061	2.61094	0.00910722
X6810	1	1740	2.52679	386.012	2.52679	0.221846	11.3898	0.000754707	-0.0339704	0.0101032	-3.36235	0.000789655
X6811	1	1740	0.645298	58.6066	0.645298	0.0336819	19.1586	1.27444e-05	0.0178464	0.00392505	4.54678	5.82505e-06
X6814	1	1740	0.228787	43.4428	0.228787	0.0249672	9.16353	0.0025051	0.0106922	0.00338245	3.16108	0.00159906
X6818	1	1740	0.32802	140.196	0.32802	0.0805724	4.07113	0.0437754	-0.012333	0.00611607	-2.01649	0.0439034
X6825	1	1740	0.179063	42.8148	0.179063	0.0246062	7.27713	0.00705123	0.00970678	0.00337226	2.87842	0.00404577
X6839	1	1740	1.80691	271.667	1.80691	0.15613	11.5731	0.000684277	-0.0285052	0.00850159	-3.35292	0.000816864
X6843	1	1740	2.73625	319.904	2.73625	0.183853	14.8828	0.000118572	-0.0352519	0.00923429	-3.8175	0.000139555
X6975	1	1740	4.35435	1068.99	4.35435	0.614361	7.08761	0.00783337	0.0465078	0.016854	2.75946	0.00585069
X6976	1	1740	5.3546	1797.22	5.3546	1.03288	5.18413	0.022915	0.0521837	0.0218597	2.38721	0.0170834
X6984	1	1740	1.81829	650.357	1.81829	0.373769	4.86476	0.027541	0.0288933	0.0131469	2.19774	0.0280999
X7043	1	1740	0.0962002	23.482	0.0962002	0.0134954	7.12837	0.00765799	-0.00645374	0.00249098	-2.59085	0.00965442
X7054	1	1740	6.30708	811.649	6.30708	0.466465	13.521	0.000243069	0.0546523	0.0146835	3.72203	0.000203945
X7061	1	1740	4.20827	1468.68	4.20827	0.844069	4.9857	0.0256845	-0.0431369	0.0197919	-2.17953	0.029427
X7062	1	1740	117.036	5005.07	117.036	2.87648	40.6873	2.28383e-10	0.234447	0.0364737	6.42783	1.66925e-10
X7068	1	1740	7.79636	2311.98	7.79636	1.32873	5.86754	0.0155242	0.0581781	0.0247767	2.3481	0.0189813
X7070	1	1740	3.32724	451.565	3.32724	0.25952	12.8207	0.000352211	-0.0384315	0.0109608	-3.50627	0.000466024
X7073	1	1740	13.5144	2854.55	13.5144	1.64055	8.23775	0.00415237	0.0774025	0.0275739	2.80709	0.00505518
X71087	1	1740	20.0797	5581.62	20.0797	3.20783	6.25959	0.0124435	-0.0907257	0.038454	-2.35933	0.0184184
X7131	1	1740	11.1811	2110.73	11.1811	1.21306	9.21726	0.00243302	0.0725485	0.0236959	3.06165	0.00223507
X7132	1	1740	1.07375	142.301	1.07375	0.0817819	13.1294	0.000299049	-0.0213103	0.00615254	-3.46366	0.000545853
X7133	1	1740	4.6657	1642.49	4.6657	0.943958	4.9427	0.0263291	0.0438443	0.0208656	2.10127	0.0357615
X71441	1	1740	15.8414	6898.76	15.8414	3.96481	3.99551	0.045777	-0.0851983	0.042762	-1.99238	0.046486
X71652	1	1740	18.9057	3954.33	18.9057	2.2726	8.31896	0.00397161	-0.0907047	0.0324124	-2.79845	0.0051917
X71770	1	1740	11.0218	1295.29	11.0218	0.744421	14.8059	0.000123463	-0.0724015	0.0185636	-3.9002	9.97877e-05
X71773	1	1740	8.35458	1386.34	8.35458	0.796748	10.4858	0.00122558	-0.0655961	0.019189	-3.41842	0.000644452
X7180	1	1740	51.7684	4511.82	51.7684	2.593	19.9647	8.39677e-06	-0.147032	0.03459	-4.25072	2.24438e-05
X7183	1	1740	4.2161	1333.61	4.2161	0.766441	5.50087	0.0191188	-0.043039	0.0188581	-2.28225	0.0225952
X72134	1	1740	13.1021	1359.87	13.1021	0.781537	16.7646	4.4256e-05	-0.0797224	0.0190092	-4.19389	2.88084e-05
X72136	1	1740	14.9856	1209.22	14.9856	0.694954	21.5634	3.68001e-06	-0.0841518	0.0179405	-4.69061	2.93759e-06
X72312	1	1740	24.1977	2414.25	24.1977	1.3875	17.4398	3.11225e-05	-0.108072	0.0253622	-4.26115	2.14316e-05
X7235	1	1740	0.0995506	31.6928	0.0995506	0.0182142	5.46554	0.0195078	0.00698558	0.00289873	2.40987	0.0160618
X7243	1	1740	2.17289	564.088	2.17289	0.324188	6.70256	0.00970772	0.0316011	0.0122423	2.5813	0.00992457
X72626	1	1740	18.7655	3805.78	18.7655	2.18723	8.57959	0.00344377	-0.0967282	0.0317852	-3.04318	0.00237614
X72628	1	1740	21.7562	3145.03	21.7562	1.80749	12.0367	0.000534352	-0.101005	0.0288894	-3.49628	0.000483693
X72786	1	1740	37.8728	3614.63	37.8728	2.07737	18.2311	2.06209e-05	0.130227	0.0309599	4.20631	2.72858e-05
X731	1	1740	0.60848	119.395	0.60848	0.0686179	8.86765	0.00294281	-0.0174935	0.00563583	-3.10397	0.00194032
X73144	1	1740	33.0894	6570.24	33.0894	3.776	8.76309	0.00311545	-0.127631	0.0416823	-3.062	0.0022325
X73145	1	1740	33.4179	9120.69	33.4179	5.24178	6.3753	0.0116601	-0.125166	0.0491205	-2.54815	0.0109155
X73194	1	1740	33.7583	3857.28	33.7583	2.21683	15.2282	9.88991e-05	-0.123335	0.0319848	-3.85606	0.000119446
X73254	1	1740	27.8266	3356.13	27.8266	1.92881	14.4268	0.000150718	-0.110256	0.0297643	-3.70431	0.000218618
X7338	1	1740	12.7054	4808.27	12.7054	2.76338	4.59779	0.0321514	-0.0754357	0.0356213	-2.11771	0.0343417
X7346	1	1740	0.69243	135.652	0.69243	0.077961	8.88175	0.00292028	0.0183382	0.00599543	3.05869	0.00225712
X7349	1	1740	1.454	476.988	1.454	0.274131	5.30404	0.0213934	-0.0252621	0.0112523	-2.24506	0.02489
X73698	1	1740	61.7031	7281.58	61.7031	4.18481	14.7445	0.000127513	-0.169817	0.0439099	-3.86739	0.000114077
X7373	1	1740	1.86674	161.723	1.86674	0.0929442	20.0845	7.89254e-06	-0.0290899	0.00654286	-4.44605	9.30172e-06
X73735	1	1740	6.9175	1081.77	6.9175	0.621709	11.1266	0.000868888	-0.0563719	0.0169263	-3.33043	0.000885362
X7380	1	1740	0.930683	237.82	0.930683	0.136678	6.80931	0.0091461	0.0221545	0.00794145	2.78972	0.00533312
X7388	1	1740	20.4008	1272.92	20.4008	0.731564	27.8865	1.4481e-07	-0.0972695	0.0183838	-5.29105	1.37104e-07
X7389	1	1740	1.44681	169.494	1.44681	0.0974102	14.8527	0.000120463	0.0249833	0.00672331	3.71593	0.000208893
X74307	1	1740	11.664	4176.4	11.664	2.40023	4.85953	0.0276242	-0.0703485	0.0333589	-2.10883	0.0351022
X74677	1	1740	5.56776	2283.13	5.56776	1.31215	4.24325	0.0395552	-0.0540492	0.0246254	-2.19486	0.0283061
X7485	1	1740	5.28607	486.133	5.28607	0.279387	18.9203	1.44201e-05	0.049297	0.0113637	4.33812	1.51998e-05
X7487	1	1740	15.5996	3981.42	15.5996	2.28818	6.81747	0.00910459	0.0838511	0.0325423	2.57668	0.0100576
X7488	1	1740	2.33946	170.001	2.33946	0.0977018	23.9449	1.08289e-06	0.0333888	0.00670742	4.97789	7.06746e-07
X7494	1	1740	2.56971	238.369	2.56971	0.136994	18.7578	1.56874e-05	0.0349835	0.00793785	4.40718	1.11153e-05
X7498	1	1740	1.3723	252.945	1.3723	0.145371	9.43998	0.00215598	0.0242367	0.00819975	2.95579	0.00316087
X7506	1	1740	3.71954	1094.4	3.71954	0.628966	5.91373	0.0151236	-0.0399883	0.0170701	-2.34259	0.0192633
X7507	1	1740	1.87062	529.139	1.87062	0.304103	6.15128	0.0132257	-0.0270385	0.0118397	-2.28372	0.0225084
X7523	1	1740	0.506733	159.121	0.506733	0.091449	5.54115	0.018685	-0.0151183	0.00650679	-2.32347	0.0202695
X7536	1	1740	0.364722	61.2748	0.364722	0.0352154	10.3569	0.00131367	-0.0130865	0.00403931	-3.23978	0.00121892
X7546	1	1740	0.583348	187.59	0.583348	0.107811	5.41086	0.0201262	0.0159982	0.00705659	2.26713	0.0235049
X7578	1	1740	1.13861	418.652	1.13861	0.240604	4.73228	0.0297358	0.0253252	0.0105362	2.40364	0.0163374
X7710	1	1740	2.36331	247.56	2.36331	0.142276	16.6108	4.79561e-05	0.0332192	0.00809673	4.10279	4.27166e-05
X7876	1	1740	5.72615	1818.87	5.72615	1.04533	5.47784	0.0193715	0.0547073	0.0219289	2.49476	0.0126968
X7884	1	1740	2.768	873.377	2.768	0.501941	5.51459	0.0189699	-0.0354896	0.0152287	-2.33044	0.0198975
X7892	1	1740	0.574042	137.132	0.574042	0.0788112	7.28376	0.00702537	-0.0171502	0.00602497	-2.84651	0.00447219
X7906	1	1740	0.24948	65.1466	0.24948	0.0374405	6.66337	0.00992261	0.0107253	0.00416573	2.57466	0.0101163
X7908	1	1740	0.205641	59.6454	0.205641	0.034279	5.99905	0.0144116	-0.00971161	0.00398852	-2.43489	0.0149966
X7925	1	1740	0.134398	49.2898	0.134398	0.0283275	4.74443	0.0295272	-0.00781494	0.00361327	-2.16285	0.0306895
X7934	1	1740	1.29895	39.737	1.29895	0.0228373	56.8784	7.4245e-14	-0.0235858	0.00324378	-7.27107	5.37715e-13
X7952	1	1740	1.29834	125.498	1.29834	0.0721252	18.0012	2.32381e-05	-0.0237841	0.00578185	-4.11359	4.07837e-05
X7991	1	1740	0.628391	165.823	0.628391	0.0953007	6.59377	0.0103165	0.0176857	0.0066373	2.66459	0.00777977
X8171	1	1740	2.81004	282.241	2.81004	0.162207	17.3238	3.30618e-05	-0.0351517	0.00866986	-4.05447	5.24767e-05
X8172	1	1740	4.81785	309.096	4.81785	0.177641	27.1212	2.13783e-07	-0.0454051	0.00904033	-5.02251	5.62609e-07
X8189	1	1740	3.54097	1316.25	3.54097	0.756465	4.68095	0.0306346	0.038436	0.0187365	2.0514	0.040378
X8190	1	1740	13.612	1409.92	13.612	0.810298	16.7988	4.34723e-05	0.0777628	0.0193733	4.01391	6.22708e-05
X82	1	1740	0.497799	16.4966	0.497799	0.00948079	52.5061	6.41829e-13	-0.0144945	0.00208861	-6.9398	5.53028e-12
X8202	1	1740	0.739903	142.622	0.739903	0.0819668	9.02686	0.00269841	0.0185316	0.00616014	3.00831	0.00266496
X8205	1	1740	0.549561	137.994	0.549561	0.0793067	6.92957	0.00855321	-0.0152518	0.00605135	-2.52039	0.0118116
X8210	1	1740	5.49444	1480.75	5.49444	0.851006	6.45641	0.0111415	0.0506583	0.0198632	2.55035	0.0108469
X8218	1	1740	2.6403	73.1011	2.6403	0.0420121	62.8462	3.95909e-15	0.0346738	0.00440186	7.87709	5.86974e-15
X8236	1	1740	2.14073	68.6087	2.14073	0.0394303	54.2915	2.65748e-13	0.0314156	0.00427476	7.3491	3.06122e-13
X8243	1	1740	0.577537	49.5154	0.577537	0.0284571	20.295	7.07902e-06	0.0165956	0.00360996	4.59716	4.59311e-06
X8443	1	1740	0.838374	174.185	0.838374	0.100107	8.37481	0.00385195	0.0204104	0.00677904	3.01082	0.00264315
X8445	1	1740	0.850081	240.365	0.850081	0.138141	6.15374	0.0132074	0.019421	0.00799148	2.43021	0.0151912
X8446	1	1740	0.434261	139.478	0.434261	0.0801598	5.41744	0.0200507	0.0139139	0.00608583	2.28628	0.022358
X8458	1	1740	2.18968	427.81	2.18968	0.245868	8.90592	0.00288208	0.0332181	0.0106223	3.12719	0.00179423
X8471	1	1740	0.310991	138.183	0.310991	0.0794154	3.91601	0.0479857	-0.0124516	0.0060636	-2.05351	0.0401735
X8482	1	1740	1.4776	239.87	1.4776	0.137856	10.7184	0.00108157	-0.0257615	0.00799162	-3.22357	0.00128963
X8483	1	1740	0.35362	47.9014	0.35362	0.0275296	12.8451	0.000347683	-0.0122562	0.00356099	-3.44179	0.000591622
X8490	1	1740	15.6187	1387.82	15.6187	0.797599	19.5821	1.02344e-05	0.0828377	0.0192097	4.3123	1.70674e-05
X8491	1	1740	5.92025	1101.32	5.92025	0.63294	9.35357	0.00225944	0.0517193	0.0171256	3.02001	0.00256469
X866	1	1740	1.15609	126.666	1.15609	0.0727965	15.8811	7.0233e-05	-0.0225817	0.00579679	-3.89556	0.000101699
X8733	1	1740	1.49858	177.455	1.49858	0.101986	14.694	0.000130947	-0.0252887	0.00687531	-3.67819	0.000242069
X8735	1	1740	1.82743	217.215	1.82743	0.124836	14.6387	0.000134815	-0.0275493	0.00759624	-3.62671	0.000295373
X8744	1	1740	0.376448	91.8256	0.376448	0.0527733	7.1333	0.00763701	0.0133032	0.0049328	2.69688	0.00706704
X8788	1	1740	8.60693	1387.08	8.60693	0.797175	10.7968	0.00103698	-0.061305	0.0192043	-3.19225	0.00143704
X8791	1	1740	19.5293	1067.94	19.5293	0.613759	31.8191	1.97126e-08	-0.0903525	0.0168068	-5.37596	8.65331e-08
X8792	1	1740	0.907646	338.263	0.907646	0.194404	4.66886	0.0308504	-0.020468	0.00949453	-2.15576	0.0312396
X8793	1	1740	0.646142	103.451	0.646142	0.0594548	10.8678	0.000998214	0.0175347	0.00522903	3.35335	0.000815626
X8794	1	1740	0.868951	199.414	0.868951	0.114606	7.58208	0.00595644	-0.0194841	0.00728358	-2.67507	0.00754175
X8797	1	1740	0.708531	279.968	0.708531	0.160901	4.40352	0.0360087	-0.0182415	0.00861698	-2.11693	0.0344083
X8813	1	1740	1.06816	29.8808	1.06816	0.0171729	62.2005	5.43292e-15	-0.0214189	0.00281432	-7.6107	4.45161e-14
X8819	1	1740	34.1714	5065.62	34.1714	2.91128	11.7376	0.000626735	-0.121345	0.0366711	-3.309	0.000955516
X8826	1	1740	7.73994	2872.96	7.73994	1.65112	4.68767	0.0305153	0.0574313	0.0275549	2.08425	0.0372836
X8929	1	1740	1.06185	171.357	1.06185	0.0984811	10.7823	0.0010451	-0.022513	0.00673572	-3.34232	0.0008485
X8934	1	1740	1.09391	40.5419	1.09391	0.0232999	46.9492	1.00756e-11	-0.0216549	0.00328096	-6.60019	5.44335e-11
X8946	1	1740	9.48247	1753.34	9.48247	1.00767	9.41031	0.00219096	-0.0596485	0.0214637	-2.77905	0.00551078
X8949	1	1740	3.62984	969.331	3.62984	0.557087	6.51575	0.0107771	0.0440119	0.0160066	2.74961	0.00602873
X8966	1	1740	1.00641	114.606	1.00641	0.0658657	15.2797	9.62626e-05	-0.0213457	0.00550573	-3.87699	0.000109706
X8984	1	1740	0.902616	209.109	0.902616	0.120177	7.5107	0.00619605	-0.0203451	0.00745173	-2.73025	0.00639271
X9015	1	1740	15.4549	4511.62	15.4549	2.59288	5.96052	0.0147287	0.0811684	0.0346254	2.34419	0.0191812
X9017	1	1740	24.8213	4053.67	24.8213	2.32969	10.6543	0.00111945	-0.105993	0.0328728	-3.22433	0.00128622
X9019	1	1740	17.5972	5815.28	17.5972	3.34211	5.26528	0.0218735	-0.0864409	0.0393554	-2.19642	0.0281942
X9037	1	1740	0.95354	336.741	0.95354	0.193529	4.92711	0.0265671	0.0213868	0.00945039	2.26306	0.0237552
X9058	1	1740	1.29435	336.15	1.29435	0.19319	6.69988	0.00972224	-0.024285	0.00945927	-2.56732	0.0103321
X9061	1	1740	0.586816	139.794	0.586816	0.0803413	7.30403	0.00694689	-0.0162272	0.00608265	-2.66779	0.0077064
X9063	1	1740	0.677252	219.03	0.677252	0.125879	5.38017	0.0204822	-0.0173617	0.00763019	-2.27539	0.023004
X9071	1	1740	2.53494	1043.86	2.53494	0.599922	4.22545	0.0399709	-0.0328878	0.0166625	-1.97377	0.0485669
X9073	1	1740	0.965851	208.632	0.965851	0.119903	8.05525	0.00458984	-0.0205107	0.00745296	-2.75202	0.00598463
X9174	1	1740	0.786702	161.429	0.786702	0.0927754	8.47964	0.00363718	0.0189254	0.00655022	2.88927	0.00390941
X9228	1	1740	0.0670582	19.4981	0.0670582	0.0112058	5.98423	0.0145327	-0.00494625	0.00227091	-2.17809	0.0295338
X9251	1	1740	4.64859	1066.07	4.64859	0.612681	7.58729	0.00593931	0.0445826	0.0168455	2.64655	0.00820548
X9252	1	1740	1.5986	137.217	1.5986	0.0788604	20.2713	7.16621e-06	-0.0266834	0.0060424	-4.41603	1.06749e-05
X9281	1	1740	0.589557	85.1855	0.589557	0.0489572	12.0423	0.000532757	-0.0164176	0.00476433	-3.44594	0.000582667
X9282	1	1740	13.2069	1042.93	13.2069	0.599383	22.0342	2.88798e-06	-0.0762444	0.0166338	-4.58371	4.89511e-06
X9283	1	1740	11.7117	1875.02	11.7117	1.0776	10.8683	0.000997942	0.0733577	0.0223267	3.28565	0.0010378
X9284	1	1740	7.31975	2536.91	7.31975	1.458	5.02042	0.0251758	0.0579871	0.0259918	2.23097	0.0258106
X9290	1	1740	0.787172	37.0459	0.787172	0.0212907	36.9725	1.46927e-09	0.0188414	0.00313299	6.01388	2.20479e-09
X9309	1	1740	5.308	610.228	5.308	0.350706	15.1352	0.000103849	0.0477369	0.0127273	3.75075	0.000182107
X9323	1	1740	9.09453	3313.98	9.09453	1.90459	4.77506	0.0290077	-0.0652916	0.0296632	-2.2011	0.0278604
X9329	1	1740	0.785652	71.3407	0.785652	0.0410004	19.162	1.27216e-05	0.0196656	0.00434472	4.52632	6.41104e-06
X9339	1	1740	1.47779	149.649	1.47779	0.0860051	17.1826	3.5585e-05	0.0255807	0.00627837	4.07441	4.82162e-05
X9367	1	1740	0.66957	135.671	0.66957	0.0779719	8.58733	0.00342923	-0.0171354	0.00599185	-2.85978	0.00429016
X9369	1	1740	0.255592	61.6744	0.255592	0.035445	7.21095	0.00731487	-0.010612	0.00404971	-2.62044	0.00885844
X9391	1	1740	45.723	6982.91	45.723	4.01317	11.3932	0.000753328	-0.145345	0.0431378	-3.36932	0.000770072
X9396	1	1740	0.722238	32.4365	0.722238	0.0186417	38.7432	6.04392e-10	-0.0174583	0.00293505	-5.94823	3.27242e-09
X9431	1	1740	3.44594	520.726	3.44594	0.299268	11.5146	0.000706017	-0.0396576	0.0117621	-3.37163	0.000763699
X9471	1	1740	24.166	3527.6	24.166	2.02736	11.9199	0.000568652	0.10416	0.0305948	3.40449	0.000678008
X9582	1	1740	1.41462	177.315	1.41462	0.101905	13.8817	0.0002009	0.0252499	0.0068522	3.68493	0.000235807
X9588	1	1740	13.3055	1559.62	13.3055	0.896333	14.8444	0.00012099	0.0766837	0.0203753	3.76357	0.000173094
X9718	1	1740	4.02527	126.179	4.02527	0.0725166	55.5082	1.45827e-13	0.0421213	0.00577508	7.29363	4.57142e-13
X9719	1	1740	0.37141	80.8343	0.37141	0.0464565	7.99478	0.00474492	-0.0126131	0.0046374	-2.71987	0.00659614
X9722	1	1740	1.04205	197.133	1.04205	0.113295	9.19766	0.00245907	0.0235451	0.00720924	3.26597	0.00111223
X9728	1	1740	0.995359	265.964	0.995359	0.152853	6.51187	0.0108005	0.0237174	0.00837084	2.83333	0.00465997
X9759	1	1740	0.696574	145.854	0.696574	0.0838244	8.30992	0.00399132	-0.017919	0.00622879	-2.8768	0.00406652
X9767	1	1740	0.23131	46.8669	0.23131	0.026935	8.58772	0.0034285	-0.0107052	0.00352937	-3.03318	0.00245586
X9777	1	1740	1.0655	101.327	1.0655	0.058234	18.2969	1.99278e-05	-0.0211455	0.00517669	-4.08475	4.61389e-05
X9891	1	1740	7.95549	651.555	7.95549	0.374457	21.2454	4.33503e-06	0.062237	0.0131186	4.74419	2.26526e-06
X9893	1	1740	28.7529	1541.67	28.7529	0.886017	32.4518	1.4318e-08	0.114599	0.0202592	5.65662	1.80286e-08
X992	1	1740	2.46756	577.02	2.46756	0.331621	7.44093	0.00643979	-0.0329447	0.0123818	-2.66074	0.00786905
X994	1	1740	5.924	1083.14	5.924	0.622492	9.51658	0.00206829	0.0543164	0.0169458	3.2053	0.00137383
X9942	1	1740	1.53197	286.42	1.53197	0.164609	9.30672	0.00231764	-0.0253661	0.00868773	-2.91976	0.0035483
X9944	1	1740	1.32486	158.034	1.32486	0.0908243	14.5871	0.000138525	0.0242539	0.00647673	3.74477	0.000186465

## Sheet: Step2
Lipid metabolites associated with Fe identified through ANOVA and multiple linear regression analysis
names	Df1	Df2	Sum.Sq1	Sum.Sq2	Mean.Sq1	Mean.Sq2	F.value1	P value	Estimate	Std..Error	t.value	P value
X10051	1	1740	1.13094	153.41	1.13094	0.0881664	12.8273	0.000350977	0.0224067	0.00637366	3.51552	0.000450205
X10060	1	1740	0.155211	55.9018	0.155211	0.0321275	4.8311	0.028082	-0.00874197	0.00385895	-2.26537	0.0236129
X10183	1	1740	0.519004	207.677	0.519004	0.119355	4.34841	0.0371888	0.0160339	0.0074265	2.15901	0.0309863
X10354	1	1740	8.79328	1726.45	8.79328	0.992214	8.86228	0.00295143	0.0610225	0.0214387	2.84636	0.00447427
X11175	1	1740	20.7668	1443.62	20.7668	0.829669	25.0302	6.21374e-07	0.0959931	0.0195703	4.90503	1.02172e-06
X11176	1	1740	0.89108	164.117	0.89108	0.0943201	9.44741	0.00214732	0.0209146	0.00660306	3.1674	0.00156491
X11177	1	1740	15.5821	1584.97	15.5821	0.910905	17.1061	3.70326e-05	0.083016	0.020534	4.04286	5.51191e-05
X11178	1	1740	1.47549	177.486	1.47549	0.102003	14.4652	0.000147706	0.0264222	0.00686622	3.84814	0.000123338
X11182	1	1740	13.5877	1491.17	13.5877	0.856992	15.8551	7.11979e-05	0.0764706	0.0199307	3.83683	0.000129104
X11183	1	1740	21.6187	1490.76	21.6187	0.856758	25.2332	5.60143e-07	0.0978058	0.019919	4.91018	9.9559e-07
X11507	1	1740	0.365745	116.979	0.365745	0.0672292	5.44027	0.0197912	0.0120444	0.00557338	2.16106	0.0308278
X11509	1	1740	0.179117	64.7812	0.179117	0.0372305	4.81101	0.0284103	0.00850487	0.00414344	2.05261	0.0402606
X11884	1	1740	0.359217	76.1671	0.359217	0.0437742	8.20614	0.00422499	0.0134752	0.00448873	3.002	0.00272053
X12129	1	1740	1.00747	164.431	1.00747	0.0945006	10.661	0.00111546	0.022171	0.00660435	3.35703	0.000804896
X12133	1	1740	0.230709	60.8307	0.230709	0.0349602	6.59921	0.0102851	-0.0101798	0.00401002	-2.53859	0.011217
X12313	1	1740	39.613	2801.32	39.613	1.60995	24.605	7.72325e-07	0.134396	0.0273395	4.91583	9.67704e-07
X12314	1	1740	4.07362	218.374	4.07362	0.125502	32.4585	1.42701e-08	0.0436291	0.00760114	5.73982	1.11682e-08
X12315	1	1740	51.0721	3042.93	51.0721	1.74881	29.2039	7.41478e-08	0.151853	0.0284477	5.33797	1.06404e-07
X12316	1	1740	45.1589	1331.72	45.1589	0.765359	59.0035	2.6098e-14	0.140741	0.0188265	7.4757	1.21326e-13
X12317	1	1740	25.2048	2455.51	25.2048	1.41121	17.8603	2.50043e-05	0.10566	0.0255441	4.13637	3.69764e-05
X12318	1	1740	18.2788	2131.79	18.2788	1.22517	14.9194	0.000116311	0.0891224	0.0238251	3.7407	0.000189488
X12319	1	1740	20.2101	2190.75	20.2101	1.25905	16.0519	6.42291e-05	0.0948681	0.0241534	3.92774	8.91152e-05
X12320	1	1740	78.3394	3538.01	78.3394	2.03334	38.5275	6.73413e-10	0.18789	0.0306965	6.12087	1.14862e-09
X12335	1	1740	0.508011	43.2394	0.508011	0.0248502	20.4429	6.55838e-06	-0.0148598	0.00338262	-4.39299	1.18576e-05
X12724	1	1740	0.51834	101.937	0.51834	0.0585848	8.8477	0.00297499	0.0157041	0.00519915	3.02052	0.00256034
X12732	1	1740	1.60748	132.02	1.60748	0.0758736	21.1863	4.46921e-06	0.0272449	0.00591348	4.60726	4.37821e-06
X13025	1	1740	8.01195	2137.99	8.01195	1.22873	6.52051	0.0107484	0.0607224	0.0238308	2.54806	0.010918
X13026	1	1740	14.3348	1696.74	14.3348	0.975137	14.7003	0.000130515	0.0824867	0.0212594	3.88001	0.000108367
X13106	1	1740	43.9699	4331.73	43.9699	2.4895	17.6621	2.77208e-05	-0.142363	0.0338938	-4.20027	2.80159e-05
X13181	1	1740	0.263994	58.6294	0.263994	0.0336951	7.83481	0.00518151	-0.0104889	0.00394009	-2.6621	0.00783745
X13365	1	1740	68.6232	12028.1	68.6232	6.91271	9.9271	0.00165634	-0.171242	0.0565153	-3.03002	0.00248161
X13530	1	1740	5.05426	1227.21	5.05426	0.705295	7.16616	0.00749894	0.0467486	0.0180767	2.58613	0.00978704
X13535	1	1740	6.29122	1486.98	6.29122	0.854584	7.36174	0.00672833	0.0518301	0.0198778	2.60744	0.00920049
X13537	1	1740	1.94177	138.371	1.94177	0.0795236	24.4175	8.50121e-07	0.0304174	0.00605378	5.02454	5.56767e-07
X13539	1	1740	3.5716	1396.83	3.5716	0.802776	4.44906	0.0350629	0.0387027	0.0192885	2.00652	0.0449565
X13540	1	1740	0.329597	90.1298	0.329597	0.0517987	6.36304	0.0117407	0.0125325	0.00490335	2.55591	0.0106757
X13554	1	1740	4.72763	319.22	4.72763	0.18346	25.7693	4.25958e-07	0.0471878	0.00920108	5.12851	3.24815e-07
X13555	1	1740	71.9255	6974.65	71.9255	4.00842	17.9436	2.39448e-05	0.180651	0.0431208	4.18941	2.93771e-05
X13734	1	1740	0.981129	375.25	0.981129	0.215661	4.54941	0.0330697	-0.0233629	0.00997413	-2.34235	0.0192756
X14188	1	1740	1.59591	129.87	1.59591	0.0746377	21.3821	4.04016e-06	0.0271789	0.00587808	4.62378	4.04746e-06
X14189	1	1740	2.46651	328.476	2.46651	0.188779	13.0656	0.000309329	-0.0315211	0.00933283	-3.37744	0.000747848
X14190	1	1740	1.94407	149.116	1.94407	0.0856986	22.685	2.06685e-06	0.0297283	0.00629797	4.72031	2.54434e-06
X14321	1	1740	2.81543	47.2656	2.81543	0.0271641	103.645	1.09937e-23	0.0358993	0.00354204	10.1352	1.71949e-23
X14324	1	1740	7.63951	192.233	7.63951	0.110479	69.149	1.81783e-16	0.0596662	0.00711287	8.38849	1.00775e-16
X14341	1	1740	50.4793	3694.54	50.4793	2.1233	23.774	1.18201e-06	0.149893	0.0312957	4.78956	1.81401e-06
X14342	1	1740	2.61839	271.422	2.61839	0.15599	16.7856	4.37722e-05	-0.0339685	0.00847963	-4.00589	6.44013e-05
X14524	1	1740	0.383415	104.203	0.383415	0.059887	6.40231	0.0114847	-0.0124429	0.00525357	-2.36847	0.0179713
X14623	1	1740	1.20281	408.436	1.20281	0.234733	5.12417	0.0237176	-0.0224364	0.0104253	-2.15212	0.0315262
X14626	1	1740	0.612657	145.364	0.612657	0.0835428	7.33346	0.00683455	-0.0167385	0.00618908	-2.70453	0.0069072
X14792	1	1740	5.59435	362.063	5.59435	0.208082	26.8853	2.41081e-07	0.0515498	0.00982104	5.24891	1.71868e-07
X14793	1	1740	3.6627	100.922	3.6627	0.0580012	63.1488	3.41357e-15	0.0414209	0.00516796	8.01494	2.00729e-15
X14794	1	1740	3.38073	95.5145	3.38073	0.0548934	61.5873	7.33894e-15	0.0399296	0.00503596	7.9289	3.92942e-15
X14807	1	1740	0.0819064	34.2258	0.0819064	0.01967	4.16403	0.0414418	-0.00594179	0.00300374	-1.97813	0.0480725
X14810	1	1740	0.203657	46.9406	0.203657	0.0269773	7.5492	0.00606562	-0.00950778	0.00353019	-2.69328	0.00714364
X14812	1	1740	0.332157	62.0212	0.332157	0.0356444	9.31864	0.00230269	-0.01226	0.0040526	-3.02522	0.00252114
X14981	1	1740	35.5368	6735.46	35.5368	3.87095	9.18038	0.00248227	0.130213	0.0423243	3.07655	0.00212691
X15144	1	1740	0.272982	46.8359	0.272982	0.0269172	10.1416	0.0014753	-0.0107865	0.00352865	-3.05683	0.00227115
X15145	1	1740	0.896887	266.048	0.896887	0.152901	5.8658	0.0155395	-0.0194875	0.00841905	-2.31469	0.0207464
X15153	1	1740	1.35518	164.192	1.35518	0.0943634	14.3613	0.000156014	0.0249206	0.00661214	3.76892	0.000169452
X15194	1	1740	1.27138	187.305	1.27138	0.107646	11.8107	0.000602775	-0.0238298	0.00704634	-3.38186	0.000735984
X15256	1	1740	0.995468	65.6141	0.995468	0.0377093	26.3985	3.08984e-07	0.0216325	0.00415907	5.20128	2.21429e-07
X15259	1	1740	0.516641	62.1977	0.516641	0.0357458	14.4532	0.00014864	0.0156599	0.00405296	3.86382	0.000115741
X15263	1	1740	1.64681	216.486	1.64681	0.124417	13.2362	0.000282601	0.028442	0.00757466	3.75489	0.000179152
X15271	1	1740	0.243248	53.9798	0.243248	0.0310229	7.84093	0.00516407	0.0109947	0.00378265	2.90661	0.0037001
X15347	1	1740	0.828548	282.652	0.828548	0.162444	5.10053	0.0240419	0.0195682	0.00864841	2.26263	0.0237819
X15348	1	1740	0.496118	113.949	0.496118	0.0654882	7.57569	0.00597749	0.0156464	0.0055025	2.84351	0.0045144
X15563	1	1740	0.265069	109.824	0.265069	0.0631174	4.19963	0.0405826	0.0119255	0.00538923	2.21285	0.0270381
X15758	1	1740	3.92531	1308.07	3.92531	0.751762	5.22148	0.0224294	0.041323	0.0186442	2.2164	0.0267937
X15782	1	1740	4.85699	1685.34	4.85699	0.968587	5.01451	0.0252617	-0.0474028	0.0211723	-2.2389	0.0252889
X15784	1	1740	8.75628	460.635	8.75628	0.264733	33.076	1.04477e-08	0.0630066	0.0110161	5.71952	1.25595e-08
X15786	1	1740	17.9495	3637.2	17.9495	2.09034	8.58687	0.00343009	0.0918692	0.0310862	2.9553	0.00316585
X15788	1	1740	1.5823	574.094	1.5823	0.329939	4.79575	0.0286624	-0.0264728	0.0123376	-2.1457	0.032036
X15790	1	1740	3.37984	609.921	3.37984	0.350529	9.64211	0.00193233	-0.0374156	0.0127221	-2.94099	0.00331512
X15791	1	1740	0.880811	347.477	0.880811	0.199699	4.41068	0.0358581	-0.0194476	0.00957332	-2.03144	0.0423631
X15793	1	1740	6.21825	435.938	6.21825	0.250539	24.8195	6.92064e-07	-0.0519789	0.0107396	-4.83994	1.4142e-06
X15800	1	1740	1.09516	176.973	1.09516	0.101709	10.7676	0.00105334	-0.0217815	0.00684235	-3.18334	0.00148174
X15973	1	1740	0.150297	49.9994	0.150297	0.0287353	5.2304	0.022315	0.00848623	0.00363394	2.33527	0.0196431
X15977	1	1740	2.43903	65.1276	2.43903	0.0374296	65.1632	1.27339e-15	0.0332285	0.00415391	7.99934	2.2684e-15
X15982	1	1740	6.17606	2040.18	6.17606	1.17251	5.26736	0.0218474	0.0529575	0.023289	2.27393	0.0230922
X15998	1	1740	1.23418	207.982	1.23418	0.11953	10.3253	0.00133622	0.024106	0.00742242	3.24772	0.00118559
X16000	1	1740	0.159028	44.0138	0.159028	0.0252953	6.28685	0.0122542	-0.00821283	0.00341608	-2.40416	0.016314
X16001	1	1740	8.88631	1327.81	8.88631	0.763108	11.6449	0.000658538	0.0651374	0.0187805	3.46835	0.000536488
X16192	1	1740	1.94335	337.548	1.94335	0.193993	10.0176	0.00157733	0.0301526	0.00947348	3.18284	0.00148428
X16194	1	1740	1.47142	237.452	1.47142	0.136467	10.7823	0.00104509	0.0268784	0.00794046	3.38499	0.000727711
X16195	1	1740	1.37817	201.184	1.37817	0.115623	11.9195	0.000568783	0.0262734	0.00731756	3.59047	0.000339294
X16197	1	1740	1.53534	187.582	1.53534	0.107806	14.2418	0.000166152	0.0273453	0.00705984	3.87336	0.000111341
X16198	1	1740	2.26099	86.5016	2.26099	0.0497135	45.4803	2.09142e-11	0.0325409	0.0047964	6.78443	1.59481e-11
X16199	1	1740	1.77569	245.98	1.77569	0.141368	12.5608	0.000404334	0.0283567	0.00808641	3.50671	0.000465255
X16201	1	1740	1.39884	210.62	1.39884	0.121046	11.5563	0.000690448	0.0259163	0.00747321	3.4679	0.000537379
X16204	1	1740	2.38256	96.3439	2.38256	0.0553701	43.0298	7.08943e-11	0.0330275	0.00503692	6.55707	7.22282e-11
X16205	1	1740	4.00703	90.5689	4.00703	0.0520511	76.9827	4.02978e-18	0.0428795	0.0049002	8.75057	4.93759e-18
X16212	1	1740	1.22618	178.544	1.22618	0.102611	11.9497	0.000559707	-0.0229563	0.00688072	-3.33632	0.000866913
X16219	1	1740	43.856	6848.13	43.856	3.9357	11.1431	0.000861239	0.139972	0.0426953	3.2784	0.00106468
X16220	1	1740	6.20055	740.91	6.20055	0.425811	14.5618	0.000140383	0.0535691	0.0140235	3.81995	0.000138188
X16221	1	1740	48.6164	4617.15	48.6164	2.65353	18.3214	1.96761e-05	0.150254	0.0350194	4.29059	1.88045e-05
X16223	1	1740	39.6533	5705.26	39.6533	3.27889	12.0935	0.000518415	0.131961	0.0389247	3.39017	0.000714198
X16225	1	1740	22.7047	4356.14	22.7047	2.50353	9.06908	0.00263712	0.100895	0.0340313	2.96476	0.00307063
X16226	1	1740	42.3379	5327.36	42.3379	3.0617	13.8282	0.000206654	0.140211	0.0376288	3.72615	0.000200672
X16316	1	1740	36.9384	217.109	36.9384	0.124775	296.04	2.1511e-61	0.129514	0.00756302	17.1246	7.49979e-61
X16373	1	1740	3.10486	85.9619	3.10486	0.0494034	62.8472	3.95714e-15	0.0381541	0.0047702	7.99844	2.28443e-15
X16599	1	1740	0.737934	187.401	0.737934	0.107702	6.85164	0.00893275	-0.0180849	0.00705611	-2.56302	0.0104605
X16693	1	1740	0.886936	103.166	0.886936	0.0592906	14.9591	0.000113909	0.0200726	0.00523555	3.8339	0.000130643
X16998	1	1740	0.672115	186.815	0.672115	0.107365	6.26008	0.01244	-0.0167135	0.00703452	-2.37593	0.017613
X17001	1	1740	0.430914	120.906	0.430914	0.0694864	6.20142	0.0128575	-0.0134442	0.00567742	-2.36802	0.017993
X17008	1	1740	1.2548	470.238	1.2548	0.270252	4.64308	0.0313159	0.0247048	0.0111403	2.21761	0.026711
X17033	1	1740	0.163226	54.9317	0.163226	0.0315699	5.17031	0.0230975	0.00923518	0.0038138	2.42152	0.0155579
X17034	1	1740	0.282981	94.8325	0.282981	0.0545015	5.19218	0.0228095	0.0121422	0.00501107	2.42307	0.0154918
X17203	1	1740	0.90799	141.422	0.90799	0.0812773	11.1715	0.000848235	0.0205038	0.00613234	3.34355	0.000844775
X17213	1	1740	3.39184	153.86	3.39184	0.0884254	38.3582	7.33038e-10	-0.0390618	0.00638952	-6.11342	1.20242e-09
X17408	1	1740	2.66727	110.619	2.66727	0.063574	41.9554	1.2119e-10	0.0349965	0.00540466	6.47525	1.22973e-10
X17409	1	1740	1.08646	62.4368	1.08646	0.0358832	30.2778	4.30099e-08	0.0227469	0.00406975	5.58926	2.64448e-08
X17418	1	1740	0.460092	31.8826	0.460092	0.0183234	25.1096	5.96658e-07	0.0149561	0.00291077	5.13819	3.08767e-07
X17423	1	1740	1.42871	209.883	1.42871	0.120623	11.8445	0.000591997	0.0253128	0.00746922	3.38895	0.000717353
X17426	1	1740	0.441357	33.4752	0.441357	0.0192386	22.9412	1.81201e-06	0.0146372	0.00298294	4.90696	1.01187e-06
X17604	1	1740	3.8485	98.6938	3.8485	0.0567206	67.8501	3.42592e-16	0.0415245	0.00509313	8.15303	6.73727e-16
X17620	1	1740	0.463195	43.7561	0.463195	0.0251472	18.4194	1.87e-05	-0.0146972	0.00339145	-4.33361	1.55114e-05
X17621	1	1740	0.421603	146.715	0.421603	0.084319	5.00009	0.0254723	-0.0145525	0.00622824	-2.33653	0.0195773
X17657	1	1740	2.87574	524.118	2.87574	0.301217	9.54706	0.00203441	0.0366913	0.01182	3.10417	0.00193903
X17659	1	1740	1.83492	141.128	1.83492	0.081108	22.6231	2.13353e-06	0.029127	0.00612166	4.75802	2.11737e-06
X17711	1	1740	0.359811	105.102	0.359811	0.0604036	5.95678	0.0147599	0.0134477	0.00527745	2.54814	0.0109158
X17713	1	1740	0.474896	199.48	0.474896	0.114644	4.14236	0.041974	0.0147758	0.00728598	2.02798	0.0427148
X17714	1	1740	1.62606	154.372	1.62606	0.0887193	18.3282	1.96071e-05	0.0279205	0.00640712	4.35773	1.39137e-05
X17810	1	1740	0.635818	151.145	0.635818	0.0868648	7.31963	0.00688711	0.0180951	0.00633807	2.85498	0.00435524
X17811	1	1740	4.01215	1383.12	4.01215	0.794898	5.04738	0.0247882	-0.0442256	0.0191654	-2.30757	0.0211405
X17818	1	1740	5.14776	810.085	5.14776	0.465566	11.057	0.000901906	0.0491502	0.0146631	3.35196	0.000819705
X17913	1	1740	27.5993	4001.2	27.5993	2.29954	12.0021	0.00054429	-0.110879	0.0326278	-3.39829	0.000693464
X1794	1	1740	0.187264	68.3061	0.187264	0.0392564	4.77028	0.0290883	0.00976895	0.00426545	2.29025	0.0221265
X17962	1	1740	0.695846	66.8035	0.695846	0.0383928	18.1244	2.17971e-05	0.0181869	0.00420675	4.32326	1.6249e-05
X18009	1	1740	0.493214	160.423	0.493214	0.0921973	5.34955	0.0208437	-0.0136838	0.00650984	-2.10201	0.0356962
X18011	1	1740	1.138	267.761	1.138	0.153885	7.39511	0.00660514	-0.0212983	0.00841615	-2.53065	0.0114731
X18012	1	1740	1.60148	540.433	1.60148	0.310594	5.15618	0.0232856	-0.0253944	0.0119745	-2.1207	0.0340886
X18024	1	1740	2.08757	455.196	2.08757	0.261607	7.97978	0.00478423	-0.0313418	0.0109785	-2.85482	0.0043574
X18162	1	1740	1.65209	414.494	1.65209	0.238215	6.93529	0.00852601	-0.0277559	0.0104902	-2.64588	0.00822168
X18242	1	1740	1.4919	195.274	1.4919	0.112226	13.2936	0.000274137	0.0266015	0.00720408	3.69257	0.000228888
X18243	1	1740	2.83978	545.084	2.83978	0.313267	9.06505	0.00264292	0.0369851	0.0120267	3.07526	0.00213606
X18425	1	1740	2.51385	159.527	2.51385	0.0916824	27.4191	1.83698e-07	-0.0330874	0.00649716	-5.09259	3.91725e-07
X18524	1	1740	0.503222	98.4291	0.503222	0.0565684	8.89581	0.002898	-0.0140323	0.00510349	-2.74954	0.00602994
X18787	1	1740	1.59514	405.975	1.59514	0.233319	6.83672	0.00900738	0.0283844	0.0103873	2.73262	0.00634723
X18790	1	1740	2.83176	132.986	2.83176	0.0764288	37.0509	1.41253e-09	0.0362466	0.00593957	6.10256	1.28516e-09
X18798	1	1740	2.09811	79.7751	2.09811	0.0458477	45.7626	1.81738e-11	0.0312363	0.00459413	6.79918	1.44367e-11
X18824	1	1740	0.742332	157.298	0.742332	0.0904014	8.2115	0.00421257	-0.0192733	0.0064275	-2.99857	0.00275117
X18826	1	1740	3.83492	448.854	3.83492	0.257962	14.8662	0.000119612	-0.0411323	0.0108912	-3.77667	0.000164312
X18827	1	1740	0.374785	107.42	0.374785	0.0617354	6.07083	0.0138393	-0.0124391	0.00533125	-2.33323	0.0197498
X18831	1	1740	4.54326	484.337	4.54326	0.278355	16.3219	5.57705e-05	-0.0440489	0.0113206	-3.89103	0.000103598
X18835	1	1740	2.66276	330.719	2.66276	0.190069	14.0094	0.000187803	-0.0339768	0.00936529	-3.62794	0.000293973
X18836	1	1740	0.683127	120.282	0.683127	0.0691278	9.88208	0.00169712	-0.0173627	0.00565039	-3.07284	0.00215337
X18837	1	1740	0.945805	231.749	0.945805	0.133189	7.10122	0.00777435	-0.0206624	0.00784349	-2.63433	0.00850544
X18879	1	1740	0.801864	243.735	0.801864	0.140078	5.72443	0.016836	-0.0189116	0.00805972	-2.34644	0.019066
X18969	1	1740	1.68459	188.139	1.68459	0.108126	15.5799	8.22388e-05	0.0286426	0.00707465	4.04863	5.3791e-05
X18970	1	1740	0.788065	314.72	0.788065	0.180874	4.357	0.0370024	0.0197992	0.00916032	2.16141	0.0308008
X18972	1	1740	1.00824	182.277	1.00824	0.104757	9.62456	0.00195078	0.023006	0.0069579	3.30646	0.000964169
X18973	1	1740	3.24014	194.401	3.24014	0.111725	29.0011	8.21892e-08	0.0395491	0.00717876	5.50918	4.14714e-08
X18974	1	1740	2.00872	143.027	2.00872	0.0821995	24.4372	8.41606e-07	0.0306702	0.00616429	4.97546	7.15542e-07
X18975	1	1740	1.18066	176.665	1.18066	0.101532	11.6285	0.000664323	0.0238925	0.00684261	3.49173	0.000491957
X18976	1	1740	1.00562	146.882	1.00562	0.0844148	11.9128	0.000570812	0.0222118	0.00624947	3.5542	0.000389311
X18977	1	1740	1.38323	187.298	1.38323	0.107643	12.8502	0.000346757	0.0260118	0.00705699	3.68595	0.000234866
X18978	1	1740	2.39023	114.277	2.39023	0.0656766	36.3939	1.96486e-09	0.0335676	0.00550567	6.09691	1.33039e-09
X18979	1	1740	1.6991	195.674	1.6991	0.112457	15.109	0.000105289	0.0284483	0.0072151	3.94288	8.37186e-05
X18982	1	1740	0.695727	235.376	0.695727	0.135273	5.14311	0.0234609	0.0181623	0.00791379	2.29501	0.0218516
X18983	1	1740	2.8254	239.404	2.8254	0.137588	20.5351	6.25336e-06	0.0365486	0.00796833	4.58674	4.82557e-06
X18984	1	1740	1.97983	171.309	1.97983	0.0984532	20.1093	7.79193e-06	0.0307867	0.0067431	4.56567	5.3302e-06
X18985	1	1740	1.88976	148.377	1.88976	0.085274	22.161	2.70562e-06	0.0304219	0.00626362	4.85692	1.2997e-06
X18990	1	1740	0.335451	139.737	0.335451	0.0803087	4.17703	0.0411258	-0.0124415	0.0061	-2.03959	0.0415431
X18992	1	1740	0.395491	121.9	0.395491	0.0700572	5.64526	0.0176103	0.0145887	0.00567954	2.56864	0.0102931
X18996	1	1740	0.939681	167.974	0.939681	0.0965369	9.7339	0.00183869	-0.0201297	0.00666776	-3.01896	0.00257347
X19007	1	1740	6.62979	710.966	6.62979	0.408601	16.2256	5.86495e-05	0.0548897	0.0137484	3.99243	6.81342e-05
X19011	1	1740	3.44568	996.059	3.44568	0.572448	6.01921	0.0142485	0.0403144	0.016264	2.47875	0.013279
X19012	1	1740	6.92362	869.307	6.92362	0.499602	13.8583	0.000203399	0.0561796	0.0152012	3.69574	0.000226068
X19014	1	1740	52.5495	7399.56	52.5495	4.25262	12.357	0.000450594	0.157146	0.0443221	3.54555	0.000402211
X19122	1	1740	1.05647	251.17	1.05647	0.14435	7.31882	0.0068902	0.0226764	0.0081553	2.78057	0.00548509
X19130	1	1740	0.369282	64.1086	0.369282	0.036844	10.0228	0.00157289	0.0137422	0.00412152	3.33425	0.000873364
X19131	1	1740	1.16245	257.177	1.16245	0.147803	7.86486	0.00509646	0.0219709	0.00826326	2.65886	0.00791275
X19132	1	1740	11.9377	1020.09	11.9377	0.586261	20.3624	6.83667e-06	0.0771251	0.0164358	4.6925	2.91091e-06
X19201	1	1740	2.85582	202.236	2.85582	0.116228	24.5708	7.85955e-07	-0.0352156	0.0073086	-4.81838	1.57369e-06
X19209	1	1740	0.309864	118.506	0.309864	0.0681071	4.54965	0.033065	0.0130431	0.0055914	2.33271	0.0197774
X19361	1	1740	1.38593	523.921	1.38593	0.301104	4.60284	0.0320571	-0.0260232	0.011789	-2.20741	0.0274159
X19362	1	1740	12.245	2904.03	12.245	1.66898	7.33681	0.00682188	0.0778233	0.0277793	2.80149	0.00514334
X19363	1	1740	0.967325	173.588	0.967325	0.0997634	9.69619	0.00187658	-0.0200908	0.00678323	-2.96183	0.00309985
X19367	1	1740	2.25917	132.695	2.25917	0.0762613	29.6241	5.99096e-08	0.0323798	0.00593353	5.45709	5.53979e-08
X19377	1	1740	10.9156	1274.72	10.9156	0.732599	14.8999	0.000117512	-0.0692992	0.0183535	-3.7758	0.00016488
X19379	1	1740	44.0432	2047.95	44.0432	1.17699	37.4203	1.17345e-09	-0.138875	0.0232914	-5.96249	3.00433e-09
X19435	1	1740	1.79359	79.2134	1.79359	0.0455249	39.3979	4.35403e-10	0.0290275	0.0045695	6.35244	2.7021e-10
X19518	1	1740	3.70755	796.561	3.70755	0.457793	8.09875	0.00448149	-0.0419991	0.0145726	-2.88205	0.00399968
X19530	1	1740	1.85811	168.615	1.85811	0.0969053	19.1745	1.26395e-05	-0.0281134	0.00667919	-4.2091	2.69543e-05
X19531	1	1740	1.97484	285.299	1.97484	0.163965	12.0443	0.000532184	0.030834	0.00871365	3.53858	0.000412902
X19534	1	1740	11.2144	3125.6	11.2144	1.79632	6.24295	0.0125605	0.0747355	0.0288158	2.59356	0.0095789
X19687	1	1740	1.42325	265.396	1.42325	0.152527	9.33116	0.00228709	-0.025782	0.00840062	-3.06906	0.0021807
X19695	1	1740	1.05821	187.801	1.05821	0.107932	9.80442	0.00176988	-0.0223847	0.00704553	-3.17714	0.00151358
X19715	1	1740	0.200104	27.0247	0.200104	0.0155314	12.8838	0.00034062	0.0100477	0.00268015	3.74894	0.000183419
X19723	1	1740	50.7927	4645.42	50.7927	2.66978	19.0251	1.36576e-05	0.15595	0.0351906	4.43159	9.94077e-06
X19724	1	1740	0.536994	104.386	0.536994	0.0599922	8.95106	0.00281208	0.0166985	0.00525816	3.17573	0.00152092
X19823	1	1740	46.3451	3252.29	46.3451	1.86913	24.7949	7.0082e-07	-0.144264	0.0293462	-4.91593	9.67219e-07
X19863	1	1740	0.198755	86.2395	0.198755	0.0495629	4.01015	0.0453821	0.0101363	0.00478612	2.11786	0.0343287
X19881	1	1740	0.247227	35.99	0.247227	0.0206839	11.9526	0.000558825	0.0109788	0.00309056	3.55236	0.000392016
X19888	1	1740	0.418358	159.214	0.418358	0.0915025	4.57209	0.0326358	0.0134968	0.00651694	2.07103	0.0385036
X20046	1	1740	3.99677	1307.94	3.99677	0.751692	5.31703	0.021235	0.0445269	0.018648	2.38776	0.0170581
X20074	1	1740	1.95731	80.621	1.95731	0.0463339	42.2436	1.04949e-10	0.0295685	0.00462105	6.39865	2.01268e-10
X20091	1	1740	0.277416	46.1201	0.277416	0.0265058	10.4662	0.00123858	0.0119319	0.00350396	3.40525	0.000676136
X20196	1	1740	3.961	578.254	3.961	0.33233	11.9189	0.000568979	0.0436603	0.0123959	3.52214	0.000439178
X20197	1	1740	34.4275	4729.67	34.4275	2.7182	12.6656	0.000382446	0.126127	0.0354351	3.55936	0.000381785
X20198	1	1740	4.29203	373.188	4.29203	0.214476	20.0117	8.19522e-06	0.045377	0.00994915	4.56089	5.45138e-06
X20260	1	1740	0.497444	131.396	0.497444	0.0755147	6.58737	0.0103535	-0.014144	0.00590058	-2.39706	0.0166327
X20264	1	1740	3.64968	85.9403	3.64968	0.049391	73.8936	1.80505e-17	0.0411082	0.00477505	8.60895	1.62815e-17
X20265	1	1740	0.559752	120.343	0.559752	0.0691627	8.09326	0.004495	-0.0151885	0.00564128	-2.69238	0.00716271
X20266	1	1740	0.585944	169.922	0.585944	0.0976562	6.00007	0.0144033	-0.0167101	0.00671377	-2.48893	0.0129062
X20269	1	1740	5.08766	1110.15	5.08766	0.638019	7.97416	0.00479903	-0.0471463	0.0171677	-2.74623	0.00609093
X20293	1	1740	1.54	401.006	1.54	0.230463	6.6822	0.00981874	0.0260925	0.0103166	2.52917	0.0115213
X20307	1	1740	0.724911	225.877	0.724911	0.129814	5.58421	0.0182325	0.0195397	0.00773299	2.5268	0.0115992
X20372	1	1740	8.91289	1927.7	8.91289	1.10788	8.04503	0.00461568	-0.0639133	0.0226152	-2.82612	0.00476565
X20373	1	1740	2.13092	154.431	2.13092	0.0887532	24.0095	1.04765e-06	0.0315371	0.00638864	4.93643	8.72177e-07
X20375	1	1740	3.96843	93.2889	3.96843	0.0536143	74.018	1.69915e-17	0.042831	0.00497416	8.6107	1.60448e-17
X20470	1	1740	1.27742	125.45	1.27742	0.072098	17.7178	2.69293e-05	0.0247626	0.00576618	4.29446	1.8483e-05
X20478	1	1740	45.894	4490.61	45.894	2.58081	17.7828	2.60339e-05	0.142962	0.0345356	4.13957	3.6469e-05
X20479	1	1740	14.8275	4503.12	14.8275	2.588	5.72934	0.0167892	0.0820876	0.0345668	2.37475	0.0176692
X20641	1	1740	1.56261	353.652	1.56261	0.203248	7.68816	0.00561769	0.0277648	0.0096672	2.87206	0.00412772
X20643	1	1740	0.358344	107.209	0.358344	0.0616145	5.81591	0.0159848	0.0139216	0.00532252	2.61561	0.00898433
X20644	1	1740	0.249249	83.7721	0.249249	0.0481449	5.17707	0.0230081	0.0114709	0.00471453	2.43309	0.0150712
X20645	1	1740	0.444513	116.086	0.444513	0.066716	6.66276	0.009926	0.0154261	0.00554115	2.78392	0.00542899
X20862	1	1740	0.36665	143.289	0.36665	0.0823497	4.45235	0.0349958	-0.0127742	0.00616582	-2.07178	0.0384342
X20920	1	1740	0.258026	67.8814	0.258026	0.0390123	6.61397	0.0102006	0.0118692	0.00424694	2.79477	0.00525101
X20923	1	1740	0.285012	82.2636	0.285012	0.0472779	6.02843	0.0141745	0.0119701	0.004663	2.56704	0.0103404
X20975	1	1740	0.490984	102.643	0.490984	0.0589901	8.32316	0.00396246	-0.01449	0.0052207	-2.77548	0.00557124
X20982	1	1740	60.2467	15033.2	60.2467	8.63977	6.97318	0.00834805	-0.171772	0.0631019	-2.72213	0.00655131
X20986	1	1740	0.256487	94.7038	0.256487	0.0544275	4.71246	0.0300796	-0.00997582	0.00500806	-1.99196	0.0465328
X20987	1	1740	0.349177	61.4485	0.349177	0.0353152	9.88743	0.00169222	-0.0123677	0.00403228	-3.06718	0.00219436
X20990	1	1740	1.75462	284.588	1.75462	0.163556	10.728	0.00107603	-0.0279283	0.00869506	-3.21198	0.00134247
X21001	1	1740	2.80928	729.424	2.80928	0.419209	6.70137	0.00971414	-0.0354721	0.0139166	-2.54891	0.0108917
X21006	1	1740	1.87323	279.946	1.87323	0.160888	11.643	0.000659188	-0.0278452	0.0086181	-3.23101	0.00125668
X21164	1	1740	3.45385	75.276	3.45385	0.0432621	79.8354	1.01194e-18	0.0396174	0.00446384	8.87518	1.70348e-18
X21191	1	1740	7.51616	817.887	7.51616	0.47005	15.9901	6.63383e-05	-0.0558836	0.0147309	-3.79363	0.000153566
X21195	1	1740	13.1305	3877.63	13.1305	2.22852	5.89203	0.0153105	-0.0762746	0.0320345	-2.38101	0.0173727
X21249	1	1740	0.45065	65.3915	0.45065	0.0375813	11.9913	0.000547425	0.0146866	0.00416281	3.52806	0.000429545
X21252	1	1740	0.275388	75.496	0.275388	0.0433885	6.34703	0.0118467	-0.0100175	0.00447001	-2.24105	0.0251492
X21329	1	1740	33.5364	3403.57	33.5364	1.95607	17.1447	3.62949e-05	0.122431	0.0300766	4.07064	4.89961e-05
X21332	1	1740	1.02096	155.061	1.02096	0.0891153	11.4566	0.000728225	0.0216205	0.00641947	3.36795	0.000773889
X21363	1	1740	2.20853	159.062	2.20853	0.0914148	24.1594	9.70229e-07	0.0324821	0.00649652	4.99993	6.31593e-07
X21368	1	1740	2.20819	95.6241	2.20819	0.0549564	40.1808	2.94236e-10	0.0320505	0.00503947	6.35989	2.57715e-10
X21369	1	1740	1.29904	121.049	1.29904	0.0695685	18.6728	1.63949e-05	0.0247832	0.00567117	4.37002	1.3161e-05
X21552	1	1740	25.1723	3612.48	25.1723	2.07614	12.1246	0.000509909	0.106955	0.0309358	3.45731	0.000558793
X21584	1	1740	0.334317	135.347	0.334317	0.0777854	4.29793	0.0383056	0.0124505	0.00600118	2.07468	0.0381637
X21585	1	1740	1.87587	93.3039	1.87587	0.0536229	34.9827	3.99595e-09	0.0293263	0.00497907	5.88992	4.63205e-09
X21586	1	1740	1.84036	100.378	1.84036	0.0576885	31.9016	1.89077e-08	0.0289422	0.00515947	5.60953	2.3575e-08
X21591	1	1740	2.00449	216.425	2.00449	0.124382	16.1156	6.21235e-05	0.030404	0.00757975	4.01122	6.29781e-05
X2171	1	1740	0.508806	25.8605	0.508806	0.0148623	34.2346	5.82438e-09	0.0150542	0.00261635	5.75388	1.02931e-08
X2176	1	1740	0.769412	50.752	0.769412	0.0291678	26.3788	3.12104e-07	0.01888	0.003669	5.14581	2.96669e-07
X2179	1	1740	0.765012	108.559	0.765012	0.0623904	12.2617	0.000474019	0.0193283	0.00537703	3.59459	0.000333998
X21790	1	1740	2.56613	136.998	2.56613	0.0787342	32.5923	1.33377e-08	0.0344727	0.00602956	5.71728	1.27231e-08
X21795	1	1740	2.15801	113.22	2.15801	0.0650692	33.1648	9.98958e-09	0.0315348	0.00548793	5.74622	1.07613e-08
X21799	1	1740	1.02991	335.127	1.02991	0.192602	5.34736	0.0208699	0.0214599	0.00942421	2.2771	0.0229019
X21827	1	1740	1.8259	412.869	1.8259	0.237281	7.69511	0.00559621	0.0299418	0.010473	2.85894	0.00430144
X21871	1	1740	0.995998	356.423	0.995998	0.204841	4.8623	0.0275801	-0.0195528	0.009722	-2.01119	0.0444598
X21872	1	1740	1.19905	167.749	1.19905	0.0964075	12.4373	0.000431763	-0.0221977	0.00666111	-3.33243	0.000879047
X21874	1	1740	4.63593	145.134	4.63593	0.0834103	55.5798	1.40769e-13	0.0460537	0.00619426	7.43489	1.63755e-13
X21876	1	1740	0.509407	180.898	0.509407	0.103965	4.89981	0.026989	0.015496	0.00692493	2.23771	0.0253667
X21896	1	1740	5.3174	218.323	5.3174	0.125473	42.3789	9.80955e-11	0.0496401	0.00760846	6.52433	8.94356e-11
X21897	1	1740	4.36528	180.289	4.36528	0.103615	42.13	1.11072e-10	0.0449399	0.00691374	6.50008	1.04702e-10
X21947	1	1740	2.59782	231.527	2.59782	0.133061	19.5235	1.05499e-05	-0.0326253	0.0078293	-4.16708	3.23748e-05
X21949	1	1740	0.994598	213.2	0.994598	0.122529	8.11726	0.00443616	0.0222319	0.00752387	2.95485	0.00317044
X21973	1	1740	0.402772	43.8894	0.402772	0.0252238	15.9679	6.71129e-05	0.0141967	0.00341179	4.16107	3.32295e-05
X22105	1	1740	1.87738	471.306	1.87738	0.270866	6.93104	0.00854622	0.0284177	0.0111781	2.54226	0.0111003
X22112	1	1740	1.06611	93.4504	1.06611	0.0537071	19.8504	8.90812e-06	0.0222001	0.00498139	4.45661	8.86055e-06
X22123	1	1740	4.50923	1702.31	4.50923	0.978338	4.60907	0.0319411	0.049166	0.021291	2.30924	0.0210475
X22145	1	1740	0.94675	232.282	0.94675	0.133495	7.09201	0.00781423	0.0220605	0.00785301	2.80918	0.00502261
X22321	1	1740	0.384714	155.468	0.384714	0.0893497	4.30571	0.0381313	-0.0129009	0.00642442	-2.00811	0.0447868
X22408	1	1740	0.134943	37.5947	0.134943	0.0216061	6.24558	0.0125419	0.00775912	0.00316054	2.455	0.0141863
X22416	1	1740	1.02513	177.402	1.02513	0.101955	10.0548	0.00154602	-0.0217368	0.00687162	-3.16327	0.00158716
X22421	1	1740	0.388119	128.4	0.388119	0.0737929	5.25957	0.0219452	-0.0135551	0.00583415	-2.32341	0.0202725
X22472	1	1740	1.35988	58.8922	1.35988	0.0338461	40.1782	2.94618e-10	0.0251493	0.00395223	6.36332	2.5216e-10
X22484	1	1740	0.370881	97.2028	0.370881	0.0558637	6.63903	0.0100586	-0.0117987	0.00506969	-2.32731	0.0200638
X22485	1	1740	1.25597	528.389	1.25597	0.303672	4.13596	0.0421328	-0.0248043	0.0118526	-2.09273	0.0365185
X22486	1	1740	0.611555	189.805	0.611555	0.109083	5.60632	0.0180046	0.0170284	0.00710649	2.39618	0.0166727
X22693	1	1740	1.09604	146.059	1.09604	0.0839419	13.0571	0.000310721	0.0230044	0.00621982	3.69857	0.000223582
X22694	1	1740	3.6613	128.061	3.6613	0.0735985	49.747	2.5143e-12	0.0406938	0.00582461	6.98654	4.00451e-12
X22708	1	1740	2.10763	87.6354	2.10763	0.0503652	41.847	1.27931e-10	0.0312762	0.00482154	6.48677	1.14135e-10
X22714	1	1740	10.9523	3185.25	10.9523	1.8306	5.98287	0.0145439	-0.0674701	0.0290956	-2.31891	0.0205159
X22729	1	1740	0.273065	119.546	0.273065	0.0687044	3.97449	0.0463502	-0.0114467	0.00562085	-2.03648	0.0418544
X22773	1	1740	1.75064	207.407	1.75064	0.119199	14.6867	0.000131453	-0.0282992	0.00742104	-3.81337	0.00014189
X22778	1	1740	0.474457	110.415	0.474457	0.0634567	7.47686	0.00631305	-0.014682	0.00541932	-2.7092	0.0068111
X22780	1	1740	1.37954	163.545	1.37954	0.0939912	14.6773	0.000132102	-0.0251462	0.00659821	-3.81107	0.000143209
X22805	1	1740	1.42557	112.313	1.42557	0.0645478	22.0856	2.8127e-06	0.02599	0.00545021	4.76861	2.01041e-06
X22806	1	1740	1.63159	371.804	1.63159	0.21368	7.63568	0.00578274	0.0271349	0.00993284	2.73184	0.00636224
X22809	1	1740	23.9216	3901.48	23.9216	2.24223	10.6687	0.00111084	0.107772	0.032146	3.35258	0.000817866
X22874	1	1740	1.58701	83.7197	1.58701	0.0481148	32.9839	1.09448e-08	0.02741	0.00470859	5.82127	6.94519e-09
X22877	1	1740	7.78953	103.721	7.78953	0.0596096	130.676	3.12867e-29	0.0597685	0.00523664	11.4135	3.83184e-29
X22881	1	1740	4.90871	178.658	4.90871	0.102677	47.8074	6.57948e-12	0.048521	0.00688747	7.04482	2.66987e-12
X22893	1	1740	1.6782	92.5195	1.6782	0.0531721	31.5616	2.24545e-08	0.0272704	0.00494941	5.50982	4.13236e-08
X22894	1	1740	0.545217	199.851	0.545217	0.114857	4.74692	0.0294845	0.014855	0.00725569	2.04736	0.0407734
X22897	1	1740	14.0507	5106.28	14.0507	2.93464	4.78789	0.0287931	-0.0816056	0.0368668	-2.21353	0.0269914
X22902	1	1740	1.42354	208.317	1.42354	0.119722	11.8903	0.000577701	0.0245395	0.00742589	3.30458	0.00097061
X22911	1	1740	6.68185	425.491	6.68185	0.244535	27.3247	1.9274e-07	0.0559087	0.010634	5.25755	1.64106e-07
X23070	1	1740	0.286425	107.648	0.286425	0.0618664	4.62974	0.0315597	0.0119828	0.00534325	2.2426	0.0250487
X23072	1	1740	2.4024	628.427	2.4024	0.361165	6.65181	0.00998695	0.0340005	0.0128477	2.64642	0.00820858
X23078	1	1740	5.11042	610.729	5.11042	0.350994	14.5599	0.000140523	-0.0465558	0.0126965	-3.66682	0.000253
X23079	1	1740	0.842101	196.649	0.842101	0.113016	7.45114	0.00640351	-0.0186876	0.00722312	-2.5872	0.00975688
X23081	1	1740	5.26664	1108.09	5.26664	0.636833	8.27005	0.00407949	-0.0457043	0.0171232	-2.66915	0.00767534
X23085	1	1740	4.16776	572.248	4.16776	0.328878	12.6727	0.000381007	-0.0407833	0.0123047	-3.31445	0.000937211
X23087	1	1740	4.92838	601.834	4.92838	0.345882	14.2487	0.000165541	-0.0462088	0.0126272	-3.65947	0.000260314
X23089	1	1740	6.44664	585.324	6.44664	0.336393	19.164	1.27088e-05	-0.0522476	0.0124572	-4.19417	2.87728e-05
X23091	1	1740	23.4674	4981.28	23.4674	2.86281	8.19735	0.0042454	0.103244	0.0364271	2.83427	0.00464636
X23150	1	1740	0.550911	142.355	0.550911	0.0818132	6.73377	0.00953997	0.0166301	0.0061315	2.71224	0.00674913
X23152	1	1740	0.547075	169.629	0.547075	0.0974877	5.61174	0.0179492	0.0162186	0.00669716	2.42171	0.0155501
X23154	1	1740	1.07983	135.806	1.07983	0.0780494	13.8352	0.00020589	0.0228246	0.00601435	3.79502	0.000152711
X23157	1	1740	18.258	632.617	18.258	0.363573	50.2183	1.99076e-12	0.090706	0.0129797	6.98827	3.95664e-12
X23229	1	1740	8.70098	1899.45	8.70098	1.09164	7.97056	0.00480855	0.0641589	0.022467	2.8557	0.00434542
X23387	1	1740	1.81252	381.533	1.81252	0.219272	8.2661	0.00408834	-0.0286795	0.0100611	-2.85053	0.00441629
X23396	1	1740	0.596607	97.9775	0.596607	0.0563089	10.5952	0.00115556	0.0173249	0.00509331	3.4015	0.000685425
X23409	1	1740	0.383598	103.74	0.383598	0.0596207	6.43398	0.0112825	0.0138327	0.00524397	2.63783	0.00841858
X23547	1	1740	9.74181	522.953	9.74181	0.300548	32.4135	1.4598e-08	0.0663167	0.0117732	5.63287	2.0646e-08
X23549	1	1740	4.19632	103.216	4.19632	0.0593194	70.7411	8.36724e-17	0.0437372	0.00523374	8.35676	1.30541e-16
X23663	1	1740	1.9192	196.21	1.9192	0.112764	17.0196	3.87415e-05	0.029999	0.00722766	4.15059	3.47729e-05
X23717	1	1740	23.5055	4359.91	23.5055	2.5057	9.38082	0.00222628	-0.104708	0.0340733	-3.07302	0.00215208
X23755	1	1740	0.36297	75.6908	0.36297	0.0435005	8.34405	0.00391738	0.0135301	0.00447986	3.02021	0.00256299
X23757	1	1740	0.536028	111.424	0.536028	0.0640369	8.37061	0.00386083	0.0165982	0.00542339	3.06048	0.00224375
X23760	1	1740	5.43037	2359.6	5.43037	1.35609	4.00443	0.0455358	0.0504443	0.0250137	2.01667	0.0438843
X23763	1	1740	2.79659	96.8297	2.79659	0.0556493	50.2538	1.95603e-12	0.035891	0.00507041	7.07852	2.10913e-12
X23764	1	1740	2.11499	111.116	2.11499	0.0638595	33.1194	1.0221e-08	0.0312141	0.00542665	5.752	1.04063e-08
X23770	1	1740	0.671567	197.027	0.671567	0.113234	5.9308	0.0149783	0.0179238	0.00723458	2.47752	0.0133248
X23771	1	1740	1.30764	333.698	1.30764	0.191781	6.81843	0.00909973	0.0250065	0.00943258	2.65108	0.00809668
X23773	1	1740	1.81341	171.769	1.81341	0.0987179	18.3696	1.91898e-05	0.0289085	0.00676715	4.27188	2.04359e-05
X23888	1	1740	1.77186	265.493	1.77186	0.152582	11.6125	0.000670028	-0.0286977	0.00841123	-3.41183	0.00066013
X23889	1	1740	4.67783	236.305	4.67783	0.135807	34.4446	5.23955e-09	0.0454925	0.00792308	5.74176	1.1043e-08
X23891	1	1740	34.6115	3347.45	34.6115	1.92382	17.991	2.3362e-05	-0.124981	0.0298488	-4.18715	2.96681e-05
X23892	1	1740	9.80503	1654.62	9.80503	0.950931	10.311	0.00134655	-0.0627679	0.0209494	-2.99617	0.00277279
X23895	1	1740	8.61912	2285.89	8.61912	1.31373	6.5608	0.0105086	-0.0632453	0.0246883	-2.56175	0.0104986
X23897	1	1740	11.6301	4567.58	11.6301	2.62505	4.43044	0.0354464	-0.0706113	0.0348076	-2.02862	0.0426502
X23898	1	1740	5.20479	939.689	5.20479	0.540051	9.63758	0.00193707	-0.0493737	0.015815	-3.12195	0.00182631
X23904	1	1740	33.0029	3003.32	33.0029	1.72605	19.1205	1.29984e-05	-0.121961	0.0282811	-4.31245	1.70557e-05
X23911	1	1740	0.58568	134.636	0.58568	0.0773768	7.56919	0.00599899	0.0159873	0.00597923	2.6738	0.00757013
X23937	1	1740	5.97467	289.528	5.97467	0.166395	35.9065	2.51048e-09	0.0527298	0.00878254	6.00393	2.34132e-09
X23947	1	1740	3.51258	800.368	3.51258	0.459982	7.63635	0.0057806	0.0392288	0.0145713	2.6922	0.00716661
X23957	1	1740	1.98132	517.025	1.98132	0.297141	6.66794	0.00989733	0.0301604	0.0117185	2.57375	0.0101428
X23996	1	1740	2.80882	107.478	2.80882	0.061769	45.473	2.09905e-11	0.036292	0.00534511	6.78976	1.53851e-11
X24004	1	1740	0.215875	95.7725	0.215875	0.0550416	3.92203	0.0478147	0.0103355	0.00505485	2.04467	0.0410379
X24006	1	1740	1.29969	102.63	1.29969	0.0589829	22.0351	2.88666e-06	0.0242019	0.0052231	4.63362	3.86178e-06
X24008	1	1740	0.310693	99.9768	0.310693	0.0574579	5.40732	0.0201669	0.0127641	0.00515626	2.47547	0.0134014
X24043	1	1740	3.71092	1469.82	3.71092	0.844724	4.39306	0.0362296	0.0417263	0.0197404	2.11375	0.0346789
X24044	1	1740	52.2909	7356.49	52.2909	4.22787	12.3682	0.000447924	0.15783	0.0442144	3.56965	0.000367216
X24082	1	1740	0.725494	279.105	0.725494	0.160405	4.52289	0.0335846	-0.0173913	0.00859691	-2.02297	0.0432296
X24191	1	1740	0.544601	152.583	0.544601	0.0876915	6.21041	0.0127925	0.0169882	0.00636187	2.67032	0.0076488
X24195	1	1740	0.477204	49.9572	0.477204	0.028711	16.6209	4.77031e-05	0.0144945	0.00364371	3.97795	7.23784e-05
X24199	1	1740	0.434798	185.841	0.434798	0.106805	4.07096	0.0437798	0.014649	0.00702011	2.08672	0.0370599
X24200	1	1740	1.45544	120.483	1.45544	0.0692432	21.0193	4.87106e-06	0.0255161	0.00565845	4.50938	6.9382e-06
X24201	1	1740	0.294548	71.692	0.294548	0.0412023	7.14883	0.00757144	0.0118522	0.00436704	2.71402	0.0067132
X24208	1	1740	16.3693	4094.68	16.3693	2.35327	6.95598	0.00842836	-0.0921162	0.0330144	-2.79019	0.00532553
X24213	1	1740	1.05369	141.34	1.05369	0.0812302	12.9717	0.000325109	-0.0208899	0.00611894	-3.41397	0.000655004
X24274	1	1740	2.43264	131.696	2.43264	0.0756875	32.1405	1.67569e-08	-0.0324207	0.00588465	-5.50937	4.14271e-08
X24383	1	1740	0.906676	290.826	0.906676	0.167141	5.42461	0.0199689	-0.0182817	0.00875325	-2.08857	0.0368926
X24386	1	1740	0.652322	155.788	0.652322	0.0895335	7.28579	0.00701748	0.0179764	0.0064273	2.79689	0.00521678
X24389	1	1740	8.63852	2494.43	8.63852	1.43358	6.02584	0.0141952	0.0664983	0.0257639	2.58107	0.00993109
X24437	1	1740	35.9513	5416.8	35.9513	3.11311	11.5484	0.000693378	0.133274	0.0379257	3.51408	0.00045263
X24460	1	1740	3.99472	1089.42	3.99472	0.626103	6.38028	0.0116276	0.042223	0.0169849	2.48592	0.0130156
X24536	1	1740	0.225095	88.7357	0.225095	0.0509975	4.41384	0.035792	0.0107214	0.00484737	2.21179	0.0271111
X24537	1	1740	4.06238	239.01	4.06238	0.137362	29.5742	6.14463e-08	0.0430807	0.00796928	5.40584	7.34762e-08
X24550	1	1740	0.2991	111.35	0.2991	0.0639942	4.67387	0.0307609	0.0125845	0.00544456	2.31139	0.020928
X24555	1	1740	1.87528	357.579	1.87528	0.205505	9.12522	0.00255783	0.030708	0.0097498	3.1496	0.00166288
X24649	1	1740	0.75709	245.644	0.75709	0.141175	5.36278	0.0206867	0.018105	0.00806687	2.24436	0.0249349
X24653	1	1740	0.447509	49.2726	0.447509	0.0283176	15.8032	7.31588e-05	0.0150444	0.00359992	4.17911	3.07249e-05
X24655	1	1740	0.474008	89.6908	0.474008	0.0515464	9.19574	0.00246164	0.015509	0.00488168	3.17697	0.00151447
X24656	1	1740	0.192578	69.7932	0.192578	0.0401111	4.80113	0.0285733	-0.00861974	0.00430778	-2.00097	0.0455514
X24659	1	1740	0.305893	112.973	0.305893	0.064927	4.71133	0.0300993	0.0125191	0.00546854	2.2893	0.0221821
X24665	1	1740	0.647764	200.899	0.647764	0.115459	5.61033	0.0179636	0.0183778	0.00728704	2.52198	0.0117587
X24705	1	1740	2.32424	895.397	2.32424	0.514596	4.51664	0.0337073	-0.0310022	0.0154221	-2.01024	0.0445606
X24946	1	1740	0.968488	140.077	0.968488	0.0805043	12.0303	0.000536182	0.0218887	0.0060852	3.59705	0.000330889
X24952	1	1740	0.576229	58.2998	0.576229	0.0335057	17.198	3.5302e-05	0.016906	0.00392359	4.30881	1.73355e-05
X24956	1	1740	0.313141	60.2617	0.313141	0.0346332	9.04164	0.0026768	0.0126989	0.00400098	3.17396	0.0015302
X24957	1	1740	0.969137	69.157	0.969137	0.0397454	24.3836	8.64985e-07	0.0211597	0.00428174	4.94183	8.48695e-07
X24959	1	1740	0.125683	44.8169	0.125683	0.0257568	4.87962	0.0273055	0.00814446	0.00344002	2.36756	0.0180152
X24976	1	1740	0.362093	58.34	0.362093	0.0335287	10.7995	0.00103549	0.0133271	0.00393743	3.38472	0.000728426
X24978	1	1740	0.612931	229.575	0.612931	0.13194	4.64553	0.0312713	0.0187023	0.00778316	2.40292	0.0163694
X24979	1	1740	6.82883	1759.85	6.82883	1.01141	6.75181	0.00944432	-0.0576645	0.0216287	-2.66611	0.00774487
X24983	1	1740	3.57272	345.437	3.57272	0.198527	17.9962	2.32991e-05	0.0411312	0.00956713	4.29922	1.80944e-05
X25046	1	1740	5.19973	90.9773	5.19973	0.0522858	99.4483	8.1383e-23	0.0484873	0.00492006	9.85504	2.49115e-22
X25047	1	1740	1.43095	84.1799	1.43095	0.0483792	29.5777	6.1337e-08	0.0255088	0.00472196	5.40217	7.49714e-08
X25048	1	1740	1.21998	97.4339	1.21998	0.0559965	21.7866	3.28037e-06	0.0247244	0.00506773	4.87879	1.16533e-06
X25049	1	1740	1.28493	77.3965	1.28493	0.0444807	28.8874	8.70746e-08	0.0246329	0.00452356	5.44548	5.90726e-08
X25225	1	1740	0.897748	105.722	0.897748	0.0607599	14.7753	0.000125464	0.0203297	0.00530374	3.83309	0.000131067
X25226	1	1740	0.289722	63.9746	0.289722	0.036767	7.87995	0.00505431	0.0121769	0.00412593	2.95131	0.00320682
X25227	1	1740	0.415754	113.003	0.415754	0.0649443	6.4017	0.0114887	-0.012865	0.00547483	-2.34984	0.0188934
X25232	1	1740	1.39432	395.821	1.39432	0.227483	6.12934	0.0133902	0.0250719	0.010243	2.4477	0.0144758
X25278	1	1740	0.263316	100.668	0.263316	0.0578553	4.55128	0.0330337	0.0113887	0.0051514	2.2108	0.02718
X25280	1	1740	1.27285	97.8682	1.27285	0.0562461	22.63	2.12598e-06	0.0244981	0.00509298	4.81017	1.63881e-06
X25288	1	1740	0.71233	203.157	0.71233	0.116757	6.10098	0.013606	0.0194579	0.00734325	2.64977	0.00812797
X25330	1	1740	0.322697	63.8039	0.322697	0.0366689	8.8003	0.00305287	0.0126418	0.00409	3.09089	0.00202736
X25331	1	1740	0.245302	92.1198	0.245302	0.0529424	4.63338	0.0314928	0.0104976	0.00493822	2.12579	0.033662
X25338	1	1740	1.26716	153.305	1.26716	0.0881064	14.3822	0.000154301	0.0249989	0.00635718	3.93239	8.74228e-05
X25339	1	1740	1.04424	145.28	1.04424	0.0834942	12.5068	0.000416099	0.0227457	0.00620986	3.66284	0.000256936
X25400	1	1740	4.01471	193.418	4.01471	0.11116	36.1165	2.25891e-09	0.0425554	0.00716438	5.93986	3.4404e-09
X25401	1	1740	2.20753	85.4466	2.20753	0.0491072	44.9533	2.71867e-11	0.0321603	0.00476159	6.75411	1.95608e-11
X25402	1	1740	7.07517	250.338	7.07517	0.143873	49.1767	3.33564e-12	0.0571653	0.00815535	7.00955	3.41354e-12
X25407	1	1740	0.931115	147.804	0.931115	0.0849451	10.9614	0.000949342	0.0203969	0.0062507	3.26313	0.00112336
X25411	1	1740	0.177641	78.3438	0.177641	0.0450252	3.94537	0.0471572	0.0091895	0.00455836	2.01597	0.0439576
X25482	1	1740	0.920337	266.931	0.920337	0.153409	5.99925	0.01441	0.0213439	0.0084018	2.5404	0.0111594
X25485	1	1740	2.07382	175.548	2.07382	0.10089	20.5553	6.18862e-06	0.0306962	0.00681723	4.50274	7.15624e-06
X25627	1	1740	0.590734	168.793	0.590734	0.0970074	6.08958	0.0136937	0.0175003	0.00668764	2.61682	0.00895266
X25632	1	1740	5.67823	765.136	5.67823	0.439733	12.9129	0.000335409	0.0521985	0.0142649	3.65922	0.000260565
X25641	1	1740	0.214033	87.6353	0.214033	0.0503651	4.24963	0.0394072	0.0107873	0.00481362	2.241	0.0251522
X25643	1	1740	2.03378	164.753	2.03378	0.0946856	21.4793	3.84295e-06	-0.0289927	0.00657648	-4.40854	1.10464e-05
X25645	1	1740	0.281688	84.5236	0.281688	0.0485768	5.79883	0.0161403	0.0116504	0.00473852	2.45866	0.0140428
X25646	1	1740	0.158759	35.3085	0.158759	0.0202922	7.82364	0.00521348	0.00883459	0.00306327	2.88404	0.00397466
X25648	1	1740	0.899946	83.0453	0.899946	0.0477272	18.8561	1.49083e-05	0.020508	0.00468822	4.37437	1.29044e-05
X25666	1	1740	2.01579	173.858	2.01579	0.0999185	20.1743	7.53442e-06	0.0314289	0.00678437	4.63254	3.88178e-06
X25669	1	1740	1.08082	159.044	1.08082	0.0914045	11.8246	0.000598319	0.0227008	0.00647388	3.50653	0.000465571
X25672	1	1740	1.16124	113.657	1.16124	0.0653199	17.7777	2.61027e-05	0.0235617	0.00547338	4.30478	1.76507e-05
X25756	1	1740	1.1933	287.245	1.1933	0.165083	7.22848	0.00724408	-0.022152	0.00874794	-2.53225	0.011421
X25764	1	1740	0.474958	120.906	0.474958	0.0694861	6.83529	0.00901455	-0.0138674	0.0056664	-2.4473	0.0144917
X25866	1	1740	0.810224	182.307	0.810224	0.104774	7.73306	0.0054803	-0.0189862	0.00695751	-2.72888	0.00641937
X25867	1	1740	0.486061	106.042	0.486061	0.0609438	7.97558	0.00479529	-0.0145215	0.00529635	-2.74179	0.00617339
X25915	1	1740	3.56031	97.2573	3.56031	0.055895	63.6964	2.61046e-15	0.040185	0.00508355	7.90492	4.73287e-15
X25916	1	1740	0.931791	161.051	0.931791	0.0925583	10.0671	0.00153579	0.0207752	0.00654666	3.1734	0.0015331
X25928	1	1740	0.951195	149.982	0.951195	0.0861963	11.0352	0.000912493	-0.0203534	0.00631696	-3.22202	0.00129655
X26003	1	1740	8.8952	217.534	8.8952	0.12502	71.1504	6.85519e-17	0.0644799	0.00760644	8.47701	4.87188e-17
X26119	1	1740	0.341466	71.9397	0.341466	0.0413447	8.25901	0.00410426	-0.0116048	0.00436638	-2.65776	0.00793848
X26121	1	1740	3.31419	120.413	3.31419	0.0692028	47.891	6.31182e-12	0.0388562	0.00566137	6.86339	9.33545e-12
X26197	1	1740	0.665559	250.139	0.665559	0.143758	4.62972	0.0315599	0.0168695	0.00816	2.06734	0.0388508
X26253	1	1740	3.23636	1143.11	3.23636	0.656957	4.92628	0.0265797	0.0383391	0.0174509	2.19697	0.0281549
X26255	1	1740	4.69674	1889.07	4.69674	1.08567	4.32612	0.0376778	-0.0463514	0.0224455	-2.06506	0.0390656
X26269	1	1740	1.11807	114.289	1.11807	0.0656834	17.0221	3.86925e-05	0.0227522	0.00550959	4.12956	3.80773e-05
X26272	1	1740	1.21767	98.3156	1.21767	0.0565032	21.5505	3.70449e-06	0.0240183	0.00511259	4.69787	2.8364e-06
X26273	1	1740	0.479796	80.956	0.479796	0.0465264	10.3123	0.00134557	0.0152316	0.00463233	3.28811	0.00102884
X26274	1	1740	1.81386	368.077	1.81386	0.211539	8.57462	0.00345313	0.0288792	0.00991131	2.91376	0.00361687
X26279	1	1740	3.50412	266.644	3.50412	0.153244	22.8663	1.88299e-06	0.040709	0.00842325	4.83294	1.46423e-06
X26337	1	1740	0.986828	53.6685	0.986828	0.030844	31.9942	1.80431e-08	0.0215504	0.0037751	5.70856	1.33795e-08
X26338	1	1740	0.259436	71.0649	0.259436	0.0408419	6.3522	0.0118124	0.0115352	0.0043351	2.66088	0.00786558
X26387	1	1740	6.79139	776.656	6.79139	0.446354	15.2153	9.95741e-05	-0.0558001	0.0143552	-3.88711	0.000105274
X26431	1	1740	0.613161	62.4837	0.613161	0.0359101	17.0749	3.76414e-05	0.0171752	0.00407913	4.21051	2.6788e-05
X26438	1	1740	4.08855	1031.61	4.08855	0.592879	6.8961	0.00871416	0.0428708	0.0165477	2.59074	0.00965739
X26518	1	1740	0.381519	82.7532	0.381519	0.0475593	8.02196	0.00467457	0.0130798	0.00468	2.79482	0.00525011
X26601	1	1740	2.14763	88.908	2.14763	0.0510965	42.0308	1.16711e-10	0.0312533	0.00486392	6.42555	1.69394e-10
X26602	1	1740	0.25817	36.9312	0.25817	0.0212248	12.1636	0.00049943	0.0109675	0.00312997	3.50403	0.000469931
X26603	1	1740	0.481797	126.705	0.481797	0.0728188	6.61638	0.0101868	0.0159028	0.00579817	2.74273	0.00615585
X26604	1	1740	0.570989	76.3696	0.570989	0.0438905	13.0094	0.00031868	0.016665	0.00450813	3.69666	0.000225257
X26610	1	1740	0.232443	74.4147	0.232443	0.0427671	5.43509	0.0198498	0.0101148	0.00444827	2.27388	0.0230952
X26613	1	1740	17.1823	3963.59	17.1823	2.27793	7.54296	0.00608655	-0.0892029	0.03249	-2.74555	0.00610339
X26648	1	1740	40.3205	3662.71	40.3205	2.10501	19.1546	1.27711e-05	0.134718	0.0311644	4.3228	1.6283e-05
X26650	1	1740	30.9552	2742.4	30.9552	1.57609	19.6405	9.92976e-06	0.119131	0.0269663	4.41777	1.05902e-05
X26664	1	1740	1.1008	307.976	1.1008	0.176998	6.21928	0.0127288	0.0235414	0.00903378	2.60593	0.00924105
X26665	1	1740	3.6032	195.266	3.6032	0.112222	32.1079	1.70352e-08	0.0410801	0.00719866	5.70662	1.353e-08
X26666	1	1740	2.21641	766.012	2.21641	0.440237	5.03459	0.0249713	0.0311797	0.0142241	2.19202	0.0285105
X26668	1	1740	0.426097	162.267	0.426097	0.093257	4.56906	0.0326934	0.0151741	0.00655863	2.31361	0.0208055
X26695	1	1740	0.681326	131.739	0.681326	0.0757119	8.99893	0.00273974	0.0183525	0.0059041	3.10844	0.0019114
X26698	1	1740	0.214222	67.139	0.214222	0.0385856	5.55186	0.0185714	0.0100685	0.0042198	2.38602	0.0171385
X26699	1	1740	0.423323	66.7968	0.423323	0.0383889	11.0272	0.000916411	0.014419	0.00421779	3.41862	0.000643984
X26700	1	1740	1.33961	97.1644	1.33961	0.0558416	23.9895	1.05845e-06	0.0260891	0.00506975	5.14603	2.96325e-07
X26701	1	1740	0.412946	99.0953	0.412946	0.0569513	7.25086	0.0071547	0.0144094	0.00513726	2.80489	0.00508969
X26746	1	1740	16.2107	4275.85	16.2107	2.45738	6.59674	0.0102993	0.081779	0.0335665	2.43633	0.0149374
X26762	1	1740	3.38461	784.5	3.38461	0.450862	7.50696	0.00620886	-0.0388382	0.0144443	-2.68883	0.00723913
X26766	1	1740	2.68296	145.831	2.68296	0.083811	32.0121	1.7881e-08	0.0356071	0.00623246	5.71317	1.30284e-08
X26862	1	1740	0.322009	89.3908	0.322009	0.051374	6.26793	0.0123852	0.0119659	0.00486099	2.46162	0.013928
X26927	1	1740	5.18954	1246.56	5.18954	0.716416	7.24374	0.00718299	0.0488493	0.0182094	2.68265	0.00737371
X26930	1	1740	7.30442	980.045	7.30442	0.563244	12.9685	0.000325667	0.0594523	0.0161315	3.68548	0.000235302
X26944	1	1740	1.51065	199.807	1.51065	0.114832	13.1553	0.000294974	0.0269825	0.00725545	3.71893	0.000206447
X26988	1	1740	5.32403	867.448	5.32403	0.498534	10.6794	0.00110448	0.048203	0.0151202	3.18798	0.0014583
X27070	1	1740	7.70772	3373.63	7.70772	1.93887	3.97537	0.046326	0.0625387	0.0299724	2.08654	0.0370754
X27076	1	1740	1.3647	155.242	1.3647	0.0892193	15.2961	9.54393e-05	-0.0245173	0.00642955	-3.81323	0.000141971
X27096	1	1740	0.620711	51.877	0.620711	0.0298144	20.8192	5.40059e-06	0.0172394	0.00371142	4.64497	3.65805e-06
X27097	1	1740	0.907665	89.4013	0.907665	0.05138	17.6657	2.76691e-05	0.0208473	0.00486093	4.28874	1.89602e-05
X27099	1	1740	2.04141	124.274	2.04141	0.0714218	28.5825	1.0166e-07	0.031081	0.00573828	5.41643	6.93238e-08
X27228	1	1740	1.20442	314.587	1.20442	0.180797	6.66172	0.00993178	-0.0228411	0.00913024	-2.50169	0.0124518
X27229	1	1740	0.9549	141.555	0.9549	0.0813534	11.7377	0.000626716	-0.0206051	0.00613475	-3.35874	0.000799972
X27234	1	1740	0.599648	198.734	0.599648	0.114215	5.25017	0.0220636	-0.0162105	0.00727447	-2.22841	0.0259814
X27237	1	1740	0.299526	87.4683	0.299526	0.0502691	5.95845	0.0147461	0.0122305	0.00482665	2.53396	0.0113659
X27321	1	1740	0.365806	118.288	0.365806	0.0679813	5.38098	0.0204726	0.0138324	0.00558808	2.47534	0.0134061
X27322	1	1740	0.489537	88.3016	0.489537	0.050748	9.64642	0.00192783	0.0154995	0.00482526	3.21217	0.00134158
X27323	1	1740	2.81739	468.373	2.81739	0.26918	10.4666	0.00123836	0.0354085	0.0111174	3.18495	0.00147358
X27324	1	1740	1.06737	135.249	1.06737	0.0777294	13.7319	0.000217438	0.0229863	0.00595856	3.85769	0.00011866
X27342	1	1740	0.365056	152.525	0.365056	0.087658	4.16455	0.041429	0.014076	0.00636316	2.21211	0.0270895
X27355	1	1740	1.45225	269.297	1.45225	0.154769	9.38334	0.00222324	0.0257786	0.00847162	3.04294	0.00237807
X27397	1	1740	1.13378	142.997	1.13378	0.0821821	13.796	0.000210204	0.0218554	0.0061532	3.55188	0.000392725
X27398	1	1740	1.60462	144.223	1.60462	0.0828866	19.3592	1.14865e-05	0.0277252	0.00617911	4.48692	7.70185e-06
X27472	1	1740	2.12077	342.699	2.12077	0.196953	10.7679	0.0010532	0.0312926	0.00949914	3.29426	0.00100674
X27538	1	1740	9.94961	1155.24	9.94961	0.663932	14.9859	0.00011232	0.0689543	0.0175285	3.93383	8.69045e-05
X27561	1	1740	12.5365	4031.75	12.5365	2.3171	5.41041	0.0201314	0.0761801	0.0327253	2.32787	0.0200339
X27562	1	1740	2.29872	77.8724	2.29872	0.0447542	51.3631	1.12953e-12	0.0327433	0.00455138	7.19415	9.31923e-13
X27564	1	1740	0.858514	136.033	0.858514	0.07818	10.9812	0.000939278	0.0208439	0.00600765	3.46957	0.00053407
X27575	1	1740	2.05787	180.351	2.05787	0.10365	19.854	8.89138e-06	0.0307458	0.0069255	4.4395	9.58609e-06
X27576	1	1740	0.455868	62.7219	0.455868	0.0360471	12.6465	0.000386344	0.0147811	0.00408175	3.62127	0.000301601
X27577	1	1740	0.604314	81.3006	0.604314	0.0467245	12.9336	0.000331753	0.0169584	0.00465277	3.6448	0.000275504
X27645	1	1740	1.98681	337.941	1.98681	0.194219	10.2297	0.00140682	0.0302957	0.00947016	3.19907	0.00140365
X27651	1	1740	3.61453	500.888	3.61453	0.287867	12.5563	0.000405306	-0.0400309	0.0115501	-3.46584	0.000541471
X27652	1	1740	0.462702	200.135	0.462702	0.11502	4.02278	0.0450442	0.0157019	0.00729459	2.15254	0.0314924
X27653	1	1740	4.24719	1168.77	4.24719	0.671709	6.32297	0.012008	0.0433083	0.0176301	2.45649	0.0141277
X27679	1	1740	2.79255	777.061	2.79255	0.446587	6.2531	0.012489	-0.036992	0.0143647	-2.5752	0.0101007
X27684	1	1740	0.285108	74.9699	0.285108	0.0430862	6.61717	0.0101823	0.0119825	0.00445611	2.68901	0.00723524
X27689	1	1740	0.550128	154.089	0.550128	0.0885566	6.21216	0.01278	0.0159798	0.0063922	2.4999	0.0125149
X27691	1	1740	0.673225	156.267	0.673225	0.0898089	7.49619	0.00624594	0.0177359	0.0064353	2.75603	0.00591206
X27747	1	1740	0.491743	67.5188	0.491743	0.0388039	12.6725	0.000381037	0.0152649	0.00424031	3.59995	0.000327243
X27825	1	1740	6.7241	1470.49	6.7241	0.84511	7.95648	0.00484591	-0.0541333	0.0197927	-2.73501	0.0063014
X27869	1	1740	0.623255	65.4989	0.623255	0.0376431	16.557	4.93229e-05	0.0172216	0.00415274	4.14704	3.53109e-05
X27873	1	1740	27.7496	6246.86	27.7496	3.59015	7.72936	0.00549149	-0.112776	0.0406985	-2.77101	0.0056481
X27937	1	1740	2.04346	532.786	2.04346	0.306199	6.67365	0.00986576	-0.0307846	0.0119081	-2.58518	0.00981398
X27939	1	1740	0.226111	77.7493	0.226111	0.0446835	5.06029	0.0246047	0.0103868	0.00454823	2.28371	0.0225091
X27963	1	1740	3.10803	828.13	3.10803	0.475937	6.53035	0.0106893	-0.0373487	0.0148547	-2.51427	0.0120179
X28015	1	1740	1.17531	140.315	1.17531	0.0806407	14.5746	0.000139434	0.0236686	0.00609746	3.88172	0.000107614
X28017	1	1740	0.442469	80.8834	0.442469	0.0464847	9.51859	0.00206603	0.0148782	0.00462508	3.21686	0.00131995
X28020	1	1740	0.407835	158.74	0.407835	0.09123	4.47041	0.0346287	0.0134849	0.00649416	2.07647	0.0379976
X28028	1	1740	0.708082	123.928	0.708082	0.0712228	9.94179	0.00164325	0.0190422	0.00572156	3.32816	0.000892555
X28043	1	1740	0.827923	121.617	0.827923	0.069895	11.8452	0.000591766	0.0198126	0.00567317	3.49234	0.000490837
X28045	1	1740	1.15692	183.805	1.15692	0.105635	10.9521	0.000954073	0.0237844	0.00699284	3.40125	0.000686041
X28091	1	1740	2.76644	110.764	2.76644	0.0636576	43.4582	5.72564e-11	0.0354017	0.00541585	6.5367	8.25102e-11
X28092	1	1740	5.74731	1210.38	5.74731	0.69562	8.26214	0.00409722	0.0510139	0.0179054	2.84908	0.0044365
X28165	1	1740	8.46685	432.998	8.46685	0.248849	34.024	6.47674e-09	0.0632191	0.0107285	5.89261	4.55865e-09
X28166	1	1740	0.67803	109.905	0.67803	0.063164	10.7344	0.00107229	0.0187488	0.00538983	3.47855	0.000516614
X28196	1	1740	2.16319	773.228	2.16319	0.444384	4.86784	0.0274919	-0.0312099	0.0142963	-2.18308	0.029164
X28221	1	1740	2.95596	180.86	2.95596	0.103943	28.4383	1.09384e-07	0.0367766	0.00694192	5.29776	1.32239e-07
X28222	1	1740	2.54561	207.868	2.54561	0.119464	21.3086	4.19619e-06	0.0344197	0.00744173	4.62523	4.01951e-06
X28223	1	1740	11.0794	697.13	11.0794	0.40065	27.6535	1.63039e-07	0.0709045	0.0136226	5.2049	2.17222e-07
X28224	1	1740	6.7559	728.581	6.7559	0.418725	16.1345	6.1512e-05	0.0551949	0.0139336	3.96128	7.7573e-05
X28244	1	1740	5.54223	512.204	5.54223	0.29437	18.8274	1.51313e-05	0.0506445	0.0116627	4.34243	1.49075e-05
X28245	1	1740	0.751461	142.738	0.751461	0.0820332	9.16046	0.0025093	0.0190497	0.00616214	3.09142	0.00202381
X28262	1	1740	2.53175	84.1403	2.53175	0.0483565	52.3559	6.91289e-13	0.0339259	0.00473132	7.17049	1.10258e-12
X28263	1	1740	3.87849	94.2505	3.87849	0.0541669	71.6025	5.5008e-17	0.0417454	0.00500359	8.3431	1.45899e-16
X28455	1	1740	0.169462	65.4423	0.169462	0.0376105	4.50572	0.0339226	0.0090303	0.00416178	2.16982	0.0301561
X28458	1	1740	1.76773	99.6573	1.76773	0.0572743	30.8642	3.19567e-08	0.028609	0.00515493	5.54983	3.3027e-08
X28459	1	1740	1.06755	60.0964	1.06755	0.0345382	30.9093	3.1236e-08	0.0220184	0.00399074	5.51737	3.9617e-08
X28467	1	1740	4.04728	466.053	4.04728	0.267846	15.1105	0.000105206	0.0432522	0.0110803	3.90352	9.84373e-05
X28557	1	1740	0.978624	53.9095	0.978624	0.0309825	31.5864	2.21751e-08	0.0216317	0.0037856	5.71421	1.29509e-08
X28559	1	1740	0.688746	132.475	0.688746	0.0761353	9.04634	0.00266995	0.0186452	0.00592397	3.14741	0.00167528
X28561	1	1740	0.591471	101.215	0.591471	0.0581693	10.1681	0.00145434	0.0173573	0.00517199	3.35601	0.00080786
X28577	1	1740	3.93874	352.939	3.93874	0.202838	19.4181	1.11411e-05	0.0423238	0.00969628	4.36495	1.34668e-05
X28617	1	1740	1.0758	130.696	1.0758	0.0751127	14.3225	0.000159234	0.0218743	0.00588273	3.71839	0.000206882
X28618	1	1740	0.857201	46.0361	0.857201	0.0264575	32.3991	1.47044e-08	0.0199232	0.00349354	5.70286	1.38263e-08
X28619	1	1740	0.522339	80.316	0.522339	0.0461586	11.3162	0.000785033	0.0156704	0.00462607	3.3874	0.000721386
X28621	1	1740	0.317147	128.467	0.317147	0.0738316	4.29555	0.0383593	0.0120059	0.00583661	2.057	0.0398355
X28622	1	1740	1.00828	127.868	1.00828	0.0734873	13.7205	0.000218746	0.0210575	0.00581568	3.62081	0.000302138
X28623	1	1740	0.565481	65.5116	0.565481	0.0376503	15.0193	0.000110367	0.016159	0.00417845	3.86723	0.000114151
X28626	1	1740	0.681649	130.31	0.681649	0.0748909	9.10189	0.00259048	0.0183564	0.00588224	3.12064	0.00183437
X28636	1	1740	2.37948	775.026	2.37948	0.445417	5.34213	0.0209323	0.0337702	0.0143472	2.35378	0.0186948
X28782	1	1740	0.601107	239.149	0.601107	0.137442	4.37354	0.0366458	0.0162332	0.00795135	2.04157	0.0413458
X28788	1	1740	1.99895	579.976	1.99895	0.33332	5.99709	0.0144276	0.0293663	0.0123997	2.3683	0.0179793
X28789	1	1740	39.0222	4008.82	39.0222	2.30392	16.9373	4.04411e-05	0.130781	0.0325438	4.0186	6.1055e-05
X28796	1	1740	18.348	5239.25	18.348	3.01106	6.09354	0.0136632	-0.0901208	0.037211	-2.42188	0.0155424
X28802	1	1740	1.41456	94.1489	1.41456	0.0541086	26.1429	3.52009e-07	0.0249383	0.00501076	4.97694	7.10192e-07
X28803	1	1740	0.474722	105.304	0.474722	0.0605193	7.84414	0.00515494	0.0147852	0.00529444	2.79259	0.00528637
X28804	1	1740	0.277872	79.0545	0.277872	0.0454336	6.116	0.0134913	0.0117161	0.00458671	2.55436	0.0107232
X28805	1	1740	0.472594	81.3228	0.472594	0.0467372	10.1117	0.00149923	0.0152625	0.00464721	3.28423	0.00104303
X28807	1	1740	0.22578	44.8802	0.22578	0.0257932	8.75346	0.00313187	0.0103598	0.00345387	2.99947	0.00274308
X28808	1	1740	0.633248	101.885	0.633248	0.0585543	10.8147	0.00102705	0.0177456	0.00520182	3.41142	0.000661115
X28826	1	1740	9.59704	2178.77	9.59704	1.25216	7.66436	0.00569194	0.0669197	0.0240886	2.77806	0.0055275
X28828	1	1740	2.00766	447.039	2.00766	0.256919	7.81436	0.00524019	0.0306815	0.0109037	2.81387	0.0049503
X28837	1	1740	5.36189	718.071	5.36189	0.412684	12.9927	0.00032151	0.0503819	0.0138098	3.64828	0.000271825
X28838	1	1740	0.570519	189.069	0.570519	0.10866	5.25048	0.0220597	0.0180337	0.00706434	2.55278	0.0107718
X28840	1	1740	1.59667	189.157	1.59667	0.108711	14.6874	0.000131405	0.0284615	0.00707671	4.02186	6.02244e-05
X28961	1	1740	1.10039	181.748	1.10039	0.104453	10.5348	0.00119373	0.0227643	0.00695624	3.2725	0.001087
X28966	1	1740	8.01276	376.158	8.01276	0.216183	37.0648	1.40275e-09	0.0596982	0.00998916	5.9763	2.76541e-09
X28986	1	1740	0.509247	58.9622	0.509247	0.0338863	15.0281	0.000109856	0.0151541	0.00395461	3.832	0.000131645
X28987	1	1740	0.610185	46.3634	0.610185	0.0266457	22.9	1.85075e-06	0.01688	0.00350884	4.81071	1.63441e-06
X28988	1	1740	0.314486	63.6253	0.314486	0.0365663	8.60044	0.00340475	0.0123738	0.0041143	3.0075	0.00267201
X29062	1	1740	0.37729	93.6388	0.37729	0.0538154	7.01082	0.00817502	0.0133031	0.00499422	2.6637	0.00780023
X29066	1	1740	3.52393	99.1268	3.52393	0.0569694	61.8566	6.43088e-15	0.0399211	0.0051294	7.78279	1.21117e-14
X29073	1	1740	1.7707	114.76	1.7707	0.0659543	26.8474	2.45782e-07	0.0286273	0.00552982	5.1769	2.51893e-07
X29076	1	1740	1.27996	264.777	1.27996	0.152171	8.41133	0.0037757	0.0257542	0.00833666	3.08927	0.00203837
X29150	1	1740	1.15649	139.475	1.15649	0.0801582	14.4276	0.000150655	0.0227409	0.00607803	3.74149	0.000188901
X29156	1	1740	3.8109	1455.52	3.8109	0.836507	4.55573	0.0329481	-0.0415623	0.0196996	-2.10981	0.0350181
X29184	1	1740	30.3528	3644.75	30.3528	2.09468	14.4904	0.000145756	0.116023	0.0310589	3.73558	0.000193357
X29190	1	1740	2.3025	274.966	2.3025	0.158026	14.5704	0.000139749	0.0330842	0.00855398	3.8677	0.000113935
X29191	1	1740	0.890358	131.837	0.890358	0.0757687	11.751	0.000622273	0.0210437	0.00591522	3.55755	0.000384406
X29194	1	1740	2.8541	657.462	2.8541	0.377852	7.5535	0.0060512	0.0355535	0.0131787	2.69781	0.00704749
X29199	1	1740	0.746087	112.558	0.746087	0.0646883	11.5336	0.000698888	0.0192151	0.00546462	3.51627	0.00044893
X29201	1	1740	1.55159	93.3761	1.55159	0.0536644	28.9129	8.59528e-08	0.0272208	0.00496275	5.48502	4.7447e-08
X29202	1	1740	1.47565	88.1516	1.47565	0.0506618	29.1274	7.70847e-08	0.0267817	0.00481334	5.56405	3.0488e-08
X29204	1	1740	1.35355	84.0474	1.35355	0.0483031	28.022	1.35171e-07	0.0255895	0.00470179	5.4425	6.0052e-08
X29239	1	1740	1.32767	94.2534	1.32767	0.0541686	24.51	8.10817e-07	0.0252379	0.004974	5.07396	4.31478e-07
X29243	1	1740	1.0892	44.3164	1.0892	0.0254692	42.7654	8.08886e-11	0.022629	0.00342079	6.61512	4.93363e-11
X29244	1	1740	0.563833	121.231	0.563833	0.0696732	8.09253	0.00449681	0.0157355	0.00566526	2.77754	0.00553631
X29254	1	1740	1.54628	147.833	1.54628	0.0849612	18.1999	2.09585e-05	0.027101	0.00625471	4.3329	1.55611e-05
X29272	1	1740	93.3426	22548.8	93.3426	12.9591	7.20288	0.00734768	0.211564	0.0772903	2.73727	0.00625858
X29315	1	1740	14.7631	2149.07	14.7631	1.2351	11.953	0.000558726	0.0812193	0.0239263	3.39456	0.000702921
X29336	1	1740	3.20025	485.364	3.20025	0.278945	11.4727	0.000721997	0.03831	0.011362	3.37177	0.000763299
X29442	1	1740	2.68265	744.625	2.68265	0.427946	6.26867	0.0123801	0.0342759	0.0140741	2.43538	0.0149763
X29467	1	1740	0.574851	239.751	0.574851	0.137788	4.17201	0.0412475	0.0159239	0.0079669	1.99875	0.0457912
X29478	1	1740	3.56931	417.02	3.56931	0.239667	14.8928	0.00011795	0.0417805	0.0104909	3.98256	7.10013e-05
X29482	1	1740	5.07529	876.045	5.07529	0.503474	10.0805	0.00152467	0.0488381	0.0152335	3.20596	0.00137067
X29499	1	1740	0.345964	98.4027	0.345964	0.0565532	6.11748	0.01348	0.0132369	0.00510484	2.59301	0.00959407
X29513	1	1740	0.55311	74.43	0.55311	0.0427759	12.9304	0.000332308	0.0166051	0.0044343	3.74468	0.00018653
X29517	1	1740	0.395519	110.172	0.395519	0.0633174	6.24662	0.0125346	0.014203	0.00539998	2.63019	0.00860939
X29518	1	1740	3.40079	486.481	3.40079	0.279587	12.1636	0.000499414	0.04234	0.011367	3.72482	0.000201718
X29522	1	1740	1.02814	139.431	1.02814	0.0801327	12.8305	0.000350398	0.0221395	0.00605866	3.65419	0.000265688
X29537	1	1740	18.8383	1262.66	18.8383	0.725667	25.96	3.86444e-07	-0.0943701	0.0183274	-5.14914	2.91525e-07
X29557	1	1740	0.564724	181.765	0.564724	0.104462	5.406	0.0201821	0.0165007	0.00693994	2.37764	0.0175319
X29558	1	1740	0.984692	186.575	0.984692	0.107227	9.18324	0.00247841	0.0226365	0.0069944	3.23637	0.00123347
X29559	1	1740	1.35982	135.949	1.35982	0.0781314	17.4043	3.17036e-05	0.0258068	0.00598209	4.314	1.69377e-05
X29614	1	1740	1.60901	200.337	1.60901	0.115136	13.9748	0.00019127	0.0272999	0.00730808	3.73557	0.000193361
X29646	1	1740	1.02305	115.537	1.02305	0.0664008	15.4073	9.00311e-05	0.0213345	0.00554275	3.84909	0.000122865
X29650	1	1740	6.64217	2976.22	6.64217	1.71047	3.88324	0.0489286	0.0563916	0.0280764	2.0085	0.0447449
X29658	1	1740	0.947818	136.13	0.947818	0.0782357	12.1149	0.000512545	0.0212372	0.00598704	3.54719	0.000399733
X29723	1	1740	2.39257	448.248	2.39257	0.257614	9.28745	0.00234201	0.033857	0.0109229	3.09964	0.00196876
X29739	1	1740	0.243708	98.2513	0.243708	0.0564663	4.31599	0.0379022	0.0113741	0.00508964	2.23476	0.0255604
X29740	1	1740	0.501024	98.2185	0.501024	0.0564474	8.87594	0.00292955	0.0156478	0.00508881	3.07494	0.0021384
X29741	1	1740	0.44796	94.0636	0.44796	0.0540595	8.28642	0.00404306	0.0149708	0.00496904	3.01282	0.0026259
X29742	1	1740	0.606812	122.295	0.606812	0.0702846	8.63364	0.00334355	0.0177711	0.0056763	3.13076	0.00177269
X29743	1	1740	0.551558	94.659	0.551558	0.0544017	10.1386	0.00147764	0.0168767	0.0049891	3.38271	0.000733733
X29744	1	1740	0.742579	99.7691	0.742579	0.0573386	12.9508	0.000328737	0.0189771	0.00511533	3.70985	0.00021393
X29753	1	1740	1.62932	229.985	1.62932	0.132175	12.3269	0.000457851	0.0278509	0.00781837	3.56224	0.000377658
X29754	1	1740	1.22384	268.82	1.22384	0.154494	7.9216	0.00493979	0.0242357	0.00845963	2.86486	0.00422225
X29760	1	1740	0.892132	256.935	0.892132	0.147664	6.04163	0.0140692	0.0206918	0.00824917	2.50834	0.0122207
X29796	1	1740	0.955203	95.8141	0.955203	0.0550656	17.3466	3.267e-05	0.0210341	0.00505495	4.16109	3.32272e-05
X29797	1	1740	1.15821	65.2157	1.15821	0.0374803	30.9018	3.13541e-08	0.0227487	0.0041599	5.46857	5.19846e-08
X29817	1	1740	0.341688	71.2205	0.341688	0.0409313	8.34784	0.00390927	0.0126213	0.00434563	2.90437	0.00372655
X29818	1	1740	3.0322	710.132	3.0322	0.408122	7.42965	0.0064801	-0.0377321	0.0137177	-2.75062	0.00601012
X29855	1	1740	0.342649	109.461	0.342649	0.0629085	5.44678	0.0197178	0.0133262	0.00537579	2.47894	0.0132721
X29859	1	1740	6.89698	1746.66	6.89698	1.00383	6.87069	0.0088384	0.0567055	0.0215701	2.62889	0.00864212
X29926	1	1740	1.06614	410.218	1.06614	0.235757	4.52218	0.0335986	0.0241087	0.0104352	2.31032	0.0209876
X29938	1	1740	30.1171	4180.13	30.1171	2.40237	12.5364	0.000409598	0.118191	0.0332587	3.55369	0.000390052
X29950	1	1740	1.59482	98.8284	1.59482	0.056798	28.0788	1.31323e-07	0.0270363	0.00512805	5.27223	1.51695e-07
X29959	1	1740	0.517264	80.9171	0.517264	0.0465041	11.123	0.00087057	0.0157391	0.00463017	3.39925	0.000691032
X29960	1	1740	1.0895	137.091	1.0895	0.078788	13.8283	0.000206644	0.0224633	0.00602334	3.72938	0.000198134
X29961	1	1740	1.78537	308.733	1.78537	0.177433	10.0622	0.00153982	0.0279382	0.00906646	3.08149	0.00209213
X29963	1	1740	1.56066	255.999	1.56066	0.147126	10.6076	0.00114789	0.0273471	0.00823397	3.32125	0.000914802
X29993	1	1740	14.6474	4921.78	14.6474	2.82861	5.17828	0.022992	0.0810987	0.0360478	2.24975	0.0245897
X30102	1	1740	18.017	4505.95	18.017	2.58963	6.95738	0.00842178	0.0903326	0.0345779	2.61244	0.00906769
X30106	1	1740	0.905965	190.228	0.905965	0.109327	8.28677	0.00404228	-0.0188043	0.00711068	-2.64451	0.00825481
X30112	1	1740	3.97362	126.039	3.97362	0.0724364	54.8566	2.01084e-13	0.0431173	0.00579204	7.44424	1.52901e-13
X30114	1	1740	0.3443	92.4309	0.3443	0.0531212	6.48141	0.0109864	0.0128555	0.00496486	2.5893	0.00969778
X30116	1	1740	3.09777	188.166	3.09777	0.108142	28.6455	9.84568e-08	0.0384122	0.00708191	5.42399	6.65034e-08
X30119	1	1740	6.24978	1652.41	6.24978	0.949658	6.58108	0.01039	-0.0506898	0.0209307	-2.42179	0.0155462
X30196	1	1740	6.37219	686.421	6.37219	0.394495	16.1528	6.09255e-05	-0.0512229	0.0134694	-3.80292	0.00014796
X30199	1	1740	2.90123	299.444	2.90123	0.172094	16.8584	4.21418e-05	-0.0360931	0.00890682	-4.0523	5.29623e-05
X30202	1	1740	0.75725	145.845	0.75725	0.0838191	9.03433	0.00268746	0.0196726	0.00621612	3.16477	0.00157906
X30203	1	1740	0.855897	203.921	0.855897	0.117196	7.30312	0.00695041	0.0201127	0.00736306	2.73157	0.00636732
X30212	1	1740	0.648636	182.115	0.648636	0.104664	6.19732	0.0128872	0.0175106	0.00695456	2.51785	0.0118969
X30213	1	1740	0.653776	176.073	0.653776	0.101191	6.4608	0.0111141	0.0174293	0.00684246	2.54723	0.0109441
X30215	1	1740	2.03876	341.705	2.03876	0.196382	10.3816	0.0012963	0.0309683	0.00952093	3.25266	0.00116533
X30281	1	1740	1.14296	95.6937	1.14296	0.0549964	20.7825	5.50369e-06	0.0232817	0.00503529	4.62371	4.04872e-06
X30288	1	1740	1.96317	77.8548	1.96317	0.0447441	43.8756	4.65019e-11	0.0304948	0.00454736	6.70605	2.69873e-11
X30296	1	1740	1.81914	276.964	1.81914	0.159175	11.4286	0.000739219	0.0297293	0.0085841	3.46329	0.000546595
X30322	1	1740	8.13664	1414.02	8.13664	0.812654	10.0124	0.00158175	0.0633185	0.0193733	3.26833	0.00110303
X30361	1	1740	1.22368	224.961	1.22368	0.129288	9.46477	0.0021272	0.0249212	0.00773433	3.22215	0.00129597
X30363	1	1740	1.62988	124.965	1.62988	0.0718191	22.6943	2.05696e-06	0.027656	0.0057428	4.81576	1.59414e-06
X30366	1	1740	0.849535	221.477	0.849535	0.127286	6.67424	0.00986252	0.0198378	0.00766935	2.58663	0.00977298
X30380	1	1740	2.12275	93.7436	2.12275	0.0538756	39.401	4.34726e-10	0.0315178	0.00499536	6.30942	3.54868e-10
X30408	1	1740	9.26275	3730.92	9.26275	2.14421	4.31989	0.0378156	-0.0653901	0.0315153	-2.07487	0.0381464
X30429	1	1740	0.97399	82.2291	0.97399	0.0472581	20.61	6.0162e-06	0.0210998	0.00465959	4.52824	6.3537e-06
X30431	1	1740	1.66835	105.535	1.66835	0.0606522	27.5069	1.75668e-07	0.0272514	0.00530099	5.14082	3.04527e-07
X30482	1	1740	17.6757	2227.4	17.6757	1.28012	13.8079	0.000208886	0.0918369	0.0242632	3.78502	0.000158931
X30504	1	1740	0.436348	177.614	0.436348	0.102077	4.2747	0.0388314	0.0140261	0.00687369	2.04055	0.0414468
X30508	1	1740	0.381635	65.4377	0.381635	0.0376079	10.1477	0.00147039	0.0138466	0.00414972	3.33676	0.000865571
X30509	1	1740	1.07064	120.374	1.07064	0.0691806	15.476	8.68451e-05	0.0225752	0.00563	4.00979	6.33556e-05
X30510	1	1740	1.02713	117.3	1.02713	0.0674138	15.2362	9.84863e-05	0.0219618	0.0055285	3.97247	7.40478e-05
X30511	1	1740	0.966283	149.446	0.966283	0.0858886	11.2504	0.000813145	-0.0209928	0.00629561	-3.33451	0.000872553
X30515	1	1740	1.2845	487.73	1.2845	0.280305	4.58251	0.0324385	-0.0243588	0.0113573	-2.14478	0.0321095
X30560	1	1740	1.7552	264.522	1.7552	0.152024	11.5455	0.000694426	0.0278313	0.00837874	3.32165	0.000913482
X30561	1	1740	5.10997	478.021	5.10997	0.274725	18.6003	1.70233e-05	-0.047074	0.0112582	-4.18131	3.04326e-05
X30569	1	1740	4.01933	460.137	4.01933	0.264446	15.1991	0.000100424	0.043738	0.0110673	3.95201	8.06145e-05
X30571	1	1740	1.76332	68.3683	1.76332	0.0392922	44.8772	2.82353e-11	0.0285636	0.00425659	6.71044	2.62085e-11
X30581	1	1740	1.81641	111.371	1.81641	0.0640066	28.3786	1.12759e-07	0.0297354	0.00543548	5.4706	5.14017e-08
X30584	1	1740	0.317909	137.816	0.317909	0.0792046	4.01377	0.0452849	0.0124286	0.00603145	2.06063	0.0394877
X30600	1	1740	0.261697	86.7693	0.261697	0.0498674	5.24786	0.0220928	0.0111544	0.00480754	2.3202	0.0204458
X30656	1	1740	0.932647	95.503	0.932647	0.0548868	16.9922	3.92998e-05	0.0210788	0.00502588	4.19406	2.87869e-05
X30658	1	1740	2.2492	985.405	2.2492	0.566325	3.97157	0.0464305	0.0327514	0.0161423	2.02892	0.0426194
X30688	1	1740	40.2713	7510.21	40.2713	4.31622	9.33023	0.00228825	-0.129962	0.0445822	-2.91511	0.0036013
X30761	1	1740	0.959793	95.6914	0.959793	0.0549951	17.4523	3.09198e-05	0.0208421	0.00504164	4.13399	3.73573e-05
X30775	1	1740	1.7798	59.4425	1.7798	0.0341624	52.0983	7.85167e-13	0.0288933	0.00397143	7.27528	5.21675e-13
X30776	1	1740	1.85582	67.0773	1.85582	0.0385501	48.1405	5.57686e-12	0.0291521	0.00421836	6.91078	6.7515e-12
X30788	1	1740	1.93224	246.938	1.93224	0.141918	13.6152	0.000231267	0.0291383	0.00810298	3.596	0.000332206
X30849	1	1740	0.693302	161.608	0.693302	0.0928784	7.46462	0.00635595	0.0188505	0.00654737	2.87909	0.00403724
X30851	1	1740	1.77205	220.112	1.77205	0.126501	14.0081	0.000187933	0.0293818	0.00761526	3.85828	0.000118376
X30852	1	1740	1.05152	106.905	1.05152	0.0614399	17.1146	3.68699e-05	0.0225134	0.00532597	4.22709	2.49076e-05
X30901	1	1740	0.994827	137.287	0.994827	0.0789008	12.6086	0.000394197	0.020972	0.00603984	3.47227	0.000528767
X30904	1	1740	2.80346	789.761	2.80346	0.453886	6.17657	0.0130386	0.0353042	0.014512	2.43276	0.0150851
X30907	1	1740	18.8599	6551.87	18.8599	3.76544	5.00867	0.0253467	-0.0994657	0.0416896	-2.38586	0.0171461
X30924	1	1740	0.977055	92.7109	0.977055	0.0532821	18.3374	1.95136e-05	0.0214834	0.00493862	4.35008	1.44022e-05
X30925	1	1740	0.613589	56.979	0.613589	0.0327466	18.7375	1.58537e-05	0.0166944	0.00389078	4.29076	1.87903e-05
X30926	1	1740	0.468657	96.6603	0.468657	0.0555519	8.43638	0.00372428	0.0157176	0.00506595	3.10259	0.00194934
X30944	1	1740	9.16858	194.202	9.16858	0.11161	82.1482	3.3074e-19	0.0655823	0.00717999	9.13403	1.78948e-19
X31070	1	1740	1.28144	110.609	1.28144	0.0635681	20.1585	7.59629e-06	0.0247776	0.00541663	4.57437	5.11596e-06
X31079	1	1740	0.608608	186.158	0.608608	0.106987	5.6886	0.017182	0.0180643	0.00700872	2.57741	0.0100365
X31080	1	1740	0.581453	104.562	0.581453	0.0600932	9.67585	0.00189736	0.017006	0.005253	3.23739	0.00122912
X31084	1	1740	2.0015	207.659	2.0015	0.119344	16.7708	4.41117e-05	0.03138	0.00739761	4.24191	2.33345e-05
X31091	1	1740	0.562848	60.8142	0.562848	0.0349507	16.1041	6.24987e-05	0.0162606	0.0040207	4.04422	5.4805e-05
X3111	1	1740	0.8268	114.654	0.8268	0.0658929	12.5476	0.000407169	0.0204685	0.00551498	3.71143	0.000212606
X3115	1	1740	0.2082	60.1976	0.2082	0.0345963	6.01797	0.0142584	0.00969408	0.0039981	2.42468	0.0154239
X31168	1	1740	6.22074	569.927	6.22074	0.327544	18.992	1.38933e-05	0.0541394	0.0123226	4.39351	1.18297e-05
X3117	1	1740	0.264481	63.2579	0.264481	0.0363551	7.27494	0.00705983	0.0115515	0.00409707	2.81945	0.00486535
X31176	1	1740	8.04298	3631.46	8.04298	2.08704	3.85377	0.0497935	-0.0630708	0.0310591	-2.03067	0.0424407
X3119	1	1740	0.449738	51.4746	0.449738	0.0295831	15.2025	0.000100242	0.0140223	0.00370207	3.7877	0.000157244
X3120	1	1740	0.352679	84.1723	0.352679	0.0483749	7.29054	0.00699901	0.0126438	0.00473072	2.6727	0.00759497
X3121	1	1740	0.358029	72.5899	0.358029	0.0417183	8.58205	0.00343913	0.0126334	0.00439287	2.87589	0.00407824
X31221	1	1740	6.89275	361.197	6.89275	0.207584	33.2045	9.79126e-09	0.0562905	0.00980627	5.74025	1.11399e-08
X3123	1	1740	0.496965	57.7396	0.496965	0.0331837	14.9762	0.000112893	0.0149514	0.00390582	3.82799	0.00013379
X31231	1	1740	0.8942	137.605	0.8942	0.0790833	11.3071	0.000788864	0.0213521	0.00601943	3.5472	0.000399724
X31232	1	1740	0.572452	63.818	0.572452	0.036677	15.6079	8.10399e-05	0.0167495	0.00410903	4.07626	4.78379e-05
X31234	1	1740	0.743765	120.992	0.743765	0.0695356	10.6962	0.00109455	0.0196429	0.00566635	3.46659	0.000539988
X31237	1	1740	0.946189	103.966	0.946189	0.0597503	15.8357	7.19239e-05	0.0217561	0.0052264	4.16273	3.29916e-05
X3124	1	1740	2.31012	93.2153	2.31012	0.053572	43.1218	6.77145e-11	0.0327976	0.0049597	6.61281	5.00922e-11
X31242	1	1740	1.05596	125.998	1.05596	0.0724127	14.5825	0.000138858	0.0219473	0.00577589	3.79981	0.000149815
X31244	1	1740	0.635547	92.4849	0.635547	0.0531522	11.9571	0.000557498	0.0176254	0.00495222	3.55909	0.000382187
X3126	1	1740	0.270305	101.455	0.270305	0.0583076	4.63584	0.0314478	0.0110705	0.00519672	2.13029	0.0332882
X3127	1	1740	0.369809	79.1837	0.369809	0.0455079	8.12626	0.0044143	0.0131946	0.00458777	2.87603	0.00407637
X3128	1	1740	0.237318	70.406	0.237318	0.0404632	5.86502	0.0155463	0.0105015	0.00431648	2.43288	0.01508
X3129	1	1740	1.44719	97.3949	1.44719	0.0559741	25.8546	4.07799e-07	0.0262581	0.00507797	5.17098	2.59886e-07
X31297	1	1740	0.479821	105.587	0.479821	0.0606822	7.9071	0.00497934	0.0152023	0.0052866	2.87564	0.00408147
X31300	1	1740	1.25526	325.491	1.25526	0.187064	6.71034	0.0096656	0.0251367	0.00927214	2.711	0.00677444
X31301	1	1740	7.11619	826.564	7.11619	0.475037	14.9803	0.000112651	0.0575023	0.0147702	3.89311	0.000102721
X31303	1	1740	1.33063	239.167	1.33063	0.137452	9.68068	0.00189241	0.0254292	0.00795851	3.19522	0.00142241
X3131	1	1740	0.338976	69.0866	0.338976	0.0397049	8.53738	0.00352414	0.0123999	0.00426585	2.90678	0.00369812
X31314	1	1740	3.96551	823.747	3.96551	0.473418	8.37635	0.00384871	-0.0399447	0.014755	-2.70719	0.00685219
X31316	1	1740	1.81076	699.67	1.81076	0.402109	4.50316	0.0339732	0.0311542	0.01362	2.28738	0.0222936
X31317	1	1740	0.701115	151.753	0.701115	0.0872143	8.03899	0.00463103	0.0185902	0.00634439	2.93017	0.00343209
X31322	1	1740	0.845203	156.908	0.845203	0.0901772	9.37269	0.00223613	0.0193737	0.0064634	2.99745	0.00276128
X3133	1	1740	0.374631	69.7308	0.374631	0.0400752	9.34821	0.00226603	0.0132338	0.00429543	3.0809	0.00209624
X31382	1	1740	0.650509	80.761	0.650509	0.0464144	14.0152	0.00018723	0.0171481	0.00462871	3.70473	0.000218264
X31388	1	1740	0.533397	164.288	0.533397	0.0944185	5.64928	0.0175701	-0.0150709	0.00658883	-2.28734	0.0222964
X31457	1	1740	2.6695	229.957	2.6695	0.132159	20.1991	7.43845e-06	0.0360715	0.0078009	4.62402	4.0427e-06
X31459	1	1740	1.06351	122.863	1.06351	0.0706108	15.0616	0.000107941	0.0223926	0.0057038	3.92591	8.97894e-05
X31460	1	1740	0.614693	100.558	0.614693	0.0577919	10.6363	0.00113032	0.017497	0.00515349	3.39518	0.000701326
X31462	1	1740	1.23775	88.6959	1.23775	0.0509747	24.2816	9.11364e-07	0.0245964	0.00483774	5.08427	4.09017e-07
X31467	1	1740	31.5455	5785.46	31.5455	3.32498	9.48744	0.00210121	-0.115767	0.0391998	-2.95326	0.00318679
X31470	1	1740	1.59491	261.798	1.59491	0.150459	10.6003	0.00115243	0.0282306	0.00834664	3.38227	0.0007349
X31471	1	1740	0.442138	97.459	0.442138	0.0560109	7.89379	0.00501596	0.0143389	0.00509858	2.81233	0.00497385
X31475	1	1740	0.899683	105.459	0.899683	0.0606089	14.8441	0.00012101	0.0206902	0.00530579	3.89954	0.000100055
X31514	1	1740	11.2567	1804.21	11.2567	1.0369	10.856	0.00100453	-0.0724768	0.0218069	-3.32357	0.00090728
X31518	1	1740	0.249104	83	0.249104	0.0477012	5.22218	0.0224205	0.0113228	0.00468896	2.41479	0.0158476
X31522	1	1740	14.8098	1187.85	14.8098	0.682675	21.6938	3.4409e-06	-0.0823459	0.0177105	-4.64956	3.57854e-06
X31529	1	1740	19.3431	2924.74	19.3431	1.68088	11.5077	0.000708613	0.0992889	0.0278068	3.57066	0.000365801
X31531	1	1740	30.3918	3216.62	30.3918	1.84863	16.4402	5.24263e-05	0.123723	0.0291266	4.24778	2.27373e-05
X31536	1	1740	27.715	2460.37	27.715	1.414	19.6003	1.01383e-05	0.111756	0.0255326	4.377	1.27511e-05
X31540	1	1740	4.74054	664.983	4.74054	0.382174	12.4041	0.000439433	-0.047514	0.013303	-3.57167	0.000364416
X31544	1	1740	0.56957	148.344	0.56957	0.0852553	6.68075	0.00982669	0.0158254	0.00628037	2.51983	0.0118305
X31557	1	1740	4.81175	1342.58	4.81175	0.771595	6.23611	0.0126089	-0.0457957	0.0188778	-2.42589	0.0153723
X31566	1	1740	2.12256	277.03	2.12256	0.159213	13.3316	0.000268688	0.0329731	0.00857959	3.8432	0.000125827
X31568	1	1740	1.86959	207.516	1.86959	0.119262	15.6763	7.81877e-05	0.0304161	0.00739972	4.11044	4.13373e-05
X31570	1	1740	1.50182	120.388	1.50182	0.0691888	21.7062	3.41911e-06	0.0268583	0.00563557	4.76585	2.03777e-06
X31608	1	1740	1.129	82.9262	1.129	0.0476588	23.6893	1.23444e-06	0.0232142	0.0046829	4.95723	7.84998e-07
X31609	1	1740	0.641792	69.0679	0.641792	0.0396942	16.1684	6.04296e-05	0.0178168	0.00427127	4.17131	3.17852e-05
X31611	1	1740	1.22759	87.9812	1.22759	0.0505639	24.2781	9.13028e-07	0.0243552	0.00482401	5.04876	4.91525e-07
X31612	1	1740	34.914	2086.54	34.914	1.19916	29.1154	7.75539e-08	-0.130274	0.0234981	-5.54402	3.41222e-08
X31613	1	1740	1.26587	150.92	1.26587	0.0867359	14.5945	0.000137986	0.0251117	0.00628841	3.99333	6.78793e-05
X31614	1	1740	2.31425	391.619	2.31425	0.225069	10.2824	0.00136743	0.0339667	0.0101554	3.34471	0.000841291
X31615	1	1740	0.886264	399.912	0.886264	0.229834	3.8561	0.0497244	0.0216426	0.0103151	2.09814	0.0360374
X31616	1	1740	6.47424	2383.01	6.47424	1.36955	4.72729	0.0298221	0.0578266	0.0251515	2.29913	0.0216161
X31620	1	1740	20.7463	3857.43	20.7463	2.21691	9.3582	0.00225377	0.0942575	0.0320193	2.94377	0.00328564
X31650	1	1740	36.9452	2453.66	36.9452	1.41015	26.1995	3.41987e-07	-0.125526	0.0254731	-4.9278	9.11055e-07
X31653	1	1740	10.2758	1420.69	10.2758	0.816487	12.5854	0.000399078	0.0660985	0.0194392	3.40028	0.000688473
X31655	1	1740	25.5661	2550.24	25.5661	1.46565	17.4435	3.10628e-05	-0.103984	0.0260575	-3.99057	6.86649e-05
X31662	1	1740	1.9437	156.155	1.9437	0.0897443	21.6582	3.50469e-06	0.0298054	0.00644894	4.62175	4.0868e-06
X31663	1	1740	1.22553	108.848	1.22553	0.0625565	19.5908	1.01883e-05	0.0238838	0.00537393	4.44438	9.37347e-06
X31666	1	1740	3.11101	220.108	3.11101	0.126499	24.5933	7.76995e-07	0.0379028	0.00762086	4.97356	7.22523e-07
X31667	1	1740	2.57148	694.598	2.57148	0.399194	6.44168	0.0112339	0.0332741	0.0135956	2.44741	0.0144874
X31685	1	1740	0.656981	98.1274	0.656981	0.0563951	11.6496	0.000656879	0.0179834	0.00508334	3.53771	0.000414251
X31760	1	1740	1.46309	303.053	1.46309	0.174169	8.40042	0.00379832	0.0249585	0.00892023	2.79796	0.00519955
X31761	1	1740	0.485233	69.4718	0.485233	0.0399263	12.1532	0.000502199	0.015884	0.00428169	3.70974	0.000214017
X31762	1	1740	0.527245	145.212	0.527245	0.0834549	6.31772	0.0120434	0.0163482	0.00621813	2.62911	0.00863657
X31763	1	1740	0.856162	124.885	0.856162	0.0717732	11.9287	0.000566005	0.0207973	0.00573732	3.62492	0.000297406
X31764	1	1740	0.43914	118.03	0.43914	0.0678335	6.47379	0.0110335	0.0157097	0.00556779	2.82153	0.00483411
X31765	1	1740	0.973917	184.902	0.973917	0.106265	9.16495	0.00250318	0.0222933	0.00699378	3.18759	0.00146025
X31766	1	1740	0.500382	131.047	0.500382	0.0753146	6.64389	0.0100313	0.0159901	0.00587452	2.72195	0.00655495
X31767	1	1740	0.411145	63.5702	0.411145	0.0365346	11.2536	0.000811771	0.0142445	0.00409584	3.47779	0.000518074
X31768	1	1740	0.766634	164.658	0.766634	0.0946309	8.10131	0.00447519	0.0198948	0.00658436	3.02153	0.00255187
X31828	1	1740	0.830517	190.486	0.830517	0.109474	7.58639	0.00594226	0.0192818	0.00711675	2.70935	0.0068079
X31837	1	1740	1.0949	110.059	1.0949	0.0632525	17.31	3.32989e-05	0.0221809	0.00541257	4.09802	4.35958e-05
X31840	1	1740	0.500297	119.996	0.500297	0.0689635	7.25452	0.0071402	0.0160265	0.0056381	2.84253	0.00452821
X31841	1	1740	0.810093	71.3922	0.810093	0.04103	19.7439	9.41245e-06	0.0190382	0.00434975	4.37684	1.27605e-05
X31842	1	1740	0.946693	104.414	0.946693	0.0600081	15.7761	7.42054e-05	0.0216746	0.00525157	4.12726	3.8456e-05
X31843	1	1740	0.407249	76.8907	0.407249	0.04419	9.21587	0.00243486	0.013603	0.00452929	3.00334	0.00270859
X31855	1	1740	1.74771	181.553	1.74771	0.104341	16.75	4.45931e-05	0.0291673	0.00691393	4.21863	2.58513e-05
X31862	1	1740	0.807927	117.137	0.807927	0.0673201	12.0013	0.000544527	0.0189266	0.00555579	3.40664	0.000672724
X31863	1	1740	0.553643	168.644	0.553643	0.0969217	5.71227	0.0169526	0.0165087	0.00669987	2.46404	0.0138348
X31935	1	1740	0.400483	89.6713	0.400483	0.0515352	7.77105	0.00536672	0.0134996	0.00486329	2.77581	0.00556574
X31937	1	1740	0.717395	64.2022	0.717395	0.0368978	19.4428	1.1e-05	0.0189435	0.00412845	4.58854	4.7846e-06
X31939	1	1740	0.444215	88.9502	0.444215	0.0511208	8.68951	0.0032431	0.0150244	0.0048387	3.10504	0.00193336
X31940	1	1740	0.859486	67.674	0.859486	0.0388931	22.0987	2.79377e-06	0.0202754	0.00422503	4.79888	1.73262e-06
X31941	1	1740	1.07255	111.642	1.07255	0.0641618	16.7163	4.53853e-05	0.0225498	0.00543535	4.14873	3.5054e-05
X31942	1	1740	0.382374	92.5099	0.382374	0.0531666	7.19199	0.00739221	0.0140368	0.00492691	2.84902	0.00443734
X31943	1	1740	1.00974	205.165	1.00974	0.117911	8.56359	0.003474	0.0223702	0.00736401	3.03777	0.00241897
X31945	1	1740	0.914152	115.051	0.914152	0.0661213	13.8254	0.000206962	0.0202299	0.00551089	3.6709	0.000249028
X31986	1	1740	2.18099	947.516	2.18099	0.54455	4.00513	0.045517	-0.0314555	0.015863	-1.98294	0.0475315
X31988	1	1740	1.73695	650.743	1.73695	0.37399	4.64438	0.0312923	0.0285514	0.0131669	2.16843	0.0302618
X31996	1	1740	2.76473	263.305	2.76473	0.151324	18.2702	2.02065e-05	0.0345806	0.00835262	4.14009	3.63871e-05
X31997	1	1740	1.48223	361.017	1.48223	0.207481	7.14391	0.00759217	0.0276743	0.00974	2.84131	0.00454552
X31998	1	1740	1.48136	473.648	1.48136	0.272212	5.44196	0.0197721	0.0267769	0.0111811	2.39484	0.0167333
X31999	1	1740	5.37694	522.257	5.37694	0.300148	17.9143	2.43123e-05	-0.0482342	0.011752	-4.10435	4.2431e-05
X32001	1	1740	2.82904	272.626	2.82904	0.156682	18.056	2.25862e-05	0.0350941	0.00849964	4.12889	3.81868e-05
X32002	1	1740	3.76165	1025.97	3.76165	0.58964	6.37957	0.0116322	0.0406701	0.0164871	2.46679	0.0137294
X32004	1	1740	1.34468	121.337	1.34468	0.0697339	19.283	1.19489e-05	0.0248394	0.0056847	4.36951	1.31915e-05
X32010	1	1740	1.94476	62.408	1.94476	0.0358666	54.2218	2.75041e-13	0.0301603	0.00407882	7.39439	2.20211e-13
X32022	1	1740	0.308022	101.146	0.308022	0.05813	5.29884	0.0214572	0.0125045	0.00518297	2.41261	0.0159423
X32076	1	1740	12.9733	1235.55	12.9733	0.710086	18.27	2.02081e-05	-0.075587	0.0180981	-4.17652	3.10739e-05
X32082	1	1740	0.200294	79.1948	0.200294	0.0455143	4.40068	0.0360685	0.0100969	0.00457961	2.20476	0.027602
X32135	1	1740	0.274053	67.2461	0.274053	0.0386472	7.09116	0.00781791	0.011462	0.00422295	2.71421	0.00670933
X32138	1	1740	0.33808	91.4458	0.33808	0.0525551	6.43287	0.0112895	0.0129922	0.00493045	2.6351	0.00848631
X32140	1	1740	0.863312	278.856	0.863312	0.160262	5.38687	0.0204039	0.0215785	0.00860696	2.5071	0.0122635
X32164	1	1740	0.238265	95.6855	0.238265	0.0549916	4.33275	0.0375318	0.0105493	0.00505194	2.08816	0.036929
X32168	1	1740	0.152215	56.6113	0.152215	0.0325352	4.67847	0.0306788	-0.00765327	0.00387166	-1.97674	0.0482296
X32187	1	1740	0.605307	176.51	0.605307	0.101443	5.96698	0.0146751	0.0173455	0.00683339	2.53835	0.0112246
X32190	1	1740	0.669112	116.004	0.669112	0.0666692	10.0363	0.00156151	0.0183572	0.00553464	3.31677	0.000929488
X32191	1	1740	1.66672	595.363	1.66672	0.342163	4.87112	0.0274399	0.0291212	0.0125549	2.3195	0.0204839
X32197	1	1740	1.78516	613.549	1.78516	0.352614	5.06264	0.0245714	0.0300568	0.0127507	2.35726	0.0185212
X32309	1	1740	3.11151	126.747	3.11151	0.072843	42.7153	8.29344e-11	0.0378981	0.00579406	6.54086	8.03012e-11
X32311	1	1740	46.6718	4061.98	46.6718	2.33447	19.9925	8.27706e-06	0.144413	0.0328112	4.40135	1.14147e-05
X32317	1	1740	0.809409	77.3864	0.809409	0.044475	18.1992	2.09656e-05	0.0200928	0.00452242	4.44295	9.43567e-06
X32321	1	1740	1.18983	83.0123	1.18983	0.0477082	24.9397	6.50796e-07	0.0235836	0.00470386	5.01366	5.88714e-07
X32322	1	1740	1.86168	105.832	1.86168	0.0608231	30.6081	3.63833e-08	0.0295912	0.00530848	5.57432	2.87723e-08
X32350	1	1740	0.358317	107.518	0.358317	0.061792	5.79877	0.0161409	0.0135781	0.00533876	2.5433	0.0110673
X32366	1	1740	1.84035	122.962	1.84035	0.0706676	26.0423	3.70555e-07	0.0297184	0.0057043	5.20982	2.11635e-07
X32370	1	1740	1.90125	123.299	1.90125	0.0708616	26.8304	2.4792e-07	0.0300682	0.00571422	5.26199	1.60249e-07
X32372	1	1740	1.46619	615.367	1.46619	0.353659	4.14576	0.04189	0.0279956	0.0127771	2.19107	0.0285794
X32378	1	1740	2.98408	669.103	2.98408	0.384542	7.7601	0.00539923	0.0379057	0.013353	2.83873	0.00458223
X32384	1	1740	3.35277	593.766	3.35277	0.341245	9.82512	0.00175019	0.0415789	0.0125333	3.31747	0.000927177
X32430	1	1740	1.50201	307.255	1.50201	0.176583	8.50596	0.0035852	-0.0238093	0.00902326	-2.63866	0.00839802
X32439	1	1740	1.94176	184.041	1.94176	0.105771	18.3582	1.93042e-05	0.0303048	0.00699491	4.3324	1.55955e-05
X32440	1	1740	0.972726	111.282	0.972726	0.0639553	15.2095	9.98772e-05	0.0205039	0.00543991	3.76916	0.000169292
X32452	1	1740	0.435665	80.0163	0.435665	0.0459864	9.47377	0.00211684	0.0143459	0.00460318	3.11653	0.00185999
X32454	1	1740	0.328413	84.9823	0.328413	0.0488404	6.72421	0.00959102	0.0129445	0.00473198	2.73553	0.00629159
X32464	1	1740	0.889839	311.991	0.889839	0.179305	4.96272	0.0260269	0.021884	0.00907144	2.41241	0.0159508
X32522	1	1740	0.590476	59.3627	0.590476	0.0341165	17.3076	3.33406e-05	0.0170691	0.00396881	4.30081	1.79669e-05
X32523	1	1740	2.49953	353.46	2.49953	0.203138	12.3046	0.000463322	0.0353741	0.00965332	3.66445	0.000255337
X32524	1	1740	3.70233	275.974	3.70233	0.158606	23.3429	1.47439e-06	-0.0416099	0.00855733	-4.86249	1.26418e-06
X32533	1	1740	1.10312	73.9642	1.10312	0.0425082	25.9507	3.88286e-07	0.0228563	0.00441815	5.17327	2.56763e-07
X32535	1	1740	2.69256	69.736	2.69256	0.0400782	67.1827	4.74561e-16	0.03536	0.004273	8.27522	2.5289e-16
X32536	1	1740	0.638897	54.1155	0.638897	0.0311009	20.5427	6.22892e-06	0.0173475	0.00378275	4.58596	4.84337e-06
X32541	1	1740	0.35615	89.152	0.35615	0.0512368	6.95107	0.00845141	0.0137769	0.00485189	2.83949	0.00457132
X32548	1	1740	4.6877	345.211	4.6877	0.198397	23.6278	1.274e-06	0.0469171	0.00957108	4.90196	1.03761e-06
X32581	1	1740	1.34816	409.225	1.34816	0.235187	5.73229	0.016761	-0.0240498	0.010415	-2.30915	0.0210527
X32594	1	1740	3.79915	1020.16	3.79915	0.586298	6.47989	0.0109958	-0.0399916	0.0164253	-2.43475	0.0150024
X32599	1	1740	1.09893	82.7694	1.09893	0.0475686	23.102	1.66842e-06	0.0222776	0.0046882	4.75184	2.18225e-06
X32600	1	1740	1.23434	82.6763	1.23434	0.0475151	25.9778	3.82948e-07	0.0236607	0.00469031	5.0446	5.02175e-07
X32608	1	1740	1.77998	509.521	1.77998	0.292828	6.07858	0.0137789	0.0283713	0.0116238	2.44079	0.014755
X32611	1	1740	0.565589	152.914	0.565589	0.0878815	6.43581	0.0112709	0.0167127	0.00637028	2.62354	0.00877857
X32612	1	1740	4.41113	378.071	4.41113	0.217282	20.3014	7.05567e-06	0.0466704	0.0100266	4.65465	3.4923e-06
X32614	1	1740	46.4877	3013.46	46.4877	1.73187	26.8425	2.46402e-07	0.144492	0.0282504	5.11467	3.49164e-07
X32668	1	1740	36.6115	3601.9	36.6115	2.07006	17.6862	2.73753e-05	0.128522	0.0309018	4.15903	3.35255e-05
X32681	1	1740	0.416811	133.676	0.416811	0.0768252	5.42545	0.0199593	0.0146003	0.00595777	2.45063	0.0143591
X32683	1	1740	0.840618	111.094	0.840618	0.0638472	13.1661	0.000293289	0.0205996	0.00542491	3.79723	0.00015137
X32684	1	1740	1.8564	97.7127	1.8564	0.0561567	33.0576	1.05451e-08	0.0295986	0.00509046	5.81451	7.22603e-09
X32685	1	1740	0.305261	98.9776	0.305261	0.0568837	5.36641	0.0206439	0.0124216	0.00511938	2.42638	0.0153519
X32687	1	1740	7.04317	540.745	7.04317	0.310773	22.6634	2.08986e-06	-0.0573508	0.0119925	-4.78223	1.8805e-06
X32688	1	1740	2.62526	306.77	2.62526	0.176305	14.8905	0.000118096	0.0347318	0.0090287	3.84682	0.000123999
X32690	1	1740	0.773906	173.809	0.773906	0.0998902	7.74756	0.00543666	0.0197546	0.00677514	2.91575	0.00359405
X32695	1	1740	9.14309	1794.93	9.14309	1.03157	8.8633	0.0029498	0.067636	0.0217909	3.10387	0.001941
X32696	1	1740	3.58947	1061.08	3.58947	0.609815	5.88616	0.0153614	0.0417187	0.0168223	2.47996	0.0132341
X32697	1	1740	7.72614	1183.77	7.72614	0.680328	11.3565	0.000768274	0.0613555	0.0177339	3.45978	0.000553721
X32733	1	1740	0.436879	155.655	0.436879	0.0894568	4.88369	0.0272414	0.0146618	0.0064119	2.28665	0.0223367
X32736	1	1740	0.304518	38.507	0.304518	0.0221304	13.7601	0.000214218	-0.0117945	0.00319309	-3.69376	0.000227821
X32749	1	1740	0.637912	131.143	0.637912	0.0753698	8.46377	0.0036689	-0.016677	0.00588642	-2.83313	0.00466284
X32757	1	1740	14.4695	4181.26	14.4695	2.40302	6.02137	0.014231	0.0804761	0.0332888	2.41751	0.0157297
X32764	1	1740	1.06035	70.1968	1.06035	0.040343	26.2833	3.27677e-07	0.0218892	0.00431344	5.07465	4.29939e-07
X32770	1	1740	2.00622	375.869	2.00622	0.216017	9.28733	0.00234216	0.0307733	0.00995157	3.09231	0.00201778
X32829	1	1740	13.3262	1586.12	13.3262	0.911564	14.619	0.000136216	0.0803765	0.0205194	3.9171	9.31019e-05
X32830	1	1740	2.1513	126.894	2.1513	0.0729277	29.4991	6.3832e-08	0.0315054	0.00579564	5.43605	6.22283e-08
X32831	1	1740	1.57898	69.8216	1.57898	0.0401274	39.3491	4.46172e-10	0.0273611	0.00429715	6.36726	2.4591e-10
X32832	1	1740	1.44382	160.833	1.44382	0.092433	15.6202	8.05197e-05	0.0263616	0.00651358	4.04717	5.41249e-05
X32838	1	1740	26.3928	4469.41	26.3928	2.56863	10.275	0.00137287	-0.106614	0.0343645	-3.10244	0.00195032
X32839	1	1740	9.47117	2653.31	9.47117	1.52489	6.21104	0.012788	-0.0677317	0.026535	-2.55254	0.0107793
X32872	1	1740	1.08771	375.427	1.08771	0.215763	5.04123	0.0248761	0.0228283	0.00998026	2.28734	0.022296
X32874	1	1740	0.816164	340.035	0.816164	0.195422	4.17642	0.0411406	0.0199053	0.00949727	2.09589	0.0362367
X32877	1	1740	12.3887	1430.14	12.3887	0.821918	15.073	0.000107299	0.0768095	0.0194313	3.95287	8.03259e-05
X32890	1	1740	0.259597	65.1384	0.259597	0.0374359	6.93444	0.00853003	0.010848	0.00415107	2.6133	0.00904495
X32898	1	1740	1.75361	167.894	1.75361	0.0964906	18.1739	2.12432e-05	0.0285304	0.00668055	4.27066	2.05468e-05
X32904	1	1740	0.0910773	19.163	0.0910773	0.0110132	8.2698	0.00408004	0.00645571	0.00225497	2.86288	0.00424859
X32906	1	1740	0.964977	181.544	0.964977	0.104336	9.24878	0.00239171	0.0211092	0.00693642	3.04325	0.00237562
X32915	1	1740	4.71829	373.882	4.71829	0.214875	21.9583	3.00299e-06	0.0482366	0.00996498	4.84061	1.40955e-06
X32917	1	1740	0.67913	63.9741	0.67913	0.0367667	18.4713	1.82025e-05	0.0178241	0.00412741	4.31848	1.66015e-05
X32920	1	1740	1.35586	157.269	1.35586	0.0903846	15.001	0.000111431	0.026142	0.00645796	4.04803	5.39283e-05
X32995	1	1740	2.44872	976.154	2.44872	0.561008	4.36486	0.0368324	0.0345238	0.0161196	2.14172	0.0323553
X32997	1	1740	0.436493	111.625	0.436493	0.0641523	6.80401	0.00917321	0.0148806	0.00542717	2.74188	0.00617179
X32998	1	1740	0.711868	168.272	0.711868	0.0967083	7.36099	0.00673113	0.0191189	0.00667169	2.86567	0.00421149
X32999	1	1740	55.7698	3856.5	55.7698	2.21638	25.1626	5.80719e-07	0.159105	0.0320365	4.96638	7.49392e-07
X33053	1	1740	0.234216	56.7291	0.234216	0.032603	7.18388	0.00742555	0.0109108	0.00387694	2.81429	0.00494375
X33054	1	1740	28.8951	2823.55	28.8951	1.62273	17.8065	2.57149e-05	0.113429	0.027425	4.13596	3.70419e-05
X33055	1	1740	0.277543	118.09	0.277543	0.0678677	4.08947	0.0433039	0.0115099	0.00559841	2.05592	0.0399402
X33056	1	1740	5.76669	785.755	5.76669	0.451583	12.7699	0.000361832	0.0516536	0.0144662	3.57065	0.000365822
X33075	1	1740	0.858355	116.307	0.858355	0.0668431	12.8413	0.000348381	0.0204903	0.00553145	3.70434	0.000218599
X33081	1	1740	32.3773	2551.51	32.3773	1.46639	22.0796	2.8213e-06	0.12039	0.02605	4.6215	4.09166e-06
X33082	1	1740	0.640322	96.5842	0.640322	0.0555082	11.5356	0.000698115	0.0171785	0.00506627	3.39075	0.000712684
X33221	1	1740	0.361811	61.7267	0.361811	0.0354751	10.199	0.00143029	0.0130923	0.00405015	3.23254	0.00125003
X33223	1	1740	0.305581	53.6111	0.305581	0.030811	9.91791	0.00166458	0.0119674	0.00377134	3.17324	0.00153393
X33224	1	1740	0.169086	53.1063	0.169086	0.0305208	5.54003	0.018697	0.00930031	0.00375117	2.47931	0.0132584
X33228	1	1740	2.9717	87.4589	2.9717	0.0502637	59.1222	2.4619e-14	0.0368264	0.0048219	7.63732	3.64578e-14
X33229	1	1740	1.13973	103.648	1.13973	0.0595681	19.1333	1.29127e-05	0.0232349	0.0052415	4.43286	9.88291e-06
X33231	1	1740	0.250643	65.1087	0.250643	0.0374188	6.69831	0.00973077	0.0108667	0.00416054	2.61184	0.0090834
X33232	1	1740	0.101153	30.0155	0.101153	0.0172503	5.86384	0.0155567	0.00709723	0.00282542	2.51192	0.0120979
X33236	1	1740	0.670698	166.57	0.670698	0.0957296	7.00616	0.00819623	0.0176641	0.00666148	2.65168	0.00808232
X33237	1	1740	0.598353	87.7644	0.598353	0.0504393	11.8628	0.000586234	0.016935	0.00479789	3.52968	0.000426939
X33239	1	1740	2.79679	351.616	2.79679	0.202078	13.8402	0.000205355	0.036008	0.00967723	3.7209	0.000204852
X33241	1	1740	34.273	2449.53	34.273	1.40778	24.3455	8.8205e-07	0.127883	0.0254735	5.02023	5.69232e-07
X33242	1	1740	9.61065	2119.48	9.61065	1.21809	7.88994	0.00502661	0.0667968	0.0237402	2.81366	0.00495346
X33245	1	1740	0.871218	110.104	0.871218	0.063278	13.7681	0.000213318	0.0209085	0.00538717	3.88117	0.000107855
X33254	1	1740	0.715514	176.973	0.715514	0.101709	7.03492	0.00806618	0.0173963	0.00685489	2.5378	0.0112424
X33319	1	1740	2.18838	354.669	2.18838	0.203833	10.7361	0.00107131	0.0302214	0.00969866	3.11604	0.00186309
X33331	1	1740	1.0233	289.415	1.0233	0.16633	6.15224	0.0132185	0.0215414	0.00877519	2.4548	0.014194
X33393	1	1740	2.20139	699.906	2.20139	0.402245	5.47277	0.0194276	0.0295024	0.0136199	2.16612	0.0304385
X33395	1	1740	38.4371	4099.18	38.4371	2.35585	16.3156	5.5953e-05	0.131665	0.0329641	3.99419	6.76345e-05
X33408	1	1740	0.481945	56.6688	0.481945	0.0325683	14.798	0.00012398	0.0153854	0.00387948	3.96585	7.61165e-05
X33409	1	1740	0.616169	56.0175	0.616169	0.032194	19.1393	1.28724e-05	0.0173751	0.00383848	4.52655	6.4041e-06
X33411	1	1740	0.717167	54.6853	0.717167	0.0314284	22.8191	1.92922e-06	0.0186309	0.00378224	4.92589	9.1986e-07
X33412	1	1740	1.81855	85.4608	1.81855	0.0491154	37.026	1.43035e-09	0.0292407	0.004746	6.16113	8.96289e-10
X33413	1	1740	0.932198	138.778	0.932198	0.0797572	11.6879	0.000643574	0.0213278	0.00604675	3.52715	0.000431017
X33421	1	1740	4.11921	1089.37	4.11921	0.626074	6.57943	0.0103996	0.0425629	0.0170252	2.49999	0.0125115
X33472	1	1740	1.73799	138.8	1.73799	0.0797701	21.7875	3.27898e-06	0.0285966	0.00606811	4.71261	2.64118e-06
X33473	1	1740	0.642905	195.025	0.642905	0.112084	5.73594	0.0167263	0.0187318	0.00715813	2.61686	0.00895154
X33474	1	1740	1.86341	259.19	1.86341	0.14896	12.5094	0.000415514	0.0301622	0.00828477	3.64068	0.00027991
X33475	1	1740	0.581802	74.8742	0.581802	0.0430311	13.5205	0.000243137	0.0170654	0.00444927	3.83555	0.000129777
X33476	1	1740	1.60504	181.3	1.60504	0.104195	15.4041	9.01799e-05	0.0280185	0.00689483	4.0637	5.04634e-05
X33477	1	1740	0.763709	148.612	0.763709	0.0854091	8.94177	0.00282634	0.0200234	0.00627414	3.19142	0.00144114
X33478	1	1740	0.289352	89.1394	0.289352	0.0512295	5.64816	0.0175814	0.0116445	0.00486279	2.39461	0.0167441
X33479	1	1740	0.818705	334.301	0.818705	0.192127	4.26127	0.0391387	0.0201517	0.00941783	2.13973	0.0325158
X33558	1	1740	4.92551	650.029	4.92551	0.37358	13.1846	0.000290428	0.0474694	0.0131245	3.61686	0.000306751
X33559	1	1740	0.811828	122.331	0.811828	0.0703052	11.5472	0.000693814	0.0194791	0.00569568	3.41998	0.000640808
X33562	1	1740	1.46801	190.389	1.46801	0.109419	13.4164	0.000256903	0.0260119	0.00712125	3.65271	0.000267208
X33564	1	1740	3.20209	620.397	3.20209	0.35655	8.98078	0.00276695	0.0392557	0.0128494	3.05507	0.00228441
X33597	1	1740	1.24184	73.1626	1.24184	0.0420475	29.5343	6.27027e-08	0.0238739	0.00439996	5.42594	6.57902e-08
X33603	1	1740	1.78284	103.471	1.78284	0.0594659	29.9809	4.99946e-08	0.0293149	0.00523458	5.60025	2.48494e-08
X33604	1	1740	0.186097	69.6463	0.186097	0.0400266	4.64932	0.0312025	0.0100284	0.00429335	2.3358	0.0196155
X33662	1	1740	0.592634	66.7082	0.592634	0.0383381	15.4581	8.76614e-05	0.0168481	0.00419992	4.01153	6.28946e-05
X33664	1	1740	1.31484	85.4383	1.31484	0.0491024	26.7775	2.54695e-07	0.0249766	0.00475591	5.2517	1.69326e-07
X33666	1	1740	3.13998	173.164	3.13998	0.0995194	31.5515	2.25699e-08	0.038087	0.00674547	5.6463	1.91234e-08
X33667	1	1740	0.836463	145.145	0.836463	0.0834165	10.0276	0.00156889	0.0204483	0.00619013	3.30338	0.000974758
X33668	1	1740	1.19413	140.407	1.19413	0.0806938	14.7983	0.000123959	0.0239503	0.00608179	3.93803	8.54101e-05
X33716	1	1740	26.3003	3626.83	26.3003	2.08439	12.6178	0.000392275	0.106427	0.0309533	3.43831	0.000599225
X33724	1	1740	6.81238	1794.46	6.81238	1.0313	6.60563	0.0102482	-0.0546718	0.0217739	-2.51089	0.0121331
X33728	1	1740	1.88301	177.119	1.88301	0.101793	18.4984	1.7948e-05	0.0297143	0.00686694	4.32716	1.59676e-05
X3376	1	1740	3.50719	155.343	3.50719	0.0892777	39.284	4.60946e-10	0.0408176	0.00643001	6.34798	2.77981e-10
X33809	1	1740	7.07873	457.761	7.07873	0.263081	26.907	2.38431e-07	-0.0569206	0.011021	-5.16476	2.68538e-07
X33810	1	1740	0.624167	116.762	0.624167	0.0671046	9.30141	0.00232433	-0.0156238	0.0055575	-2.8113	0.00498975
X33819	1	1740	0.612993	144.338	0.612993	0.0829528	7.38966	0.00662511	0.0178245	0.00619393	2.87774	0.00405444
X33820	1	1740	0.637168	159.525	0.637168	0.0916809	6.94984	0.00845721	0.0181386	0.00651363	2.78471	0.0054158
X33821	1	1740	0.506335	133.275	0.506335	0.076595	6.61055	0.0102201	0.0165396	0.00594976	2.77987	0.00549686
X33822	1	1740	0.78366	67.5304	0.78366	0.0388106	20.1919	7.46626e-06	0.0194817	0.00422674	4.60915	4.33909e-06
X33823	1	1740	1.3832	91.3116	1.3832	0.0524779	26.3577	3.15481e-07	0.0255364	0.00490806	5.20295	2.19484e-07
X33824	1	1740	0.354573	66.174	0.354573	0.038031	9.32325	0.00229693	0.0131957	0.00417923	3.15745	0.00161901
X33825	1	1740	2.04746	185.575	2.04746	0.106652	19.1976	1.24895e-05	0.0309307	0.00701155	4.41139	1.09034e-05
X33826	1	1740	1.60217	98.3074	1.60217	0.0564985	28.3577	1.13959e-07	0.0277764	0.00507972	5.46809	5.2123e-08
X33861	1	1740	1.33609	214.171	1.33609	0.123087	10.8548	0.00100517	-0.0243735	0.00753319	-3.23548	0.0012373
X33865	1	1740	1.9443	177.556	1.9443	0.102043	19.0536	1.34567e-05	0.0299622	0.00685967	4.36788	1.32892e-05
X33873	1	1740	0.728612	177.774	0.728612	0.102169	7.13145	0.00764488	0.0194269	0.00686502	2.82984	0.00471086
X33875	1	1740	1.31851	384.236	1.31851	0.220825	5.97082	0.0146433	0.0257255	0.0100694	2.55482	0.0107092
X33880	1	1740	0.887217	73.336	0.887217	0.0421471	21.0505	4.79335e-06	0.0207445	0.00440448	4.70987	2.6764e-06
X33881	1	1740	5.27132	690.459	5.27132	0.396816	13.284	0.000275534	0.0505456	0.0135537	3.72928	0.000198215
X33885	1	1740	0.590329	192.094	0.590329	0.110399	5.34722	0.0208715	0.0175005	0.00714974	2.44771	0.0144754
X33887	1	1740	0.514859	99.9822	0.514859	0.057461	8.96013	0.00279822	0.0160739	0.00514476	3.12433	0.00181162
X33890	1	1740	1.66158	500.683	1.66158	0.287749	5.77441	0.0163653	0.0281438	0.0115357	2.43971	0.0147988
X33976	1	1740	0.543632	41.4838	0.543632	0.0238413	22.8022	1.94608e-06	0.0161557	0.00331316	4.87621	1.1805e-06
X33977	1	1740	0.448659	93.8966	0.448659	0.0539636	8.31411	0.00398217	0.0151445	0.00499815	3.03002	0.00248163
X33978	1	1740	0.974601	227.407	0.974601	0.130693	7.45715	0.00638225	0.0216411	0.0077631	2.78769	0.00536655
X33979	1	1740	1.62577	84.5587	1.62577	0.0485969	33.4543	8.63216e-09	0.0279963	0.00471115	5.94255	3.38545e-09
X33980	1	1740	0.954298	244.481	0.954298	0.140506	6.79186	0.0092356	0.0208819	0.00805482	2.59247	0.00960917
X33982	1	1740	0.622073	63.9564	0.622073	0.0367565	16.9241	4.07199e-05	0.017156	0.004099	4.18541	2.98936e-05
X33986	1	1740	1.90003	71.053	1.90003	0.040835	46.5293	1.24134e-11	0.0297593	0.00432135	6.88656	7.96955e-12
X33987	1	1740	0.684753	58.6327	0.684753	0.033697	20.3209	6.98487e-06	0.017987	0.0039179	4.59098	4.72971e-06
X34023	1	1740	1.68363	110.331	1.68363	0.0634084	26.5521	2.85701e-07	0.0277233	0.00539794	5.1359	3.12481e-07
X34026	1	1740	0.792595	219.238	0.792595	0.125999	6.29051	0.012229	0.0189687	0.00762924	2.48631	0.0130011
X34036	1	1740	2.48662	219.187	2.48662	0.125969	19.7399	9.43204e-06	0.0340328	0.00763868	4.45532	8.91339e-06
X34049	1	1740	0.493256	111.939	0.493256	0.0643326	7.66729	0.00568276	0.0157729	0.005458	2.88987	0.00390196
X34117	1	1740	2.32442	113.006	2.32442	0.0649457	35.7902	2.66164e-09	0.0334679	0.00546468	6.12441	1.12393e-09
X34122	1	1740	1.0707	256.125	1.0707	0.147198	7.27386	0.00706402	0.0213072	0.00825143	2.58224	0.00989756
X34124	1	1740	0.67633	95.717	0.67633	0.0550098	12.2947	0.000465765	0.0184583	0.00503266	3.66771	0.000252132
X34134	1	1740	0.353943	69.9074	0.353943	0.0401767	8.80967	0.00303731	0.0132057	0.00428773	3.07987	0.00210349
X34136	1	1740	0.752613	74.9099	0.752613	0.0430517	17.4816	3.04522e-05	0.0189507	0.00445211	4.25656	2.1872e-05
X34137	1	1740	0.75382	82.7065	0.75382	0.0475325	15.8591	7.10497e-05	0.0191578	0.00466136	4.10991	4.14321e-05
X34140	1	1740	0.853343	77.9063	0.853343	0.0447738	19.059	1.34193e-05	0.0205021	0.00453522	4.52065	6.58317e-06
X34142	1	1740	0.341025	132.115	0.341025	0.0759284	4.49141	0.0342069	0.0127494	0.0058838	2.16686	0.0303814
X34198	1	1740	1.26772	165.313	1.26772	0.0950076	13.3434	0.000267017	0.0238347	0.00663642	3.59151	0.000337949
X34200	1	1740	1.26309	219.999	1.26309	0.126436	9.98992	0.0016011	-0.0232636	0.00765417	-3.03934	0.00240652
X34206	1	1740	22.1893	1445.6	22.1893	0.830805	26.7082	2.63851e-07	0.0985253	0.0196022	5.02624	5.51918e-07
X34215	1	1740	0.471907	166.728	0.471907	0.0958205	4.9249	0.0266008	0.0153915	0.00664958	2.31466	0.0207483
X34216	1	1740	1.05683	131.433	1.05683	0.0755359	13.9912	0.000189625	0.0226487	0.0058984	3.8398	0.000127569
X34310	1	1740	31.8724	6348.58	31.8724	3.64861	8.7355	0.0031627	0.120964	0.0411224	2.94155	0.00330909
X34325	1	1740	0.379854	86.6668	0.379854	0.0498085	7.62628	0.00581281	0.0138335	0.00478468	2.8912	0.00388565
X34328	1	1740	0.619567	116.353	0.619567	0.0668693	9.26535	0.00237029	0.0182733	0.00555076	3.29203	0.0010147
X34330	1	1740	1.81103	146.638	1.81103	0.0842748	21.4896	3.82255e-06	0.0288642	0.00624738	4.6202	4.11692e-06
X34340	1	1740	0.0425074	18.7447	0.0425074	0.0107728	3.9458	0.0471452	0.00459584	0.0022287	2.06212	0.0393451
X34343	1	1740	19.4648	5601.18	19.4648	3.21907	6.04672	0.0140289	-0.0933147	0.0385919	-2.41798	0.0157094
X34345	1	1740	3.20236	662.13	3.20236	0.380534	8.41544	0.00376721	0.0369788	0.013272	2.78623	0.00539073
X34458	1	1740	0.665067	132.209	0.665067	0.0759821	8.75294	0.00313276	0.0169533	0.00592776	2.85998	0.00428749
X34470	1	1740	2.98442	218.293	2.98442	0.125456	23.7887	1.17317e-06	-0.0360764	0.0076166	-4.73655	2.35113e-06
X34473	1	1740	1.8764	174.663	1.8764	0.100381	18.6928	1.62262e-05	0.0296885	0.00679033	4.37217	1.30336e-05
X34475	1	1740	1.19607	105.039	1.19607	0.0603675	19.8132	9.08101e-06	0.0244124	0.00524783	4.6519	3.53861e-06
X34530	1	1740	1.35552	242.24	1.35552	0.139218	9.73667	0.00183593	0.0263272	0.00799385	3.29343	0.00100969
X34535	1	1740	0.430638	101.652	0.430638	0.0584208	7.37132	0.00669274	0.0138508	0.00519485	2.66626	0.00774145
X34539	1	1740	0.740372	117.605	0.740372	0.0675888	10.9541	0.000953072	0.0191235	0.00556879	3.43405	0.00060866
X34556	1	1740	0.72211	104.895	0.72211	0.0602845	11.9784	0.000551217	0.018961	0.0052743	3.59498	0.00033351
X34558	1	1740	0.880593	112.893	0.880593	0.064881	13.5724	0.000236552	0.0208161	0.00544398	3.8237	0.000136123
X34562	1	1740	2.12643	233.407	2.12643	0.134142	15.8521	7.13108e-05	0.031676	0.00786286	4.02856	5.85491e-05
X34578	1	1740	0.561673	185.807	0.561673	0.106786	5.25981	0.0219421	0.0158129	0.00703042	2.24921	0.0246245
X34596	1	1740	10.8255	1406.26	10.8255	0.808194	13.3947	0.000259865	0.0726027	0.0193298	3.756	0.000178361
X34611	1	1740	0.466064	88.2336	0.466064	0.050709	9.19096	0.00246804	0.01539	0.00482613	3.18889	0.00145375
X34612	1	1740	0.969831	120.338	0.969831	0.0691599	14.023	0.000186463	0.0215568	0.00565091	3.81476	0.000141104
X34614	1	1740	1.15577	64.9383	1.15577	0.0373208	30.9684	3.03156e-08	0.0237358	0.00414836	5.72174	1.23996e-08
X34686	1	1740	0.785076	116.796	0.785076	0.067124	11.6959	0.000640841	0.0198838	0.00555538	3.5792	0.000354149
X34688	1	1740	1.59378	135.353	1.59378	0.0777893	20.4884	6.40624e-06	0.0278856	0.00598372	4.66024	3.39994e-06
X34693	1	1740	0.611394	69.6144	0.611394	0.0400083	15.2817	9.6162e-05	0.0172979	0.00427172	4.0494	5.36174e-05
X34695	1	1740	0.832173	155.155	0.832173	0.0891694	9.3325	0.00228543	0.0203203	0.00641044	3.16987	0.00155175
X34696	1	1740	0.781871	193.842	0.781871	0.111404	7.01837	0.00814078	0.0197605	0.00717426	2.75436	0.0059422
X34698	1	1740	0.347656	121.445	0.347656	0.0697957	4.98105	0.0257533	0.0134236	0.00565248	2.37482	0.017666
X34700	1	1740	1.40871	50.3154	1.40871	0.0289169	48.7158	4.19209e-12	0.0253513	0.00364057	6.96355	4.69483e-12
X34730	1	1740	0.100731	42.2873	0.100731	0.0243031	4.1448	0.0419138	0.00689294	0.00334847	2.05853	0.0396883
X34764	1	1740	2.12192	72.9311	2.12192	0.0419144	50.625	1.62755e-12	0.0312038	0.00437505	7.13221	1.44563e-12
X34821	1	1740	1.06135	140.859	1.06135	0.0809535	13.1107	0.000302028	0.0229014	0.00612533	3.7388	0.000190913
X34827	1	1740	0.856577	225.318	0.856577	0.129493	6.61484	0.0101956	0.0217226	0.00772436	2.81222	0.00497556
X34859	1	1740	32.6797	4118.44	32.6797	2.36692	13.8069	0.000208994	-0.121755	0.0330272	-3.68649	0.000234376
X34860	1	1740	1.76472	406.052	1.76472	0.233363	7.56213	0.00602243	0.0263256	0.0103582	2.54152	0.0111236
X34864	1	1740	1.55872	253.887	1.55872	0.145912	10.6826	0.00110257	0.0281645	0.00818814	3.43967	0.000596234
X34865	1	1740	1.1365	313.621	1.1365	0.180242	6.30539	0.0121271	0.0232267	0.00910994	2.5496	0.0108701
X34867	1	1740	1.1791	82.2029	1.1791	0.047243	24.9581	6.44716e-07	0.0233976	0.00466028	5.02066	5.67977e-07
X34869	1	1740	0.73926	222.774	0.73926	0.128031	5.77406	0.0163686	0.0199209	0.00767885	2.59426	0.00955951
X34874	1	1740	1.25684	145.586	1.25684	0.0836703	15.0213	0.00011025	0.0242777	0.00622337	3.90105	9.94385e-05
X34876	1	1740	0.292839	86.3351	0.292839	0.0496179	5.90189	0.0152252	0.0124232	0.0047787	2.5997	0.00940983
X34881	1	1740	0.230608	53.6881	0.230608	0.0308552	7.47387	0.00632349	0.0102317	0.00377403	2.71108	0.00677267
X34888	1	1740	27.1198	3618.44	27.1198	2.07957	13.0411	0.00031337	0.110277	0.0309879	3.55872	0.000382714
X34897	1	1740	0.399674	85.8488	0.399674	0.0493384	8.10066	0.00447677	0.0135759	0.00477597	2.84255	0.00452793
X34972	1	1740	1.34997	90.1066	1.34997	0.0517854	26.0686	3.65621e-07	0.0255197	0.00488151	5.22782	1.92325e-07
X34978	1	1740	0.944474	82.2014	0.944474	0.0472422	19.9922	8.2783e-06	0.021408	0.00466349	4.59054	4.73941e-06
X34987	1	1740	0.845502	298.805	0.845502	0.171727	4.92352	0.0266221	0.0209063	0.00891873	2.34409	0.019186
X34989	1	1740	2.62247	227.556	2.62247	0.13078	20.0526	8.02377e-06	0.0355614	0.00778348	4.56883	5.25131e-06
X35036	1	1740	13.0665	3195.19	13.0665	1.83632	7.11559	0.00771254	0.0761798	0.0291382	2.61443	0.00901519
X35037	1	1740	2.18023	247.52	2.18023	0.142253	15.3264	9.39325e-05	0.0323766	0.00810969	3.99233	6.81625e-05
X35038	1	1740	1.59291	444.814	1.59291	0.25564	6.23107	0.0126447	0.0271333	0.0108928	2.49093	0.0128341
X35041	1	1740	1.29352	95.1214	1.29352	0.0546675	23.6615	1.25216e-06	0.024587	0.00501353	4.90413	1.02637e-06
X35055	1	1740	0.0945776	41.5563	0.0945776	0.0238829	3.96005	0.0467486	0.00700076	0.00331303	2.1131	0.034735
X35057	1	1740	0.383319	47.1318	0.383319	0.0270873	14.1513	0.000174269	0.013417	0.0035422	3.78776	0.000157207
X35065	1	1740	0.595036	98.4786	0.595036	0.0565969	10.5136	0.00120743	0.0173959	0.00509236	3.41608	0.000649978
X35073	1	1740	0.619333	162.685	0.619333	0.0934971	6.62409	0.010143	0.0176231	0.00653696	2.69591	0.00708764
X35124	1	1740	1.20896	58.4211	1.20896	0.0335753	36.0073	2.3864e-09	0.0237736	0.00393344	6.04397	1.83729e-09
X35125	1	1740	1.48185	177.193	1.48185	0.101835	14.5515	0.000141141	0.0273435	0.00686289	3.98425	7.05008e-05
X35133	1	1740	1.54924	108.121	1.54924	0.0621383	24.9321	6.53351e-07	0.0269812	0.00533971	5.05294	4.81022e-07
X35153	1	1740	164.055	2701.84	164.055	1.55278	105.652	4.22826e-24	-0.267309	0.0266842	-10.0175	5.3279e-23
X35154	1	1740	7.66011	2521.88	7.66011	1.44936	5.28518	0.0216256	0.0600309	0.025859	2.32147	0.0203769
X35155	1	1740	140.623	3208.88	140.623	1.84418	76.2525	5.74234e-18	-0.247254	0.0291404	-8.48491	4.56423e-17
X35173	1	1740	0.425268	164.071	0.425268	0.0942937	4.51003	0.0338373	0.0143984	0.00659621	2.18282	0.0291827
X35174	1	1740	1.51353	419.81	1.51353	0.24127	6.27318	0.0123487	0.0278958	0.0105466	2.64501	0.00824281
X35177	1	1740	0.472549	171.606	0.472549	0.0986243	4.79141	0.0287345	0.0156256	0.00673683	2.31943	0.0204874
X35193	1	1740	0.541512	74.8289	0.541512	0.0430051	12.5918	0.000397721	0.016416	0.00446302	3.67822	0.000242044
X35194	1	1740	0.471061	183.595	0.471061	0.105514	4.46442	0.0347499	0.0157408	0.0069738	2.25714	0.0241238
X35195	1	1740	0.316506	46.0488	0.316506	0.0264649	11.9595	0.000556789	0.0123624	0.00349415	3.53805	0.000413735
X35196	1	1740	0.342712	47.4982	0.342712	0.0272978	12.5546	0.00040567	0.0129268	0.00354834	3.64307	0.000277344
X35198	1	1740	0.773362	63.4612	0.773362	0.036472	21.2043	4.42792e-06	0.0191314	0.00410585	4.65954	3.41129e-06
X35203	1	1740	0.203173	43.1576	0.203173	0.0248032	8.1914	0.00425928	0.00992432	0.00338012	2.93608	0.00336773
X35209	1	1740	1.26708	429.299	1.26708	0.246724	5.13562	0.023562	-0.0243076	0.010652	-2.28197	0.022612
X35212	1	1740	1.45538	67.2244	1.45538	0.0386347	37.6702	1.03513e-09	0.0259127	0.00420091	6.16836	8.57066e-10
X35216	1	1740	0.363378	74.2915	0.363378	0.0426963	8.51077	0.00357577	0.0135737	0.00442488	3.06759	0.00219134
X35303	1	1740	0.160554	66.1444	0.160554	0.038014	4.22355	0.0400156	0.00889756	0.00417887	2.12918	0.0333805
X35325	1	1740	3.11983	583.234	3.11983	0.335192	9.30759	0.00231655	0.0396124	0.0124461	3.18272	0.0014849
X35347	1	1740	0.341825	97.9983	0.341825	0.0563209	6.06923	0.0138518	0.0136762	0.00507342	2.69566	0.00709297
X35355	1	1740	0.286887	47.8985	0.286887	0.0275278	10.4217	0.00126861	0.011885	0.00355573	3.34248	0.000848013
X35357	1	1740	0.344395	66.1174	0.344395	0.0379985	9.0634	0.00264529	0.0131985	0.00418005	3.1575	0.00161871
X35359	1	1740	0.203796	87.4389	0.203796	0.0502522	4.05546	0.0441823	0.00993766	0.00482565	2.05934	0.0396108
X35364	1	1740	2.0771	666.177	2.0771	0.38286	5.42522	0.0199619	0.0299697	0.0132698	2.25848	0.0240396
X35367	1	1740	0.731285	77.9107	0.731285	0.0447762	16.332	5.54762e-05	0.0189372	0.00453144	4.17907	3.073e-05
X35371	1	1740	0.625035	60.0723	0.625035	0.0345243	18.1042	2.20267e-05	0.0171971	0.00398911	4.311	1.71666e-05
X35383	1	1740	1.50076	303.626	1.50076	0.174498	8.60043	0.00340476	0.0266009	0.00899176	2.95837	0.00313466
X35432	1	1740	4.58565	697.423	4.58565	0.400818	11.4407	0.000734438	-0.0457	0.0136217	-3.35495	0.000810949
X35433	1	1740	0.536118	111.033	0.536118	0.0638122	8.4015	0.00379608	-0.0142564	0.00542283	-2.62895	0.00864069
X35437	1	1740	0.897601	75.7622	0.897601	0.0435415	20.6148	6.00125e-06	0.0208614	0.00447436	4.66244	3.36425e-06
X35438	1	1740	1.51739	174.319	1.51739	0.100183	15.1461	0.000103255	0.0264003	0.00678994	3.88814	0.000104829
X35440	1	1740	6.40789	1645.12	6.40789	0.945469	6.77747	0.00931003	0.0514764	0.0208772	2.46567	0.013772
X35475	1	1740	3.74668	286.28	3.74668	0.164529	22.7722	1.97629e-06	0.0409035	0.00870961	4.69637	2.85712e-06
X35481	1	1740	11.891	3176.99	11.891	1.82586	6.51258	0.0107962	0.0742503	0.0289731	2.56273	0.0104691
X35485	1	1740	1.61544	342.763	1.61544	0.19699	8.2006	0.00423784	0.0285623	0.00951665	3.0013	0.00272673
X35494	1	1740	11.9315	4100.92	11.9315	2.35685	5.06248	0.0245737	0.0737883	0.0330388	2.23338	0.025651
X35506	1	1740	0.178233	73.5235	0.178233	0.0422549	4.21804	0.0401454	0.00974989	0.00441067	2.21052	0.0271992
X35551	1	1740	1.3848	103.852	1.3848	0.0596852	23.2017	1.58518e-06	0.0257894	0.00523586	4.92553	9.21546e-07
X35552	1	1740	1.27208	197.576	1.27208	0.11355	11.2028	0.000834122	0.0251815	0.00725305	3.47185	0.000529579
X35553	1	1740	0.733302	111.819	0.733302	0.0642637	11.4108	0.000746274	0.0185392	0.0054543	3.399	0.000691669
X35554	1	1740	1.28244	110.509	1.28244	0.0635108	20.1925	7.46421e-06	0.0248859	0.00540088	4.60775	4.36814e-06
X35555	1	1740	0.809273	92.7983	0.809273	0.0533324	15.1742	0.000101746	0.0197396	0.00494747	3.98984	6.88753e-05
X35557	1	1740	2.20185	123.938	2.20185	0.0712289	30.9124	3.11873e-08	0.0320198	0.00572711	5.59092	2.61971e-08
X35598	1	1740	1.96233	811.176	1.96233	0.466193	4.20925	0.0403534	0.031218	0.0146647	2.12879	0.0334126
X35610	1	1740	48.7619	4277.9	48.7619	2.45856	19.8335	8.98608e-06	0.150066	0.0336863	4.4548	8.93448e-06
X35612	1	1740	0.864486	339.605	0.864486	0.195175	4.42928	0.0354705	0.0208694	0.00950959	2.19457	0.0283271
X35613	1	1740	0.842989	108.675	0.842989	0.0624571	13.4971	0.000246166	0.0200278	0.00535807	3.73788	0.000191606
X35627	1	1740	3.57031	1174.32	3.57031	0.674894	5.29018	0.0215639	0.0427545	0.0176327	2.42473	0.0154216
X35628	1	1740	1.4739	80.5547	1.4739	0.0462958	31.8365	1.95408e-08	0.0259007	0.00461978	5.60648	2.39866e-08
X35681	1	1740	6.6859	273.641	6.6859	0.157265	42.5136	9.17192e-11	0.0555885	0.00853244	6.51496	9.50535e-11
X35682	1	1740	0.494035	76.7505	0.494035	0.0441095	11.2002	0.000835308	0.0155524	0.00449483	3.46007	0.000553145
X35683	1	1740	0.432937	78.8282	0.432937	0.0453036	9.55635	0.00202419	0.0145741	0.00455495	3.19961	0.00140107
X35685	1	1740	1.73231	81.1685	1.73231	0.0466486	37.1354	1.35387e-09	0.0283859	0.00462348	6.13951	1.02419e-09
X35686	1	1740	1.00374	165.098	1.00374	0.0948842	10.5785	0.00116598	0.0221358	0.00662781	3.33984	0.000856081
X35687	1	1740	0.302472	84.6887	0.302472	0.0486717	6.21453	0.0127629	0.0127221	0.0047261	2.69188	0.00717354
X35688	1	1740	1.12439	132.311	1.12439	0.0760407	14.7867	0.000124714	0.0232157	0.0059065	3.93054	8.80924e-05
X35723	1	1740	41.4569	2529.75	41.4569	1.45388	28.5147	1.05221e-07	-0.134738	0.0259289	-5.19644	2.27188e-07
X35731	1	1740	1.48235	256.33	1.48235	0.147316	10.0624	0.00153966	0.0268535	0.00825777	3.25191	0.00116838
X35734	1	1740	3.50719	236.945	3.50719	0.136175	25.7549	4.2909e-07	0.0402824	0.00792906	5.08035	4.17427e-07
X35737	1	1740	5.44963	1493.54	5.44963	0.858358	6.3489	0.0118343	-0.0461477	0.0199185	-2.31683	0.0206293
X35745	1	1740	0.838716	96.0172	0.838716	0.0551823	15.199	0.000100427	0.0204247	0.00502013	4.06855	4.94331e-05
X35751	1	1740	1.22203	195.365	1.22203	0.112279	10.8839	0.000989616	0.024611	0.00720216	3.41717	0.000647398
X35781	1	1740	19.4632	2530.36	19.4632	1.45423	13.3839	0.000261355	0.0924905	0.0259434	3.56509	0.000373605
X35813	1	1740	0.897483	141.358	0.897483	0.0812404	11.0473	0.000906622	0.021152	0.00612567	3.45301	0.000567714
X35816	1	1740	0.134248	56.6579	0.134248	0.032562	4.12284	0.0424599	0.008243	0.00386877	2.13065	0.0332586
X35820	1	1740	2.19397	176.114	2.19397	0.101215	21.6763	3.47207e-06	0.0319925	0.00683955	4.67758	3.12808e-06
X35822	1	1740	0.627592	82.4098	0.627592	0.047362	13.251	0.0002804	0.0177602	0.00467822	3.79635	0.000151901
X35823	1	1740	0.694993	63.1219	0.694993	0.036277	19.158	1.27484e-05	0.0180773	0.00408937	4.42055	1.04565e-05
X35824	1	1740	0.36812	58.8688	0.36812	0.0338327	10.8806	0.000991361	0.0132344	0.00393815	3.36055	0.000794773
X35825	1	1740	0.919329	76.2868	0.919329	0.043843	20.9687	4.99981e-06	0.0207238	0.00447063	4.63554	3.82655e-06
X35868	1	1740	0.275789	49.4949	0.275789	0.0284453	9.6954	0.00187739	0.0111744	0.00362699	3.08089	0.0020963
X35871	1	1740	0.253006	69.9717	0.253006	0.0402136	6.29157	0.0122217	0.0108154	0.00430363	2.51308	0.0120584
X35872	1	1740	0.0352329	9.11248	0.0352329	0.00523706	6.7276	0.00957286	-0.00406111	0.00155223	-2.6163	0.00896613
X35880	1	1740	0.503551	88.3867	0.503551	0.050797	9.91302	0.00166899	0.0155535	0.00483589	3.21626	0.0013227
X35884	1	1740	15.0925	3890.07	15.0925	2.23567	6.75077	0.00944981	0.0835973	0.0321397	2.60106	0.00937271
X35944	1	1740	0.710909	64.0011	0.710909	0.0367822	19.3275	1.16765e-05	0.0182909	0.00411107	4.44918	9.16896e-06
X35945	1	1740	0.516179	143.365	0.516179	0.0823935	6.26481	0.012407	0.0162356	0.00617619	2.62874	0.00864598
X35947	1	1740	0.397266	78.902	0.397266	0.045346	8.76077	0.0031194	0.0143726	0.00457092	3.14436	0.00169275
X35978	1	1740	0.599266	78.4811	0.599266	0.0451041	13.2863	0.000275207	0.0175162	0.00454911	3.85047	0.000122182
X35979	1	1740	0.858159	132.749	0.858159	0.0762922	11.2483	0.000814063	0.0205815	0.00594238	3.46351	0.000546157
X35982	1	1740	0.614699	74.3186	0.614699	0.0427118	14.3918	0.000153525	0.0172034	0.00444079	3.87394	0.000111077
X35983	1	1740	0.485634	93.9253	0.485634	0.0539801	8.99655	0.00274329	0.0145871	0.00499974	2.91757	0.00357317
X35984	1	1740	0.366761	107.088	0.366761	0.0615446	5.95927	0.0147392	0.0125597	0.00533052	2.35618	0.0185747
X35985	1	1740	0.314204	39.3858	0.314204	0.0226355	13.881	0.000200973	0.0122272	0.00323416	3.78064	0.000161732
X35986	1	1740	0.55051	62.9907	0.55051	0.0362015	15.2068	0.000100017	0.0160881	0.00407499	3.948	8.19622e-05
X35987	1	1740	0.302639	116.753	0.302639	0.0670992	4.51033	0.0338315	0.0128165	0.00556105	2.30469	0.0213018
X35988	1	1740	0.234742	25.9392	0.234742	0.0149076	15.7465	7.53655e-05	0.0105848	0.00261484	4.04797	5.39419e-05
X35989	1	1740	0.567016	77.124	0.567016	0.0443241	12.7925	0.000357527	0.0167281	0.00452411	3.69755	0.000224478
X35992	1	1740	0.406596	123.198	0.406596	0.0708036	5.74259	0.0166633	0.0144963	0.00571433	2.53684	0.0112729
X35993	1	1740	1.33296	85.6271	1.33296	0.049211	27.0866	2.17583e-07	0.0243423	0.00476522	5.10831	3.6094e-07
X36058	1	1740	0.629001	110.949	0.629001	0.063764	9.86452	0.0017133	0.0177781	0.00541967	3.28029	0.00105761
X36063	1	1740	1.44725	201.53	1.44725	0.115822	12.4955	0.000418606	0.0267178	0.0073113	3.65432	0.00026555
X36077	1	1740	0.28753	38.5016	0.28753	0.0221273	12.9943	0.000321235	0.0116665	0.00319647	3.6498	0.000270237
X36078	1	1740	0.267182	117.699	0.267182	0.0676429	3.9499	0.0470308	0.0114614	0.00559859	2.04719	0.0407898
X36080	1	1740	0.367299	112.065	0.367299	0.064405	5.70297	0.0170424	0.0128335	0.00545997	2.35047	0.0188616
X36086	1	1740	0.142655	62.8628	0.142655	0.0361281	3.94859	0.0470672	0.00868263	0.00407764	2.12933	0.033368
X36088	1	1740	0.546751	43.0132	0.546751	0.0247202	22.1176	2.76678e-06	0.0162553	0.00336412	4.83198	1.47122e-06
X36123	1	1740	0.0718453	29.2319	0.0718453	0.0167999	4.27652	0.0387899	0.00612673	0.00278004	2.20383	0.0276678
X36127	1	1740	0.153265	52.9221	0.153265	0.030415	5.03913	0.0249061	0.00827499	0.00375344	2.20464	0.0276105
X36132	1	1740	0.345443	81.3901	0.345443	0.0467759	7.38507	0.00664196	0.0130059	0.00465522	2.79384	0.005266
X36269	1	1740	0.48196	104.862	0.48196	0.0602655	7.99728	0.00473842	0.0147172	0.0052772	2.78882	0.00534798
X36270	1	1740	0.371098	123.509	0.371098	0.070982	5.22806	0.022345	0.0134375	0.00571744	2.35026	0.0188721
X36271	1	1740	0.367611	90.9288	0.367611	0.0522579	7.03456	0.00806781	0.0131142	0.00491844	2.66633	0.00773989
X36273	1	1740	0.282291	94.8774	0.282291	0.0545272	5.17707	0.023008	0.0117836	0.00502283	2.34601	0.0190879
X36274	1	1740	0.129397	53.8282	0.129397	0.0309357	4.18277	0.040987	0.00823589	0.0037806	2.17846	0.0295062
X36275	1	1740	0.482761	107.228	0.482761	0.0616254	7.8338	0.00518439	0.0153209	0.00533007	2.87442	0.00409711
X36279	1	1740	0.159795	38.1739	0.159795	0.021939	7.2836	0.00702599	0.00869467	0.00317864	2.73534	0.00629518
X36284	1	1740	0.373099	129.401	0.373099	0.0743686	5.01689	0.0252271	-0.0126955	0.00586892	-2.16318	0.0306638
X36285	1	1740	0.120746	41.7483	0.120746	0.0239933	5.03249	0.0250014	0.00778322	0.0033301	2.33723	0.0195406
X36353	1	1740	0.206986	53.5712	0.206986	0.030788	6.72295	0.00959775	0.00997347	0.00377659	2.64087	0.00834376
X36393	1	1740	0.531045	161.05	0.531045	0.0925577	5.73744	0.0167121	0.0167731	0.00652268	2.57151	0.0102085
X36398	1	1740	0.935599	78.5942	0.935599	0.0451691	20.7133	5.70403e-06	0.0211586	0.00455371	4.64644	3.63236e-06
X36401	1	1740	0.811912	69.75	0.811912	0.0400862	20.2542	7.23e-06	0.0198784	0.00429114	4.63242	3.88399e-06
X36412	1	1740	22.4125	3968.59	22.4125	2.2808	9.82659	0.00174879	0.0999935	0.0325031	3.07643	0.00212779
X36424	1	1740	5.67799	1755.54	5.67799	1.00893	5.62772	0.0177868	0.0488231	0.0215769	2.26275	0.0237743
X36470	1	1740	0.960859	262.198	0.960859	0.150689	6.37645	0.0116527	0.0214475	0.00832913	2.575	0.0101063
X36487	1	1740	1.01619	382.033	1.01619	0.219559	4.62834	0.0315852	0.0222402	0.0100654	2.20958	0.0272651
X36488	1	1740	0.637874	87.3522	0.637874	0.0502024	12.706	0.000374316	0.0174007	0.00480989	3.61769	0.000305769
X36554	1	1740	2.73363	469.656	2.73363	0.269917	10.1277	0.0014864	0.0357772	0.0111781	3.20065	0.00139603
X36580	1	1740	2.34864	457.184	2.34864	0.262749	8.93871	0.00283106	-0.0331106	0.0110351	-3.00048	0.00273406
X36588	1	1740	0.408383	83.9549	0.408383	0.0482499	8.46391	0.00366861	0.0143701	0.00471639	3.04684	0.00234759
X36647	1	1740	3.45662	210.311	3.45662	0.120868	28.5983	1.00848e-07	0.0409249	0.00742888	5.50889	4.15388e-08
X36650	1	1740	4.93117	577.308	4.93117	0.331786	14.8625	0.000119845	-0.0455654	0.0123085	-3.70194	0.000220655
X36665	1	1740	2.85497	910.022	2.85497	0.523001	5.45882	0.0195827	0.0376283	0.0155677	2.41708	0.0157482
X36666	1	1740	4.03061	1166.7	4.03061	0.670517	6.01119	0.0143131	0.0445495	0.0176041	2.53063	0.0114737
X36671	1	1740	0.305917	126.145	0.305917	0.0724974	4.2197	0.0401064	0.0128682	0.00576306	2.23288	0.0256846
X36714	1	1740	0.995609	89.6129	0.995609	0.0515017	19.3316	1.16519e-05	0.0216982	0.00487449	4.45138	9.0765e-06
X36716	1	1740	6.24479	473.402	6.24479	0.27207	22.9529	1.80117e-06	0.0528077	0.0111947	4.71722	2.58278e-06
X36719	1	1740	2.03256	84.2482	2.03256	0.0484185	41.9789	1.19776e-10	0.0308811	0.00471464	6.55004	7.56246e-11
X36720	1	1740	0.732318	77.3714	0.732318	0.0444663	16.469	5.16411e-05	0.019023	0.00451815	4.21035	2.68071e-05
X36721	1	1740	0.261263	87.4367	0.261263	0.050251	5.19916	0.0227183	0.0117014	0.00482173	2.42681	0.0153339
X36724	1	1740	0.206048	89.9239	0.206048	0.0516804	3.98697	0.0460089	0.0100933	0.00488149	2.06766	0.0388202
X36725	1	1740	0.733377	82.2612	0.733377	0.0472765	15.5125	8.51969e-05	0.0189269	0.00466065	4.06101	5.1042e-05
X36727	1	1740	0.319652	85.6252	0.319652	0.0492099	6.49568	0.0108989	0.0124377	0.00476662	2.60934	0.00914983
X36728	1	1740	0.210014	71.2086	0.210014	0.0409245	5.13174	0.0236147	0.0102673	0.00434034	2.36555	0.0181129
X36730	1	1740	0.405667	144.156	0.405667	0.0828482	4.89651	0.0270404	0.0140898	0.0061706	2.28338	0.0225286
X36734	1	1740	8.07689	2957.53	8.07689	1.69973	4.75187	0.0294001	-0.0611411	0.0280485	-2.17983	0.0294043
X36800	1	1740	1.82416	326.301	1.82416	0.18753	9.72732	0.00184525	0.0291243	0.00932767	3.12235	0.00182379
X36843	1	1740	0.225632	75.3101	0.225632	0.0432817	5.2131	0.0225375	0.0107443	0.00445756	2.41036	0.0160405
X36865	1	1740	0.770369	96.1182	0.770369	0.0552404	13.9458	0.000194221	0.0194469	0.00504851	3.85201	0.000121419
X36866	1	1740	0.239974	71.3076	0.239974	0.0409814	5.85569	0.0156287	0.0109663	0.00435504	2.51806	0.0118899
X36867	1	1740	1.00628	85.1711	1.00628	0.0489489	20.5577	6.18104e-06	0.0209985	0.00475961	4.41181	1.08829e-05
X36871	1	1740	16.0081	4331.79	16.0081	2.48954	6.43016	0.0113067	0.0876537	0.0338802	2.58716	0.00975782
X36925	1	1740	2.52884	509.84	2.52884	0.293012	8.63052	0.00334927	0.0357925	0.0116395	3.0751	0.00213723
X36988	1	1740	1.78967	116.392	1.78967	0.0668922	26.7546	2.57692e-07	-0.0278726	0.00555225	-5.02004	5.69762e-07
X37005	1	1740	0.572574	55.9692	0.572574	0.0321662	17.8005	2.57952e-05	0.0163485	0.00385445	4.24146	2.33809e-05
X37006	1	1740	0.433393	66.0302	0.433393	0.0379484	11.4206	0.000742386	0.0140903	0.00417974	3.37109	0.000765187
X37039	1	1740	1.13044	221.202	1.13044	0.127128	8.89216	0.00290377	0.0239297	0.00764623	3.1296	0.00177963
X37050	1	1740	0.395381	142.746	0.395381	0.0820377	4.81951	0.028271	0.0145092	0.00614589	2.3608	0.018346
X37051	1	1740	1.2514	198.161	1.2514	0.113886	10.9882	0.000935774	0.0248023	0.00724601	3.42289	0.000634025
X37053	1	1740	5.00872	130.702	5.00872	0.0751161	66.6796	6.06757e-16	0.0483368	0.00588955	8.20722	4.36972e-16
X37080	1	1740	0.955664	57.5659	0.955664	0.0330838	28.8861	8.71291e-08	0.0214803	0.00391012	5.49351	4.52573e-08
X37081	1	1740	0.742575	93.908	0.742575	0.0539701	13.759	0.000214347	0.0189652	0.0049912	3.79972	0.00014987
X37084	1	1740	5.75843	384.93	5.75843	0.221224	26.0298	3.72919e-07	0.0515808	0.010093	5.11054	3.56774e-07
X37092	1	1740	7.3499	2076.43	7.3499	1.19335	6.15904	0.013168	0.0613353	0.0234377	2.61695	0.00894912
X37121	1	1740	0.653644	178.833	0.653644	0.102778	6.35978	0.0117622	0.0167379	0.00688066	2.4326	0.0150917
X37134	1	1740	1.52976	145.382	1.52976	0.0835528	18.309	1.98038e-05	0.0268025	0.00621391	4.3133	1.69906e-05
X37141	1	1740	0.373905	48.9209	0.373905	0.0281155	13.2989	0.000273375	0.0134939	0.00359012	3.75863	0.000176518
X37154	1	1740	0.327409	66.2425	0.327409	0.0380704	8.60008	0.00340542	0.0125733	0.00419115	2.99997	0.00273864
X37161	1	1740	0.478228	78.8969	0.478228	0.045343	10.5469	0.00118599	0.0153278	0.00457749	3.34851	0.000829909
X37163	1	1740	3.26354	738.139	3.26354	0.424218	7.69309	0.00560243	0.0387826	0.0139986	2.77047	0.0056573
X37164	1	1740	0.633239	144.304	0.633239	0.0829334	7.63551	0.00578328	0.0173151	0.00618461	2.79971	0.00517166
X37187	1	1740	42.0527	3741.17	42.0527	2.1501	19.5585	1.03602e-05	0.135202	0.0314616	4.29735	1.82466e-05
X37201	1	1740	29.9691	2109.94	29.9691	1.21261	24.7146	7.30227e-07	0.118163	0.0237065	4.98439	6.83725e-07
X37209	1	1740	15.6156	3873.94	15.6156	2.22641	7.01382	0.00816138	0.0814425	0.0320909	2.53787	0.01124
X37210	1	1740	3.75831	119.173	3.75831	0.0684903	54.8736	1.99405e-13	0.04201	0.00562688	7.46594	1.30363e-13
X37281	1	1740	0.436294	92.1208	0.436294	0.052943	8.24082	0.00414539	0.0144754	0.00493113	2.93552	0.00337375
X37285	1	1740	0.272915	72.0676	0.272915	0.0414182	6.58925	0.0103426	0.0115677	0.00435174	2.65817	0.00792896
X37292	1	1740	0.220631	51.9607	0.220631	0.0298625	7.38822	0.00663038	0.0103871	0.00370598	2.80281	0.00512248
X37293	1	1740	0.328902	61.7628	0.328902	0.0354959	9.26593	0.00236954	0.0126258	0.00403886	3.12608	0.00180098
X37295	1	1740	23.8962	2100.64	23.8962	1.20727	19.7936	9.1735e-06	0.100112	0.0236122	4.23982	2.355e-05
X37297	1	1740	0.344268	135.931	0.344268	0.0781214	4.40683	0.0359391	0.0129652	0.00598268	2.16712	0.0303617
X37302	1	1740	0.824313	89.2329	0.824313	0.0512833	16.0737	6.34987e-05	0.0189462	0.00485679	3.90097	9.9472e-05
X37305	1	1740	24.4433	4119.98	24.4433	2.3678	10.3232	0.00133773	-0.112619	0.0330944	-3.40295	0.00068181
X37306	1	1740	17.9906	3888.73	17.9906	2.2349	8.04983	0.00460353	-0.0966509	0.0321515	-3.00611	0.00268419
X37335	1	1740	32.6765	1479.23	32.6765	0.850132	38.437	7.04653e-10	0.122374	0.0197495	6.1963	7.20754e-10
X37349	1	1740	0.526902	117.248	0.526902	0.067384	7.81938	0.0052257	0.0163913	0.00556697	2.94439	0.00327908
X37351	1	1740	0.89254	189.746	0.89254	0.109049	8.18475	0.00427485	0.0212583	0.00710243	2.9931	0.00280066
X37352	1	1740	0.5421	98.365	0.5421	0.0565316	9.58933	0.00198836	0.0167148	0.00509738	3.27911	0.00106202
X37369	1	1740	0.496367	178.245	0.496367	0.102439	4.84547	0.0278498	0.0163094	0.00685911	2.37777	0.0175257
X37382	1	1740	1.88521	157.721	1.88521	0.0906441	20.798	5.46004e-06	0.0298782	0.00647721	4.61282	4.26418e-06
X37390	1	1740	2.53337	695.217	2.53337	0.39955	6.34057	0.0118898	0.0325455	0.0135933	2.39423	0.0167613
X37391	1	1740	0.507665	96.9288	0.507665	0.0557062	9.11326	0.00257452	0.0157159	0.00507114	3.09908	0.00197244
X37397	1	1740	0.901931	74.9272	0.901931	0.0430616	20.9451	5.06094e-06	-0.0194729	0.00443413	-4.3916	1.19331e-05
X37399	1	1740	0.569236	116.714	0.569236	0.0670769	8.48632	0.00362392	0.0169961	0.00554881	3.06302	0.00222495
X37404	1	1740	6.03287	217.255	6.03287	0.124859	48.3175	5.10791e-12	0.0531791	0.00758706	7.00917	3.42238e-12
X37417	1	1740	3.23033	1375.21	3.23033	0.790349	4.08722	0.0433615	-0.0405774	0.0191089	-2.12348	0.0338551
X37421	1	1740	0.261676	72.5903	0.261676	0.0417186	6.27242	0.012354	0.0116708	0.0043803	2.66438	0.00778471
X37424	1	1740	2.39133	194.648	2.39133	0.111867	21.3767	4.05152e-06	0.0342204	0.0071906	4.75904	2.10681e-06
X37468	1	1740	2.33937	105.051	2.33937	0.060374	38.7479	6.02979e-10	0.0327661	0.00527914	6.20672	6.75565e-10
X37469	1	1740	1.15586	209.316	1.15586	0.120297	9.60845	0.00196787	0.0242013	0.00746001	3.24414	0.00120052
X37470	1	1740	1.6002	77.1131	1.6002	0.0443179	36.1073	2.26939e-09	0.0270626	0.00451972	5.98767	2.58254e-09
X37471	1	1740	0.784805	110.002	0.784805	0.0632197	12.4139	0.000437154	0.0195918	0.00539349	3.63249	0.000288877
X37472	1	1740	0.910228	159.028	0.910228	0.0913953	9.95925	0.00162783	0.0210912	0.00648531	3.25214	0.00116742
X37473	1	1740	0.924697	247.668	0.924697	0.142338	6.49648	0.010894	0.0216067	0.00811883	2.66131	0.00785567
X37503	1	1740	14.4536	1802.65	14.4536	1.036	13.9512	0.000193659	0.0824486	0.0218754	3.769	0.000169398
X37512	1	1740	0.719449	58.6546	0.719449	0.0337095	21.3426	4.12327e-06	0.0182356	0.00394434	4.62324	4.0579e-06
X37513	1	1740	0.203	71.3844	0.203	0.0410255	4.94813	0.0262467	-0.009151	0.0043582	-2.09972	0.0358979
X37515	1	1740	0.498197	81.0316	0.498197	0.0465699	10.6979	0.00109357	0.0152781	0.00463248	3.29804	0.000993347
X37517	1	1740	0.2031	19.7097	0.2031	0.0113274	17.9299	2.41154e-05	-0.00956282	0.00228958	-4.17666	3.1054e-05
X37519	1	1740	0.283009	81.0432	0.283009	0.0465765	6.07622	0.0137973	0.0117441	0.00463095	2.536	0.0113
X37521	1	1740	0.253368	113.299	0.253368	0.0651142	3.89113	0.0486997	0.0113664	0.00546969	2.07807	0.03785
X37522	1	1740	0.924474	189.096	0.924474	0.108676	8.50671	0.00358374	0.0209602	0.00708663	2.95771	0.00314136
X37523	1	1740	0.570182	93.3266	0.570182	0.053636	10.6306	0.00113382	0.0159003	0.00498304	3.19087	0.00144387
X37592	1	1740	1.17962	109.275	1.17962	0.0628016	18.7833	1.5482e-05	0.0239555	0.00537184	4.45946	8.74483e-06
X37593	1	1740	1.65396	109.292	1.65396	0.0628115	26.3322	3.19611e-07	0.0274616	0.00538907	5.0958	3.85243e-07
X37600	1	1740	0.541102	122.06	0.541102	0.0701493	7.71357	0.00553952	0.0152912	0.00569422	2.6854	0.00731357
X37617	1	1740	0.210261	52.3535	0.210261	0.0300882	6.98816	0.00827873	0.00983247	0.00372169	2.64194	0.00831757
X37619	1	1740	0.219662	59.703	0.219662	0.0343121	6.4019	0.0114874	0.0102365	0.00397312	2.57644	0.0100646
X37621	1	1740	0.307314	31.1076	0.307314	0.0178779	17.1896	3.54565e-05	0.0122833	0.00287071	4.27885	1.98133e-05
X37622	1	1740	0.519932	70.6874	0.519932	0.040625	12.7983	0.000356422	0.0161768	0.00433076	3.73533	0.000193544
X37623	1	1740	1.03791	331.603	1.03791	0.190576	5.44614	0.0197249	0.0232458	0.00937508	2.47953	0.0132501
X37625	1	1740	0.888049	70.7782	0.888049	0.0406772	21.8317	3.20524e-06	0.020293	0.00433385	4.68243	3.05577e-06
X37634	1	1740	32.0619	3529.38	32.0619	2.02838	15.8067	7.30258e-05	0.12005	0.0306016	3.92301	9.08664e-05
X37636	1	1740	39.7463	3646.04	39.7463	2.09543	18.9681	1.4067e-05	0.133847	0.0311087	4.30255	1.78273e-05
X37640	1	1740	3.02397	851.808	3.02397	0.489545	6.17711	0.0130346	0.0365941	0.0150196	2.43643	0.0149333
X37642	1	1740	0.882378	139.023	0.882378	0.0798985	11.0437	0.00090833	0.0198597	0.00606169	3.27627	0.00107267
X37643	1	1740	6.89458	1537.54	6.89458	0.883646	7.80242	0.00527476	0.059544	0.0201949	2.94846	0.00323642
X37644	1	1740	3.41942	1174.03	3.41942	0.674728	5.06786	0.0244978	0.0396501	0.0176717	2.24371	0.0249773
X37653	1	1740	1.69366	681.098	1.69366	0.391436	4.32678	0.0376631	0.0295359	0.0134392	2.19773	0.0281001
X37654	1	1740	4.19244	661.66	4.19244	0.380264	11.0251	0.000917463	0.0450561	0.0132107	3.41057	0.000663158
X37703	1	1740	0.691315	103.969	0.691315	0.059752	11.5697	0.000685513	0.0184498	0.00525755	3.50919	0.000460964
X37705	1	1740	1.21455	108.194	1.21455	0.0621804	19.5327	1.04997e-05	0.0238842	0.00536224	4.45415	8.96164e-06
X37706	1	1740	2.06619	160.545	2.06619	0.0922672	22.3936	2.40065e-06	0.0312245	0.00653168	4.78047	1.89683e-06
X37729	1	1740	0.220657	45.3455	0.220657	0.0260606	8.46705	0.00366232	0.010337	0.00346654	2.98193	0.00290433
X37731	1	1740	0.59022	79.9996	0.59022	0.0459768	12.8374	0.000349119	0.0163415	0.00459753	3.55441	0.000389003
X37733	1	1740	0.313281	53.7201	0.313281	0.0308736	10.1472	0.00147081	0.0122881	0.00376598	3.26293	0.00112416
X37736	1	1740	1.97778	47.3829	1.97778	0.0272315	72.6284	3.33911e-17	0.0302778	0.00354959	8.52995	3.14415e-17
X37796	1	1740	0.182349	37.6549	0.182349	0.0216407	8.42621	0.00374508	0.00967322	0.00315663	3.06441	0.00221467
X37806	1	1740	0.855873	170.366	0.855873	0.0979112	8.74132	0.00315269	0.0204401	0.00671256	3.04505	0.00236148
X37807	1	1740	0.62509	61.7074	0.62509	0.035464	17.626	2.82465e-05	0.0171946	0.00402558	4.27135	2.04847e-05
X37808	1	1740	0.716991	79.3561	0.716991	0.045607	15.7211	7.63739e-05	0.0186063	0.00457575	4.06628	4.99127e-05
X37809	1	1740	1.77523	170.548	1.77523	0.0980159	18.1117	2.19411e-05	0.0294631	0.00670429	4.39467	1.17673e-05
X37823	1	1740	3.17152	1159.88	3.17152	0.666597	4.75777	0.0292998	-0.0379782	0.0175979	-2.15811	0.0310563
X37826	1	1740	0.265014	75.9855	0.265014	0.0436698	6.06859	0.0138569	-0.0109049	0.00447454	-2.43709	0.0149059
X37847	1	1740	0.397145	61.5464	0.397145	0.0353715	11.2278	0.000823041	0.0140484	0.00403792	3.47912	0.000515511
X37848	1	1740	0.791365	52.0676	0.791365	0.0299239	26.4459	3.01604e-07	0.0191352	0.00370989	5.15789	2.78423e-07
X37859	1	1740	2.29883	165.778	2.29883	0.0952749	24.1284	9.85747e-07	0.0330749	0.00661995	4.99625	6.43576e-07
X37897	1	1740	1.09146	221.769	1.09146	0.127453	8.56363	0.00347394	0.0236709	0.00764317	3.09701	0.00198624
X37898	1	1740	1.16979	325.726	1.16979	0.187199	6.24888	0.0125186	0.0245841	0.00927025	2.65193	0.00807632
X37901	1	1740	32.0116	6700.74	32.0116	3.851	8.31254	0.00398561	-0.116662	0.0421643	-2.76684	0.00572052
X37916	1	1740	3.08675	943.279	3.08675	0.542115	5.69391	0.0171302	0.039302	0.0157881	2.48934	0.0128915
X37917	1	1740	2.39124	753.236	2.39124	0.432894	5.52384	0.0188702	0.0347669	0.0141091	2.46416	0.0138302
X37919	1	1740	0.356095	118.334	0.356095	0.0680078	5.23609	0.0222424	0.0131953	0.00558882	2.36101	0.0183355
X37920	1	1740	0.737158	80.3804	0.737158	0.0461956	15.9573	6.74874e-05	0.0187459	0.0046013	4.07406	4.82896e-05
X37958	1	1740	4.73819	209.872	4.73819	0.120616	39.2832	4.6113e-10	-0.0456859	0.00746065	-6.12357	1.12971e-09
X37965	1	1740	1.77718	478.149	1.77718	0.274798	6.46721	0.0110742	-0.0265661	0.011267	-2.35787	0.0184907
X37975	1	1740	1.85463	685.917	1.85463	0.394205	4.70472	0.030215	0.0303551	0.0134902	2.25016	0.0245641
X37980	1	1740	0.965426	269.344	0.965426	0.154795	6.23679	0.0126041	0.0218219	0.0084384	2.58603	0.00978998
X37982	1	1740	0.263463	67.9663	0.263463	0.0390611	6.7449	0.00948083	0.0111865	0.00424961	2.63235	0.00855503
X37984	1	1740	0.576655	51.0144	0.576655	0.0293186	19.6686	9.78665e-06	0.016408	0.00367532	4.46439	8.54818e-06
X37986	1	1740	0.380566	35.5791	0.380566	0.0204478	18.6116	1.69241e-05	0.0133643	0.00307224	4.35001	1.44066e-05
X37994	1	1740	0.242741	77.9953	0.242741	0.0448249	5.41532	0.020075	0.0114076	0.00453208	2.51707	0.0119233
X38000	1	1740	0.42795	101.956	0.42795	0.0585957	7.30343	0.00694919	0.0144667	0.00518884	2.78804	0.00536086
X38067	1	1740	1.38206	557.727	1.38206	0.320533	4.31177	0.0379961	0.0267581	0.0121913	2.19486	0.0283062
X38069	1	1740	1.46883	201.236	1.46883	0.115653	12.7004	0.000375447	0.0270982	0.00731174	3.70611	0.000217082
X38074	1	1740	0.56019	53.6115	0.56019	0.0308112	18.1814	2.11609e-05	0.0161984	0.00376652	4.30063	1.79812e-05
X38105	1	1740	10.6151	1441.25	10.6151	0.828303	12.8155	0.000353182	0.0717871	0.0196017	3.66229	0.000257489
X38128	1	1740	2.34393	312.326	2.34393	0.179498	13.0583	0.00031053	0.0340569	0.00909669	3.74388	0.000187123
X38133	1	1740	0.590463	78.2789	0.590463	0.0449879	13.1249	0.000299753	0.016601	0.00454845	3.64981	0.000270224
X38135	1	1740	0.676225	66.2003	0.676225	0.0380461	17.7738	2.61557e-05	0.0178013	0.00418086	4.2578	2.1752e-05
X38138	1	1740	0.46552	114.814	0.46552	0.0659852	7.05491	0.00797702	0.0150572	0.00552749	2.72405	0.00651347
X38140	1	1740	0.292577	87.5286	0.292577	0.0503038	5.8162	0.0159822	0.012218	0.00480924	2.54053	0.0111551
X38148	1	1740	2.11771	205.428	2.11771	0.118062	17.9373	2.40239e-05	0.0319856	0.00737341	4.33796	1.52109e-05
X38149	1	1740	1.37733	158.575	1.37733	0.0911352	15.113	0.000105066	0.0251948	0.00648414	3.8856	0.000105922
X38189	1	1740	1.81122	183.211	1.81122	0.105294	17.2016	3.52346e-05	0.029563	0.0069592	4.24804	2.27108e-05
X38201	1	1740	1.28082	339.53	1.28082	0.195132	6.56386	0.0104906	0.0263409	0.00949423	2.77441	0.0055896
X38209	1	1740	3.18829	1099.39	3.18829	0.631834	5.04609	0.0248066	0.0364209	0.0170873	2.13146	0.0331919
X38220	1	1740	1.21211	88.8875	1.21211	0.0510848	23.7275	1.21053e-06	0.0244832	0.00485164	5.04639	4.97572e-07
X38221	1	1740	1.40236	101.923	1.40236	0.0585763	23.9408	1.0852e-06	0.0262424	0.00519411	5.05235	4.82505e-07
X38222	1	1740	0.908857	227.714	0.908857	0.13087	6.94472	0.00848133	0.0205096	0.00777944	2.63639	0.00845434
X38224	1	1740	0.584556	118.042	0.584556	0.0678401	8.61667	0.00337469	0.0176452	0.00559835	3.15185	0.00165017
X38230	1	1740	6.87997	513.825	6.87997	0.295302	23.2981	1.5087e-06	0.0572217	0.0116534	4.91029	9.95045e-07
X38231	1	1740	5.21504	856.47	5.21504	0.492224	10.5948	0.00115581	0.0495168	0.0150193	3.29688	0.000997439
X38232	1	1740	10.6879	1077.98	10.6879	0.619529	17.2517	3.43262e-05	0.0719379	0.0168909	4.25896	2.16405e-05
X38240	1	1740	9.03136	2501.27	9.03136	1.43751	6.28264	0.0122833	0.0683528	0.0256968	2.65997	0.00788689
X38241	1	1740	0.835325	359.924	0.835325	0.206853	4.03825	0.044634	0.0199261	0.00975127	2.04343	0.0411608
X38257	1	1740	26.3212	4165.73	26.3212	2.3941	10.9942	0.000932768	0.109755	0.0332277	3.30311	0.00097567
X38258	1	1740	0.431223	65.3044	0.431223	0.0375312	11.4897	0.000715459	0.0144699	0.00414945	3.48718	0.000500332
X38260	1	1740	0.302237	90.6418	0.302237	0.052093	5.80187	0.0161125	0.0122118	0.00488721	2.49872	0.0125563
X38269	1	1740	0.324226	109.755	0.324226	0.0630775	5.14012	0.0235013	-0.0119454	0.0054009	-2.21175	0.0271141
X38271	1	1740	0.854137	123.534	0.854137	0.0709967	12.0307	0.00053607	0.0198576	0.00572879	3.46628	0.000540599
X38302	1	1740	1.98126	545.339	1.98126	0.313413	6.32154	0.0120176	0.032871	0.0120385	2.73049	0.00638816
X38305	1	1740	0.491406	95.6378	0.491406	0.0549642	8.94048	0.00282834	-0.0136665	0.00503169	-2.71608	0.00667174
X38320	1	1740	1.72005	746.051	1.72005	0.428765	4.01163	0.0453423	0.0290238	0.0140726	2.06244	0.039315
X38321	1	1740	37.1293	4041.41	37.1293	2.32265	15.9858	6.64891e-05	0.128535	0.0327056	3.93006	8.82659e-05
X38331	1	1740	3.28118	331.947	3.28118	0.190774	17.1993	3.52781e-05	0.0390916	0.00937231	4.17096	3.18334e-05
X38354	1	1740	7.31032	2266.61	7.31032	1.30265	5.61188	0.0179478	-0.0529037	0.0245609	-2.15398	0.0313795
X38376	1	1740	1.36243	421.643	1.36243	0.242323	5.62234	0.0178413	-0.0246175	0.0105925	-2.32406	0.0202376
X38414	1	1740	0.796423	104.723	0.796423	0.0601858	13.2327	0.00028312	0.0197641	0.00526702	3.75243	0.000180903
X38415	1	1740	1.02251	188.809	1.02251	0.108511	9.42312	0.00217579	0.0228036	0.00706892	3.22589	0.00127924
X38416	1	1740	1.63384	358.984	1.63384	0.206313	7.91924	0.00494621	0.0290472	0.00977551	2.97143	0.00300503
X38466	1	1740	0.656559	203.051	0.656559	0.116696	5.62625	0.0178017	0.0185235	0.00731119	2.53358	0.0113779
X38486	1	1740	1.44467	453.891	1.44467	0.260857	5.53816	0.0187169	-0.0229881	0.010967	-2.09611	0.0362174
X38489	1	1740	9.08654	3981.94	9.08654	2.28847	3.97057	0.046458	0.0680903	0.0325168	2.09401	0.0364046
X38491	1	1740	0.903846	153.553	0.903846	0.0882489	10.242	0.00139754	0.0206415	0.00638276	3.23395	0.00124393
X38496	1	1740	2.27914	315.207	2.27914	0.181153	12.5813	0.000399956	0.033826	0.00912103	3.70857	0.000215005
X38506	1	1740	0.700685	72.8791	0.700685	0.0418845	16.729	4.5086e-05	0.0182692	0.00438691	4.16448	3.27417e-05
X38507	1	1740	0.664614	74.7902	0.664614	0.0429829	15.4623	8.74692e-05	0.0179326	0.00444962	4.03015	5.81586e-05
X38536	1	1740	0.524935	212.871	0.524935	0.12234	4.29081	0.038466	0.0166053	0.00752481	2.20674	0.0274628
X38583	1	1740	4.45199	317.21	4.45199	0.182305	24.4205	8.48795e-07	0.045242	0.00918668	4.92474	9.25197e-07
X38590	1	1740	26.0411	4416.42	26.0411	2.53817	10.2598	0.0013842	0.109377	0.034153	3.20256	0.00138689
X38597	1	1740	1.6744	242.165	1.6744	0.139175	12.0308	0.000536017	0.0291761	0.00801862	3.63854	0.000282226
X38602	1	1740	0.54788	93.0344	0.54788	0.0534681	10.2469	0.00139388	0.0164443	0.00495296	3.3201	0.000918538
X38616	1	1740	2.68759	106.324	2.68759	0.0611057	43.9826	4.40878e-11	0.0355922	0.00529888	6.71694	2.50939e-11
X38654	1	1740	0.159038	69.0731	0.159038	0.0396972	4.00628	0.045486	0.00941297	0.00427422	2.20227	0.0277779
X38656	1	1740	0.330051	68.5373	0.330051	0.0393893	8.37922	0.00384266	0.0128549	0.00427111	3.00974	0.00265251
X38657	1	1740	0.341892	84.7741	0.341892	0.0487207	7.01737	0.00814528	0.0133655	0.00473241	2.82426	0.00479331
X38690	1	1740	0.230247	56.7627	0.230247	0.0326222	7.05799	0.0079634	0.0106444	0.00388075	2.74286	0.00615337
X38696	1	1740	0.632559	137.753	0.632559	0.0791685	7.99003	0.00475732	0.0173499	0.00605136	2.8671	0.00419262
X38703	1	1740	10.6502	2733.48	10.6502	1.57097	6.77938	0.00930015	-0.0648687	0.0269182	-2.40985	0.0160629
X38711	1	1740	0.316268	60.2294	0.316268	0.0346146	9.13683	0.00254173	0.0121387	0.00398899	3.04306	0.00237708
X38712	1	1740	0.626418	98.7858	0.626418	0.0567735	11.0336	0.00091326	0.0177844	0.00512097	3.47285	0.00052762
X38717	1	1740	0.681211	117.043	0.681211	0.067266	10.1271	0.00148683	0.0176547	0.00556765	3.17094	0.0015461
X38735	1	1740	16.1249	3092.53	16.1249	1.77732	9.07259	0.0026321	0.0882578	0.0286825	3.07707	0.00212326
X38756	1	1740	3.6985	801.156	3.6985	0.460434	8.03262	0.00464726	0.0423745	0.0145318	2.91599	0.00359124
X38770	1	1740	0.572635	95.2626	0.572635	0.0547486	10.4593	0.00124318	0.0169995	0.00502299	3.38434	0.000729428
X38771	1	1740	0.613887	80.7457	0.613887	0.0464056	13.2287	0.000283721	0.0172317	0.00462019	3.72965	0.000197926
X38791	1	1740	7.67154	1190.3	7.67154	0.684081	11.2144	0.000828985	0.0591907	0.0177931	3.32661	0.000897502
X38812	1	1740	0.833846	87.1841	0.833846	0.0501058	16.6417	4.71878e-05	0.0198497	0.00479934	4.13593	3.70458e-05
X38813	1	1740	2.62014	288.89	2.62014	0.166029	15.7812	7.4006e-05	0.0337632	0.00876519	3.85197	0.000121442
X38816	1	1740	0.679468	221.317	0.679468	0.127193	5.342	0.0209339	0.018562	0.00766655	2.42117	0.0155728
X38863	1	1740	27.7229	4011.78	27.7229	2.30562	12.024	0.000537967	-0.112219	0.0326482	-3.43723	0.000601601
X38866	1	1740	27.7427	3935.03	27.7427	2.26151	12.2674	0.000472596	-0.113203	0.03233	-3.50148	0.000474425
X38873	1	1740	7.08007	1617.39	7.08007	0.929532	7.61682	0.00584327	0.0584036	0.0207207	2.81862	0.00487799
X38874	1	1740	2.06343	253.174	2.06343	0.145502	14.1814	0.00017152	0.0313312	0.00818817	3.82639	0.000134654
X38882	1	1740	0.231375	101.66	0.231375	0.0584253	3.96018	0.0467448	0.010502	0.00518782	2.02435	0.043087
X38883	1	1740	1.07462	326.482	1.07462	0.187633	5.72723	0.0168092	0.0231093	0.00930715	2.48297	0.0131234
X38886	1	1740	0.786487	112.556	0.786487	0.0646871	12.1583	0.00050083	0.0191004	0.00546592	3.49446	0.000486981
X38888	1	1740	0.229883	94.0042	0.229883	0.0540254	4.25509	0.0392809	0.0107025	0.00499058	2.14453	0.0321293
X38893	1	1740	0.831983	122.567	0.831983	0.070441	11.8111	0.000602651	0.0203884	0.00570939	3.57103	0.00036529
X38910	1	1740	1.82649	321.67	1.82649	0.184868	9.87995	0.00169908	0.0290593	0.00923958	3.14509	0.00168856
X38911	1	1740	102.324	6166.82	102.324	3.54415	28.8713	8.77895e-08	0.216694	0.0404823	5.35281	9.81635e-08
X38970	1	1740	22.2128	3674.16	22.2128	2.11159	10.5195	0.0012036	-0.101234	0.0312622	-3.23821	0.00122559
X38989	1	1740	8.28809	1331.41	8.28809	0.765175	10.8316	0.00101778	-0.058869	0.0188052	-3.13046	0.00177447
X38996	1	1740	0.334101	56.7028	0.334101	0.0325878	10.2523	0.00138978	0.0123384	0.00388945	3.17226	0.00153911
X39000	1	1740	0.761093	94.7242	0.761093	0.0544392	13.9806	0.000190684	0.0191632	0.00500802	3.82651	0.000134589
X39001	1	1740	43.0377	3972.99	43.0377	2.28333	18.8487	1.49655e-05	0.141427	0.0324333	4.36054	1.37381e-05
X39002	1	1740	0.15416	69.6953	0.15416	0.0400548	3.84872	0.0499431	0.00885785	0.00430219	2.05892	0.0396513
X39003	1	1740	0.150735	46.4172	0.150735	0.0266766	5.65046	0.0175583	0.00805026	0.00351174	2.29238	0.0220029
X39033	1	1740	0.717852	169.214	0.717852	0.0972494	7.38156	0.0066549	0.0179088	0.00669599	2.67456	0.00755307
X39038	1	1740	0.36418	158.094	0.36418	0.0908585	4.00821	0.0454343	0.0132534	0.00644983	2.05485	0.0400437
X39039	1	1740	1.40978	398.46	1.40978	0.229	6.15624	0.0131888	0.0268297	0.0102701	2.61241	0.00906839
X39041	1	1740	0.437893	133.407	0.437893	0.0766708	5.71134	0.0169615	0.0150043	0.00593277	2.52905	0.0115254
X39051	1	1740	0.464309	184.831	0.464309	0.106225	4.37101	0.0367001	0.0160644	0.00699658	2.29603	0.0217931
X39054	1	1740	5.78703	1182.11	5.78703	0.679374	8.51817	0.00356134	0.0519547	0.017703	2.9348	0.00338165
X39056	1	1740	14.7383	1320.4	14.7383	0.758849	19.4219	1.11192e-05	0.0840073	0.0187087	4.49028	7.58268e-06
X39090	1	1740	3.15688	194.531	3.15688	0.1118	28.2369	1.21176e-07	0.0381437	0.00718093	5.31181	1.22593e-07
X39091	1	1740	4.02666	226.527	4.02666	0.130188	30.9296	3.09163e-08	0.0430457	0.00776239	5.54542	3.38556e-08
X39092	1	1740	8.84253	748.535	8.84253	0.430192	20.5548	6.1901e-06	0.0652563	0.0141015	4.62761	3.97415e-06
X39119	1	1740	0.624153	56.5243	0.624153	0.0324852	19.2134	1.23873e-05	0.017098	0.00386501	4.4238	1.0302e-05
X39122	1	1740	0.782014	52.3434	0.782014	0.0300824	25.9957	3.79462e-07	0.0191808	0.00372397	5.15063	2.89249e-07
X39198	1	1740	8.14339	2223.61	8.14339	1.27793	6.3723	0.0116798	0.0626321	0.0242002	2.58808	0.00973205
X39199	1	1740	4.54015	1177.48	4.54015	0.676715	6.70911	0.00967226	0.0480333	0.0176633	2.71938	0.00660584
X39202	1	1740	16.2408	1504.18	16.2408	0.864474	18.787	1.54523e-05	0.0861941	0.0200004	4.30962	1.72733e-05
X39204	1	1740	0.475342	48.3822	0.475342	0.0278059	17.095	3.72482e-05	0.0149509	0.00359216	4.16211	3.3081e-05
X39206	1	1740	0.424523	137.44	0.424523	0.0789885	5.37449	0.0205487	0.0147496	0.00605236	2.437	0.0149099
X39207	1	1740	1.14206	191.332	1.14206	0.109961	10.386	0.00129322	0.0238035	0.00714219	3.3328	0.000877875
X39208	1	1740	1.47132	145.608	1.47132	0.0836825	17.5822	2.88985e-05	0.0267735	0.00620558	4.31442	1.69058e-05
X39250	1	1740	0.633217	82.0838	0.633217	0.0471746	13.4228	0.000256025	0.0172342	0.00466144	3.69718	0.0002248
X39251	1	1740	0.428226	126.653	0.428226	0.0727889	5.88312	0.0153878	0.0142528	0.00579416	2.45986	0.0139964
X39252	1	1740	1.05929	82.0952	1.05929	0.0471812	22.4516	2.33009e-06	0.0222633	0.00467618	4.76101	2.08666e-06
X39253	1	1740	1.29072	229.13	1.29072	0.131684	9.80166	0.00177252	0.0246552	0.00778159	3.1684	0.00155957
X39255	1	1740	1.36076	56.4729	1.36076	0.0324557	41.9266	1.22947e-10	0.0252026	0.00386921	6.51363	9.5883e-11
X39276	1	1740	14.7111	3434.44	14.7111	1.97381	7.45315	0.00639641	-0.0820124	0.0302078	-2.71494	0.0066946
X39327	1	1740	0.397072	85.0174	0.397072	0.0488606	8.12664	0.00441337	0.0140744	0.00475354	2.96081	0.00311001
X39328	1	1740	0.798703	147.388	0.798703	0.084706	9.42911	0.00216872	0.019554	0.00624462	3.13133	0.00176926
X39331	1	1740	1.00831	93.2298	1.00831	0.0535803	18.8186	1.52007e-05	0.0216657	0.00497395	4.35583	1.40336e-05
X39332	1	1740	1.39765	133.563	1.39765	0.0767604	18.208	2.08703e-05	0.024857	0.00595374	4.17502	3.12772e-05
X39343	1	1740	0.951715	142.884	0.951715	0.0821174	11.5897	0.000678244	0.021887	0.00615571	3.55556	0.000387314
X39346	1	1740	1.47551	443	1.47551	0.254598	5.79544	0.0161714	0.0274931	0.0108643	2.53059	0.0114751
X39347	1	1740	2.64395	615.902	2.64395	0.353967	7.46948	0.00633886	0.0346225	0.0127688	2.71149	0.00676442
X39356	1	1740	31.9059	3761.27	31.9059	2.16165	14.76	0.00012648	0.119945	0.0315468	3.80212	0.000148436
X39358	1	1740	31.6635	3833.69	31.6635	2.20327	14.3712	0.000155201	0.118291	0.0319045	3.70766	0.000215774
X39371	1	1740	7.28365	1550.42	7.28365	0.891044	8.17428	0.00429947	0.0591926	0.0203163	2.91355	0.0036193
X39375	1	1740	10.0558	2802.84	10.0558	1.61083	6.24261	0.0125628	0.068993	0.0272753	2.52951	0.0115103
X39378	1	1740	0.792357	104.036	0.792357	0.0597906	13.2522	0.000280219	0.0194701	0.00524139	3.71467	0.000209921
X39379	1	1740	1.1068	70.1355	1.1068	0.0403078	27.4587	1.80026e-07	0.0224757	0.00431661	5.20679	2.15056e-07
X39383	1	1740	0.349902	86.1576	0.349902	0.0495159	7.06647	0.00792595	0.0131159	0.00476881	2.75035	0.00601518
X39388	1	1740	0.661687	142.998	0.661687	0.082183	8.05138	0.0045996	0.0185269	0.00615463	3.01024	0.00264814
X39391	1	1740	0.881756	164.196	0.881756	0.0943653	9.34407	0.00227112	0.0210859	0.00660005	3.19481	0.00142443
X39395	1	1740	0.523616	81.2542	0.523616	0.0466978	11.2129	0.000829664	0.016224	0.0046429	3.49437	0.00048715
X39421	1	1740	1.10289	141.867	1.10289	0.0815327	13.527	0.000242306	0.0234056	0.00612318	3.82247	0.000136799
X39423	1	1740	1.23573	225.356	1.23573	0.129515	9.54125	0.00204082	0.0241784	0.00772757	3.12885	0.00178417
X39426	1	1740	1.29749	128.198	1.29749	0.0736768	17.6105	2.84751e-05	0.0250961	0.00581886	4.31289	1.70224e-05
X39433	1	1740	15.3268	2583.88	15.3268	1.48499	10.3211	0.0013392	0.0837018	0.0262059	3.194	0.00142839
X39443	1	1740	4.89688	1296.02	4.89688	0.744841	6.57439	0.0104289	0.0472413	0.0185382	2.54832	0.01091
X39444	1	1740	1.2788	126.614	1.2788	0.0727666	17.574	2.90219e-05	0.0247416	0.00578545	4.27652	2.00191e-05
X39447	1	1740	0.420032	81.1672	0.420032	0.0466478	9.00433	0.0027317	0.0141794	0.00463389	3.05995	0.00224776
X39448	1	1740	1.13762	136.449	1.13762	0.0784192	14.5069	0.000144496	0.0234838	0.00600814	3.90866	9.63861e-05
X39451	1	1740	0.704414	62.6881	0.704414	0.0360277	19.552	1.03951e-05	0.0182168	0.00407101	4.47477	8.1477e-06
X39498	1	1740	0.653857	61.2648	0.653857	0.0352096	18.5704	1.729e-05	0.0173189	0.0040321	4.29526	1.84176e-05
X39499	1	1740	0.792129	133.583	0.792129	0.0767719	10.318	0.0013415	0.0192724	0.00595543	3.23612	0.00123457
X39501	1	1740	1.34478	418.456	1.34478	0.240492	5.59179	0.0181541	-0.0269151	0.0104585	-2.57351	0.0101498
X39512	1	1740	8.47517	597.2	8.47517	0.343218	24.6932	7.38248e-07	-0.0632344	0.012618	-5.01144	5.95467e-07
X39513	1	1740	7.24493	822.378	7.24493	0.472631	15.3289	9.38068e-05	-0.0583963	0.0147919	-3.94786	8.2009e-05
X39557	1	1740	0.426335	83.3537	0.426335	0.0479044	8.89969	0.00289187	0.0148329	0.00469522	3.15916	0.00160958
X39558	1	1740	0.538711	142.794	0.538711	0.0820654	6.56441	0.0104873	0.0165684	0.00613649	2.69997	0.00700206
X39568	1	1740	0.577995	100.7	0.577995	0.0578736	9.98719	0.00160346	0.0165609	0.00516084	3.20895	0.00135661
X39570	1	1740	1.79429	125.064	1.79429	0.0718759	24.9638	6.42852e-07	0.029065	0.00575027	5.05454	4.77071e-07
X39573	1	1740	1.19491	120.091	1.19491	0.069018	17.313	3.32479e-05	0.0238813	0.00562303	4.24705	2.28108e-05
X39574	1	1740	0.847565	127.823	0.847565	0.0734613	11.5376	0.000697389	0.0203368	0.00580767	3.50171	0.000474015
X39577	1	1740	2.35703	275.443	2.35703	0.1583	14.8896	0.000118148	-0.0325596	0.00855712	-3.80497	0.00014675
X39598	1	1740	17.1394	6769.56	17.1394	3.89055	4.40538	0.0359695	-0.0949672	0.0424154	-2.23898	0.025284
X39600	1	1740	12.1241	1213.36	12.1241	0.697331	17.3865	3.19992e-05	-0.0743921	0.0179436	-4.14588	3.54886e-05
X39607	1	1740	7.56275	2742.09	7.56275	1.57591	4.79897	0.0286091	0.0602048	0.0270104	2.22895	0.0259454
X39617	1	1740	0.284924	66.0808	0.284924	0.0379775	7.50244	0.0062244	0.0120269	0.00417186	2.88287	0.00398935
X39623	1	1740	0.515694	110.624	0.515694	0.063577	8.11132	0.00445065	0.015682	0.00540988	2.89877	0.00379347
X39708	1	1740	1.86198	231.15	1.86198	0.132845	14.0162	0.00018714	0.0290031	0.00782759	3.70524	0.00021783
X39712	1	1740	0.826403	341.573	0.826403	0.196306	4.20977	0.0403412	0.0206729	0.009522	2.17107	0.0300613
X39716	1	1740	0.279685	104.394	0.279685	0.0599964	4.6617	0.0309789	0.0117484	0.00526547	2.23121	0.0257947
X39722	1	1740	0.485706	156.075	0.485706	0.089698	5.4149	0.0200798	0.0156509	0.00643243	2.43313	0.0150696
X39728	1	1740	0.303155	133.311	0.303155	0.0766157	3.95682	0.0468382	0.0124692	0.00594695	2.09673	0.0361619
X39736	1	1740	3.87059	644.024	3.87059	0.370129	10.4574	0.00124447	0.0424521	0.0130679	3.24857	0.00118208
X39739	1	1740	1.40912	166.525	1.40912	0.0957037	14.7238	0.00012891	0.0256573	0.00663691	3.86585	0.000114793
X39747	1	1740	7.76066	2764.41	7.76066	1.58874	4.8848	0.027224	-0.0589887	0.0270827	-2.17809	0.0295335
X39756	1	1740	21.7596	1942.78	21.7596	1.11654	19.4884	1.07432e-05	0.104267	0.0226824	4.59685	4.59994e-06
X39821	1	1740	2.10819	800.341	2.10819	0.459966	4.58335	0.0324226	0.0310855	0.0145896	2.13066	0.0332576
X39838	1	1740	43.6513	4142.34	43.6513	2.38065	18.3358	1.95291e-05	0.139734	0.0331431	4.21608	2.61423e-05
X39843	1	1740	28.7266	2528.85	28.7266	1.45336	19.7656	9.30724e-06	0.112021	0.0259271	4.32062	1.64423e-05
X39902	1	1740	54.0394	3928.46	54.0394	2.25774	23.9352	1.0883e-06	0.157174	0.0322241	4.87753	1.17271e-06
X39910	1	1740	33.1477	4056.72	33.1477	2.33145	14.2176	0.000168278	0.1218	0.032793	3.71421	0.000210307
X39957	1	1740	3.9618	463.106	3.9618	0.266153	14.8854	0.000118408	0.0415645	0.0111034	3.74341	0.000187469
X39958	1	1740	1.12486	199.286	1.12486	0.114532	9.82128	0.00175382	0.0226362	0.00726847	3.1143	0.001874
X39979	1	1740	0.658804	70.4063	0.658804	0.0404634	16.2815	5.69597e-05	0.0179851	0.00430669	4.17608	3.11332e-05
X39980	1	1740	0.451733	125.026	0.451733	0.0718538	6.28684	0.0122543	-0.0138023	0.00576	-2.39624	0.01667
X39985	1	1740	0.79153	217.413	0.79153	0.12495	6.33478	0.0119286	0.0192675	0.00759454	2.53701	0.0112674
X40015	1	1740	8.70327	1791.92	8.70327	1.02984	8.45108	0.00369445	0.0638696	0.0218542	2.92254	0.00351699
X40016	1	1740	0.791757	302.84	0.791757	0.174046	4.54912	0.0330753	0.0193916	0.00897483	2.16066	0.0308582
X40025	1	1740	15.0199	1778.15	15.0199	1.02193	14.6976	0.0001307	0.0837409	0.0217666	3.84721	0.000123802
X40026	1	1740	152.796	1369.44	152.796	0.787034	194.142	6.48079e-42	0.262937	0.0190011	13.838	2.20377e-41
X40030	1	1740	4.1963	238.585	4.1963	0.137118	30.6035	3.64666e-08	0.0441831	0.0079651	5.54709	3.35404e-08
X40031	1	1740	9.21342	480.341	9.21342	0.276058	33.375	8.98453e-09	0.0641978	0.0112993	5.68157	1.56269e-08
X40054	1	1740	2.03243	116.185	2.03243	0.0667728	30.438	3.96562e-08	0.0309341	0.00553117	5.59269	2.59366e-08
X40059	1	1740	0.773149	187.787	0.773149	0.107924	7.16386	0.00750853	0.0193425	0.00704505	2.74555	0.00610346
X40086	1	1740	7.33003	671.861	7.33003	0.386127	18.9835	1.39552e-05	0.0572342	0.0133713	4.28039	1.96781e-05
X40103	1	1740	0.586763	116.65	0.586763	0.06704	8.75243	0.00313364	0.0170093	0.00554916	3.06521	0.00220879
X40104	1	1740	1.81061	219.276	1.81061	0.12602	14.3676	0.000155493	0.0283443	0.00761205	3.72361	0.000202684
X40108	1	1740	18.4259	2758.39	18.4259	1.58528	11.6231	0.000666243	0.0895913	0.0271174	3.30383	0.000973197
X40119	1	1740	0.371219	116.288	0.371219	0.066832	5.55451	0.0185434	0.0135271	0.00555553	2.43488	0.014997
X40120	1	1740	1.98035	251.965	1.98035	0.144807	13.6758	0.000223982	-0.0304045	0.00818333	-3.71542	0.000209311
X40169	1	1740	3.28421	586.287	3.28421	0.336946	9.74698	0.00182572	0.0395306	0.0124823	3.16693	0.00156743
X40175	1	1740	25.4115	3792.35	25.4115	2.17951	11.6593	0.000653503	-0.107603	0.0317087	-3.39348	0.000705664
X40177	1	1740	20.8226	3450.26	20.8226	1.98291	10.501	0.00121562	-0.0986683	0.0302662	-3.26002	0.00113567
X40205	1	1740	14.6914	3523.28	14.6914	2.02487	7.25549	0.00713634	0.0871198	0.0306134	2.84581	0.00448207
X40206	1	1740	32.0177	3872.28	32.0177	2.22545	14.3871	0.000153905	0.119078	0.0320563	3.71464	0.00020995
X40208	1	1740	8.29397	603.823	8.29397	0.347025	23.9002	1.10798e-06	0.061399	0.0126684	4.84664	1.36794e-06
X40209	1	1740	0.973581	330.121	0.973581	0.189725	5.13155	0.0236172	0.0214681	0.0093328	2.30029	0.0215504
X40210	1	1740	4.75743	598.292	4.75743	0.343846	13.8359	0.000205815	0.0479739	0.0125935	3.80942	0.00014416
X40216	1	1740	18.608	6238.66	18.608	3.58544	5.18989	0.0228395	-0.0904707	0.040791	-2.21791	0.0266904
X40219	1	1740	90.2441	4860.05	90.2441	2.79313	32.3093	1.53874e-08	0.20398	0.0359686	5.67107	1.65977e-08
X40220	1	1740	27.2652	3577.44	27.2652	2.056	13.2612	0.00027888	0.113093	0.0308311	3.66813	0.000251717
X40226	1	1740	0.410355	94.5501	0.410355	0.0543391	7.55175	0.00605708	0.014085	0.00499334	2.82076	0.00484561
X40279	1	1740	39.0527	5584.41	39.0527	3.20943	12.1681	0.000498229	0.134808	0.038445	3.50653	0.000465578
X40282	1	1740	0.928138	57.4495	0.928138	0.033017	28.111	1.29191e-07	0.0209139	0.00390356	5.35764	9.56213e-08
X40283	1	1740	0.868112	139.746	0.868112	0.0803135	10.809	0.00103019	0.020642	0.00609642	3.38592	0.000725269
X40287	1	1740	0.832301	164.676	0.832301	0.0946413	8.79427	0.00306292	0.0206612	0.0066041	3.12854	0.00178603
X40289	1	1740	23.0967	2078.31	23.0967	1.19443	19.3369	1.16196e-05	0.103199	0.0234452	4.40171	1.13961e-05
X40300	1	1740	8.57662	971.257	8.57662	0.558194	15.3649	9.20515e-05	0.0641912	0.0160857	3.99057	6.86661e-05
X40322	1	1740	1.57034	64.8124	1.57034	0.0372485	42.1585	1.09503e-10	0.0273339	0.00413271	6.61404	4.96869e-11
X40323	1	1740	1.03555	105.607	1.03555	0.0606939	17.0618	3.78985e-05	0.0223251	0.00528091	4.22751	2.48616e-05
X40327	1	1740	1.72081	92.1048	1.72081	0.0529338	32.5087	1.39127e-08	0.0284598	0.00492578	5.77773	8.9597e-09
X40328	1	1740	1.01467	357.042	1.01467	0.205197	4.94487	0.0262962	-0.0207075	0.00973187	-2.12781	0.0334941
X40337	1	1740	1.37821	281.678	1.37821	0.161884	8.51356	0.00357033	-0.0242531	0.00865849	-2.80107	0.00514995
X40344	1	1740	1.51719	363.876	1.51719	0.209124	7.25496	0.00713844	-0.0240991	0.00980238	-2.4585	0.0140493
X40347	1	1740	0.858324	146.794	0.858324	0.0843641	10.174	0.00144968	0.0204869	0.00624932	3.27826	0.0010652
X40351	1	1740	1.70819	361.939	1.70819	0.208011	8.21202	0.00421139	0.0281722	0.00980863	2.87219	0.00412609
X40353	1	1740	0.578927	168.518	0.578927	0.0968495	5.97759	0.0145873	0.0168982	0.0066782	2.53035	0.0114828
X40357	1	1740	0.326357	91.7506	0.326357	0.0527303	6.18918	0.0129464	0.0124497	0.00493359	2.52346	0.0117096
X40416	1	1740	0.295399	84.526	0.295399	0.0485782	6.0809	0.013761	0.0122746	0.00473077	2.59464	0.00954901
X40419	1	1740	0.618059	100.11	0.618059	0.0575343	10.7424	0.00106769	0.0170001	0.00514986	3.30108	0.000982721
X40444	1	1740	5.73393	1269.82	5.73393	0.729781	7.85705	0.00511843	0.0507816	0.0183866	2.76187	0.00580784
X40451	1	1740	0.129454	47.5126	0.129454	0.0273061	4.74085	0.0295885	0.00787928	0.00354147	2.22486	0.026219
X40461	1	1740	2.1411	162.609	2.1411	0.0934536	22.9109	1.84044e-06	0.0313976	0.00658606	4.76728	2.02358e-06
X40462	1	1740	4.31586	1290.28	4.31586	0.741542	5.82011	0.0159468	-0.0438009	0.0185141	-2.36581	0.0181001
X40477	1	1740	1.29276	121.479	1.29276	0.0698152	18.5169	1.77769e-05	0.0241707	0.00568918	4.24853	2.26623e-05
X40483	1	1740	0.407212	75.0077	0.407212	0.0431079	9.44635	0.00214855	0.0137917	0.00446177	3.09109	0.00202604
X40484	1	1740	1.12499	121.491	1.12499	0.0698227	16.1121	6.22363e-05	0.0230253	0.00566629	4.06356	5.0492e-05
X40485	1	1740	0.762141	55.6124	0.762141	0.0319612	23.8459	1.13928e-06	0.0189457	0.00382433	4.95399	7.98035e-07
X40487	1	1740	0.872653	138.033	0.872653	0.0793293	11.0004	0.000929691	0.0203379	0.00605412	3.35934	0.000798244
X40488	1	1740	0.308892	54.1039	0.308892	0.0310942	9.93407	0.00165012	0.0118984	0.00377917	3.14841	0.00166962
X40519	1	1740	3.17947	990.428	3.17947	0.569211	5.58575	0.0182166	0.0383371	0.0162479	2.35952	0.0184092
X40520	1	1740	2.95506	315.307	2.95506	0.181211	16.3073	5.61959e-05	0.0376522	0.00915073	4.11466	4.05959e-05
X40537	1	1740	3.40441	1081.9	3.40441	0.62178	5.47525	0.0194001	0.042277	0.0169208	2.49853	0.0125632
X40546	1	1740	0.519027	106.853	0.519027	0.0614099	8.45184	0.00369291	0.0159884	0.00533561	2.99655	0.0027694
X40582	1	1740	1.24005	76.041	1.24005	0.0437017	28.3754	1.12939e-07	0.0241304	0.00448962	5.37471	8.71265e-08
X40599	1	1740	6.72798	914.69	6.72798	0.525684	12.7985	0.000356385	0.0563576	0.0156054	3.61142	0.000313209
X40610	1	1740	38.4424	3879.19	38.4424	2.22942	17.2432	3.44785e-05	0.130304	0.03204	4.06692	4.97764e-05
X40623	1	1740	0.695629	213.281	0.695629	0.122575	5.67512	0.017314	0.0180089	0.00751412	2.39667	0.0166502
X40640	1	1740	0.936463	78.4004	0.936463	0.0450577	20.7837	5.50056e-06	0.0210715	0.0045494	4.63171	3.89714e-06
X40641	1	1740	1.91797	177.519	1.91797	0.102022	18.7995	1.53518e-05	0.0304162	0.00684321	4.44473	9.3586e-06
X40643	1	1740	1.74147	77.0703	1.74147	0.0442933	39.3168	4.53438e-10	0.0287845	0.00450723	6.38629	2.17811e-10
X40644	1	1740	2.38738	81.2768	2.38738	0.0467108	51.1097	1.28039e-12	0.033501	0.00462507	7.24335	6.55981e-13
X40646	1	1740	1.12622	106.287	1.12622	0.0610847	18.437	1.85296e-05	0.0230478	0.00528782	4.35866	1.38551e-05
X40658	1	1740	8.24179	672.287	8.24179	0.386372	21.3313	4.14743e-06	0.061591	0.0133765	4.60444	4.43739e-06
X40659	1	1740	1.5705	525.559	1.5705	0.302046	5.19955	0.0227132	0.0288239	0.0118227	2.43801	0.0148683
X40660	1	1740	2.61567	149.932	2.61567	0.0861677	30.3556	4.13466e-08	0.0347003	0.00630497	5.50365	4.27725e-08
X40663	1	1740	0.640414	120.576	0.640414	0.0692966	9.24164	0.00240101	0.0174198	0.00563064	3.09375	0.00200803
X40685	1	1740	0.690707	220.574	0.690707	0.126766	5.44865	0.0196967	-0.0190021	0.00764257	-2.48635	0.0129996
X40694	1	1740	2.84152	299.589	2.84152	0.172177	16.5034	5.07218e-05	0.036756	0.00890779	4.12628	3.86189e-05
X40700	1	1740	2.8003	870.399	2.8003	0.500229	5.59804	0.0180896	0.0362368	0.0152123	2.38208	0.0173227
X40762	1	1740	5.89494	245.522	5.89494	0.141104	41.7772	1.32472e-10	0.0521811	0.00808616	6.45314	1.41843e-10
X40763	1	1740	4.9533	233.441	4.9533	0.134161	36.9205	1.50814e-09	0.0474587	0.00786837	6.03159	1.98066e-09
X40764	1	1740	3.15315	146.98	3.15315	0.0844714	37.328	1.22907e-09	0.0380472	0.00624011	6.09719	1.32811e-09
X40811	1	1740	20.4822	4254.66	20.4822	2.44521	8.37649	0.00384842	0.0968154	0.0335728	2.88374	0.00397834
X40817	1	1740	3.15011	165.486	3.15011	0.0951066	33.1219	1.02085e-08	0.0377934	0.00662013	5.70885	1.33572e-08
X40833	1	1740	0.193747	82.9544	0.193747	0.0476749	4.06393	0.043962	0.0101218	0.00468006	2.16274	0.0306974
X40834	1	1740	0.728918	135.04	0.728918	0.0776093	9.39215	0.00221265	0.0192692	0.00598292	3.2207	0.00130251
X40860	1	1740	32.4913	4176.78	32.4913	2.40045	13.5355	0.000241211	0.120233	0.0332871	3.612	0.000312508
X40868	1	1740	2.19301	358.096	2.19301	0.205802	10.6559	0.00111847	-0.031913	0.00977309	-3.26539	0.00111448
X40870	1	1740	5.47065	203.025	5.47065	0.116681	46.8855	1.03997e-11	0.0501706	0.00735691	6.81952	1.25793e-11
X40872	1	1740	4.53798	238.473	4.53798	0.137054	33.111	1.02645e-08	0.0455123	0.00797602	5.70614	1.35674e-08
X40873	1	1740	1.2521	365.844	1.2521	0.210255	5.95513	0.0147737	-0.0230288	0.00986293	-2.33489	0.0196631
X40874	1	1740	1.8057	266.71	1.8057	0.153281	11.7803	0.000612614	-0.0282452	0.00842769	-3.35147	0.000821138
X40875	1	1740	2.83437	198.526	2.83437	0.114095	24.8421	6.84119e-07	0.0366702	0.00725669	5.0533	4.80136e-07
X40876	1	1740	2.34569	143.084	2.34569	0.082232	28.5253	1.04657e-07	0.0327251	0.00615888	5.31348	1.21488e-07
X40878	1	1740	1.31263	426.571	1.31263	0.245156	5.35428	0.0207874	-0.0235174	0.0106395	-2.21039	0.0272087
X40879	1	1740	2.367	254.618	2.367	0.146332	16.1756	6.02045e-05	-0.032799	0.00822896	-3.9858	7.00467e-05
X40881	1	1740	2.57777	289.583	2.57777	0.166427	15.4889	8.62573e-05	-0.0343952	0.00877708	-3.91875	9.24722e-05
X40905	1	1740	0.670281	63.2737	0.670281	0.0363642	18.4325	1.85735e-05	0.0177918	0.00409053	4.34953	1.44385e-05
X40913	1	1740	23.2905	3295.44	23.2905	1.89393	12.2975	0.000465087	0.103404	0.0295795	3.49579	0.000484578
X40922	1	1740	9.76516	2316.52	9.76516	1.33133	7.33489	0.00682914	-0.0645071	0.0247861	-2.60255	0.00933223
X40926	1	1740	2.10476	128.85	2.10476	0.0740517	28.4229	1.10245e-07	0.0311646	0.00585937	5.31877	1.18068e-07
X40943	1	1740	0.649018	83.5151	0.649018	0.0479972	13.522	0.000242942	0.0176054	0.00468934	3.75435	0.000179532
X40944	1	1740	0.164937	57.633	0.164937	0.0331224	4.97962	0.0257745	0.0093448	0.00389584	2.39866	0.0165602
X40945	1	1740	0.845788	67.7458	0.845788	0.0389344	21.7234	3.38886e-06	0.0201708	0.00422022	4.77956	1.90531e-06
X40946	1	1740	0.545815	89.4409	0.545815	0.0514028	10.6184	0.00114128	0.0159591	0.0048551	3.28707	0.00103262
X40959	1	1740	0.795734	102.896	0.795734	0.0591355	13.4561	0.000251557	0.0196203	0.00523024	3.75133	0.000181695
X40968	1	1740	1.58661	613.131	1.58661	0.352374	4.50262	0.033984	-0.0253482	0.0127498	-1.98812	0.0469553
X40969	1	1740	0.406724	101.453	0.406724	0.0583066	6.97561	0.00833678	0.0132014	0.00519006	2.54359	0.0110583
X40970	1	1740	1.00317	209.127	1.00317	0.120188	8.34669	0.00391172	0.0220625	0.00746236	2.95651	0.00315357
X40973	1	1740	0.855258	245.354	0.855258	0.141008	6.06532	0.0138825	-0.0197762	0.00807043	-2.45045	0.0143661
X41023	1	1740	3.83618	290.448	3.83618	0.166924	22.9816	1.77481e-06	0.0414422	0.00878179	4.71911	2.55914e-06
X41026	1	1740	14.6276	2532.41	14.6276	1.45541	10.0505	0.00154959	-0.0813722	0.0259447	-3.13638	0.00173926
X41059	1	1740	26.0808	3812.6	26.0808	2.19115	11.9028	0.000573879	0.109928	0.0318711	3.44915	0.000575836
X41065	1	1740	0.606628	164.071	0.606628	0.0942938	6.43339	0.0112863	0.0180347	0.00658483	2.73882	0.00622924
X41070	1	1740	3.39466	201.263	3.39466	0.115669	29.3481	6.89146e-08	0.0398597	0.0073177	5.44702	5.8571e-08
X41072	1	1740	10.9179	1581.79	10.9179	0.909073	12.0099	0.000542028	0.0713535	0.0204789	3.48425	0.000505805
X41075	1	1740	2.13778	799.667	2.13778	0.459579	4.65161	0.031161	0.0332061	0.0145706	2.27898	0.0227898
X41082	1	1740	39.2677	5846.59	39.2677	3.36011	11.6864	0.000644092	-0.136096	0.0394586	-3.44907	0.000575996
X41083	1	1740	11.3113	5014.71	11.3113	2.88202	3.92479	0.0477364	-0.0777275	0.0365261	-2.128	0.0334781
X41136	1	1740	2.5421	489.814	2.5421	0.281502	9.03046	0.00269313	0.0344765	0.0114264	3.01727	0.00258782
X41167	1	1740	1.63953	481.438	1.63953	0.276689	5.92553	0.015023	0.0289713	0.0113149	2.56045	0.010538
X41171	1	1740	1.80728	99.9871	1.80728	0.0574638	31.4507	2.37499e-08	0.0293556	0.00515654	5.69288	1.4644e-08
X41179	1	1740	4.55413	351.467	4.55413	0.201993	22.546	2.21975e-06	0.0458272	0.00965781	4.7451	2.25526e-06
X41183	1	1740	3.39422	1219.19	3.39422	0.700685	4.84414	0.0278712	0.0407125	0.0179421	2.2691	0.023385
X41185	1	1740	14.3105	1065.05	14.3105	0.6121	23.3794	1.44709e-06	0.0826111	0.0167473	4.9328	8.88321e-07
X41228	1	1740	1.07398	476.332	1.07398	0.273754	3.92317	0.0477821	0.0235349	0.0112241	2.09682	0.0361546
X41236	1	1740	16.7983	3138.79	16.7983	1.8039	9.31222	0.00231073	0.0859676	0.0288801	2.97671	0.00295406
X41239	1	1740	0.417212	114.065	0.417212	0.0655546	6.36434	0.0117321	0.0140351	0.00550177	2.55102	0.0108263
X41242	1	1740	0.743605	190.366	0.743605	0.109406	6.79676	0.00921039	0.0198892	0.00709999	2.8013	0.00514635
X41244	1	1740	0.546559	82.8001	0.546559	0.0475862	11.4856	0.000717014	0.0165363	0.00467687	3.53575	0.000417317
X41246	1	1740	0.898346	146.063	0.898346	0.0839443	10.7017	0.00109132	0.0210014	0.00623357	3.36908	0.000770739
X41250	1	1740	1.43344	129.897	1.43344	0.0746535	19.2013	1.24655e-05	0.0263224	0.0058709	4.48354	7.82332e-06
X41288	1	1740	0.290524	95.6845	0.290524	0.0549911	5.28311	0.0216513	0.0121978	0.00504121	2.41963	0.0156389
X41290	1	1740	0.344881	112.552	0.344881	0.0646853	5.33167	0.021058	0.0136288	0.00545312	2.49927	0.012537
X41339	1	1740	1.86656	704.179	1.86656	0.4047	4.61219	0.0318832	0.0303823	0.0136577	2.22456	0.0262395
X41346	1	1740	0.489462	110.3	0.489462	0.0633906	7.72137	0.00551575	0.0155639	0.00539955	2.88243	0.00399484
X41347	1	1740	0.946753	100.141	0.946753	0.0575526	16.4502	5.21511e-05	0.0211421	0.00515666	4.09995	4.32379e-05
X41353	1	1740	19.8594	4220.96	19.8594	2.42584	8.18661	0.00427049	0.0931538	0.0334912	2.78144	0.00547041
X41354	1	1740	14.2486	1387.13	14.2486	0.797199	17.8734	2.48353e-05	-0.0803845	0.01921	-4.18451	3.00109e-05
X41393	1	1740	4.38163	681.343	4.38163	0.391576	11.1897	0.00084	0.0456059	0.0134367	3.39414	0.000703978
X41405	1	1740	0.477584	147.255	0.477584	0.0846295	5.64324	0.0176306	0.0154923	0.00624101	2.48234	0.0131463
X41423	1	1740	2.782	1140.95	2.782	0.65572	4.24267	0.0395686	0.035989	0.0173613	2.07294	0.0383257
X41428	1	1740	0.487391	73.8767	0.487391	0.0424579	11.4794	0.000719415	0.0152204	0.00441555	3.447	0.000580397
X41429	1	1740	0.355285	91.4358	0.355285	0.0525493	6.76098	0.00939613	0.0130231	0.00491967	2.64715	0.00819104
X41474	1	1740	2.69108	536.181	2.69108	0.30815	8.73302	0.003167	-0.0340641	0.0119477	-2.8511	0.00440849
X41481	1	1740	0.565509	213.375	0.565509	0.122629	4.61154	0.0318952	0.0164854	0.00753252	2.18856	0.028762
X41512	1	1740	5.61892	359.505	5.61892	0.206612	27.1955	2.05843e-07	0.0498665	0.00976643	5.10591	3.65497e-07
X41513	1	1740	0.568904	132.15	0.568904	0.0759485	7.49065	0.0062651	0.0169433	0.00592027	2.86191	0.00426158
X41521	1	1740	0.357004	93.5304	0.357004	0.0537531	6.64156	0.0100444	0.013094	0.00496518	2.63717	0.00843498
X41525	1	1740	0.693947	257.152	0.693947	0.147788	4.69555	0.0303761	0.0178924	0.00825652	2.16707	0.0303658
X41526	1	1740	1.80553	784.752	1.80553	0.451007	4.00333	0.0455654	-0.0293718	0.0144419	-2.03379	0.0421251
X41528	1	1740	0.788818	119.623	0.788818	0.0687486	11.4739	0.000721516	0.0195905	0.00562398	3.4834	0.000507412
X41529	1	1740	1.13653	117.172	1.13653	0.06734	16.8774	4.17249e-05	0.023356	0.00556514	4.19684	2.84388e-05
X41546	1	1740	0.308724	108.86	0.308724	0.0625632	4.9346	0.0264525	0.0129355	0.00536503	2.41108	0.0160091
X41552	1	1740	0.541869	74.3818	0.541869	0.0427482	12.6758	0.000380365	0.0165841	0.00444029	3.7349	0.000193869
X41557	1	1740	5.1986	228.238	5.1986	0.131171	39.6321	3.87219e-10	0.0491167	0.00778176	6.31177	3.49648e-10
X41559	1	1740	0.432755	188.059	0.432755	0.10808	4.00403	0.0455467	0.0152148	0.00707944	2.14916	0.0317601
X41563	1	1740	1.09469	212.58	1.09469	0.122173	8.96024	0.00279807	0.0222688	0.00751291	2.96407	0.00307748
X41564	1	1740	1.90244	151.183	1.90244	0.0868869	21.8956	3.10146e-06	0.0293683	0.00633085	4.63892	3.76534e-06
X41596	1	1740	0.545456	209.402	0.545456	0.120346	4.53241	0.0333989	0.0168389	0.00746925	2.25444	0.0242934
X41606	1	1740	1.07719	227.238	1.07719	0.130597	8.2482	0.00412866	0.0228923	0.00778046	2.94228	0.0033014
X41647	1	1740	20.6189	2664.08	20.6189	1.53108	13.4669	0.000250133	0.0939559	0.0266137	3.53036	0.000425848
X41649	1	1740	1.26076	74.9675	1.26076	0.0430848	29.2624	7.19775e-08	0.0240373	0.00446417	5.3845	8.25854e-08
X41651	1	1740	2.71762	200.167	2.71762	0.115039	23.6236	1.27677e-06	0.0351896	0.00729451	4.82412	1.52961e-06
X41652	1	1740	1.02045	187.656	1.02045	0.107848	9.46194	0.00213046	0.0222816	0.00706786	3.15252	0.00164643
X41676	1	1740	70.4757	12670	70.4757	7.28159	9.67862	0.00189452	0.175662	0.0580173	3.02775	0.00250017
X41706	1	1740	0.827806	215.639	0.827806	0.123931	6.67959	0.0098331	0.019893	0.00757871	2.62486	0.00874484
X41713	1	1740	2.43208	203.597	2.43208	0.11701	20.7852	5.49611e-06	0.0333874	0.00735193	4.54132	5.97637e-06
X41760	1	1740	1.53926	155.321	1.53926	0.0892651	17.2437	3.44696e-05	0.0269922	0.00641605	4.20698	2.72049e-05
X41761	1	1740	8.47206	3009	8.47206	1.72931	4.89909	0.0270001	0.0636758	0.0281665	2.26069	0.023902
X41765	1	1740	1.52338	98.1337	1.52338	0.0563987	27.0109	2.26136e-07	0.0264993	0.00509131	5.20481	2.17335e-07
X41769	1	1740	1.28961	219.418	1.28961	0.126102	10.2267	0.00140908	0.0238498	0.00761329	3.13266	0.00176132
X41790	1	1740	8.77751	254.971	8.77751	0.146535	59.9003	1.67975e-14	-0.0626068	0.00819376	-7.64079	3.55197e-14
X41792	1	1740	1.7944	185.801	1.7944	0.106782	16.8044	4.33461e-05	0.0285478	0.00702948	4.06115	5.10119e-05
X41821	1	1740	0.224655	99.8682	0.224655	0.0573955	3.91416	0.0480385	0.010637	0.00514649	2.06684	0.0388972
X41835	1	1740	5.39771	1429.14	5.39771	0.821346	6.57178	0.0104442	0.0470429	0.0195065	2.41165	0.015984
X41843	1	1740	15.4193	1941.22	15.4193	1.11565	13.821	0.000207441	-0.0820894	0.0227042	-3.6156	0.000308229
X41844	1	1740	3.0206	185.034	3.0206	0.106341	28.4048	1.11262e-07	0.0377144	0.00701302	5.37778	8.56778e-08
X41850	1	1740	3.06005	199.614	3.06005	0.114721	26.6739	2.68506e-07	0.0380104	0.00728344	5.21874	2.01834e-07
X41851	1	1740	35.5757	3732.73	35.5757	2.14525	16.5835	4.86439e-05	-0.121639	0.0314702	-3.8652	0.000115098
X41853	1	1740	9.35093	999.258	9.35093	0.574286	16.2827	5.69241e-05	-0.062224	0.016262	-3.82635	0.000134676
X41872	1	1740	13.8594	4331.78	13.8594	2.48953	5.56709	0.0184111	0.0801511	0.033848	2.36798	0.0179951
X41883	1	1740	2.04592	303.036	2.04592	0.174159	11.7474	0.000623464	0.030976	0.0089866	3.44692	0.000580583
X41902	1	1740	9.77421	1356.09	9.77421	0.779359	12.5413	0.00040853	-0.0656902	0.0189761	-3.46173	0.000549758
X41930	1	1740	0.689156	232.495	0.689156	0.133618	5.15767	0.0232656	0.0182727	0.00785961	2.32489	0.020193
X41939	1	1740	3.26881	233.117	3.26881	0.133975	24.3986	8.58386e-07	0.0387921	0.00787588	4.92544	9.21961e-07
X41967	1	1740	24.5745	3693.22	24.5745	2.12254	11.5779	0.000682533	-0.106296	0.031354	-3.39019	0.000714131
X41969	1	1740	5.17403	2063.61	5.17403	1.18599	4.36264	0.0368804	-0.0494251	0.0234262	-2.10982	0.035017
X41975	1	1740	1.45585	326.691	1.45585	0.187753	7.75406	0.00541722	0.0269117	0.0092926	2.89604	0.00382652
X41977	1	1740	0.543498	188.855	0.543498	0.108538	5.00746	0.0253644	0.0163795	0.00707029	2.31667	0.0206381
X41982	1	1740	1.49049	518.129	1.49049	0.297776	5.0054	0.0253945	0.0288071	0.0116864	2.46501	0.0137975
X42003	1	1740	2.94318	769.593	2.94318	0.442295	6.65435	0.00997278	-0.0357205	0.0142933	-2.4991	0.0125428
X42048	1	1740	4.66387	1044.85	4.66387	0.600487	7.76681	0.00537928	-0.0452009	0.0166435	-2.71582	0.00667683
X42050	1	1740	4.70875	1090.31	4.70875	0.626613	7.5146	0.00618269	-0.0452888	0.0170013	-2.66384	0.00779701
X42052	1	1740	13.2333	4202.39	13.2333	2.41517	5.47923	0.0193561	-0.0772052	0.0333636	-2.31406	0.0207811
X42055	1	1740	5.97121	444.384	5.97121	0.255393	23.3805	1.44628e-06	0.0532995	0.0108087	4.93114	8.95794e-07
X42056	1	1740	1.83637	621.428	1.83637	0.357143	5.14184	0.0234781	0.0303417	0.0128577	2.35981	0.0183946
X42085	1	1740	22.1006	3757.19	22.1006	2.15931	10.2351	0.00140278	0.0957777	0.0315925	3.03166	0.00246824
X42091	1	1740	0.968587	199.775	0.968587	0.114813	8.4362	0.00372466	0.0216836	0.0072733	2.98127	0.00291063
X42096	1	1740	3.94734	916.215	3.94734	0.526561	7.49645	0.00624505	-0.041498	0.0156059	-2.65912	0.00790676
X42099	1	1740	1.55317	550.579	1.55317	0.316425	4.90851	0.0268537	-0.0257788	0.0120994	-2.13058	0.0332643
X42125	1	1740	5.08959	2005.17	5.08959	1.1524	4.41653	0.0357358	0.051938	0.0229745	2.26068	0.0239028
X42132	1	1740	1.46864	489.615	1.46864	0.281388	5.21928	0.0224578	0.0271518	0.0113743	2.38711	0.0170881
X42142	1	1740	2.91643	894.529	2.91643	0.514097	5.67292	0.0173357	-0.0364754	0.0154374	-2.3628	0.0182477
X42148	1	1740	6.67394	482.713	6.67394	0.277421	24.057	1.02245e-06	0.0575364	0.011294	5.09441	3.88041e-07
X42149	1	1740	7.90927	480.434	7.90927	0.276112	28.6452	9.84715e-08	0.0610169	0.0112891	5.40496	7.38335e-08
X42152	1	1740	8.61458	2715.04	8.61458	1.56037	5.52088	0.0189021	-0.0617803	0.0268878	-2.29771	0.0216972
X42164	1	1740	34.0355	3170.98	34.0355	1.8224	18.6762	1.63661e-05	0.123175	0.0290024	4.24708	2.28078e-05
X42167	1	1740	0.519327	199.285	0.519327	0.114532	4.53435	0.0333611	0.016016	0.00724158	2.21167	0.02712
X42173	1	1740	61.5067	2683.93	61.5067	1.54249	39.875	3.42887e-10	-0.165894	0.0267519	-6.20118	6.99235e-10
X42198	1	1740	27.5557	3218.21	27.5557	1.84954	14.8987	0.000117589	0.117009	0.0292928	3.99445	6.75622e-05
X42203	1	1740	0.74107	207.096	0.74107	0.119021	6.2264	0.012678	0.0194907	0.00740627	2.63165	0.00857253
X42209	1	1740	0.370438	151.464	0.370438	0.0870484	4.25554	0.0392705	-0.0131688	0.00635558	-2.07201	0.0384121
X42214	1	1740	8.2396	1260.03	8.2396	0.724156	11.3782	0.000759411	-0.0629451	0.0182865	-3.44215	0.000590831
X42217	1	1740	27.5798	2986.38	27.5798	1.71631	16.0693	6.36467e-05	-0.112134	0.0282138	-3.97444	7.34446e-05
X42218	1	1740	12.4171	1812.59	12.4171	1.04172	11.9199	0.000568671	-0.0761505	0.021986	-3.46358	0.000546011
X42220	1	1740	6.26623	1095.69	6.26623	0.62971	9.95098	0.00163512	-0.0542812	0.0170791	-3.17822	0.00150798
X42221	1	1740	8.85165	1910.29	8.85165	1.09787	8.06257	0.00457141	-0.0637795	0.0225764	-2.82505	0.00478156
X42222	1	1740	14.62	3810.91	14.62	2.19018	6.67527	0.00985687	-0.0833157	0.0318839	-2.6131	0.00905028
X42224	1	1740	7.37274	1380.16	7.37274	0.793196	9.29498	0.00233246	-0.0598284	0.0191468	-3.12473	0.00180921
X42225	1	1740	8.16717	1272.38	8.16717	0.731253	11.1687	0.000849498	-0.0629093	0.0183783	-3.42303	0.000633694
X42226	1	1740	22.3517	2717.69	22.3517	1.56189	14.3107	0.000160224	-0.101952	0.026931	-3.78568	0.000158517
X42227	1	1740	11.0731	2221.02	11.0731	1.27645	8.6749	0.00326907	-0.0718471	0.0243331	-2.95266	0.00319297
X42256	1	1740	1.10648	237.053	1.10648	0.136237	8.12171	0.00442533	0.0235687	0.00790068	2.98312	0.00289316
X42302	1	1740	1.63484	307.881	1.63484	0.176943	9.23938	0.00240396	0.028806	0.00905368	3.18169	0.00149015
X42303	1	1740	1.42341	280.435	1.42341	0.16117	8.83175	0.00300096	0.0269621	0.00863831	3.12123	0.00183076
X42307	1	1740	0.640536	184.301	0.640536	0.10592	6.04736	0.0140239	0.0180326	0.00699578	2.57763	0.01003
X42309	1	1740	0.871026	190.926	0.871026	0.109728	7.93808	0.00489521	0.0204689	0.00712289	2.87368	0.00410665
X42352	1	1740	1.71575	167.073	1.71575	0.0960187	17.8689	2.48935e-05	0.0277653	0.00665357	4.17299	3.15545e-05
X42357	1	1740	1.06361	221.073	1.06361	0.127054	8.37138	0.0038592	0.0238651	0.00764352	3.12226	0.00182436
X42366	1	1740	16.7597	3760.74	16.7597	2.16134	7.75429	0.00541653	0.0872054	0.0315866	2.76084	0.00582618
X42381	1	1740	2.34608	237.127	2.34608	0.13628	17.2152	3.49861e-05	0.032807	0.00792756	4.13835	3.6661e-05
X42384	1	1740	1.23852	217.561	1.23852	0.125035	9.90543	0.00167585	0.0235858	0.00760732	3.10041	0.00196365
X42385	1	1740	1.06411	281.241	1.06411	0.161633	6.58352	0.0103758	0.0228726	0.00864653	2.64529	0.00823604
X42394	1	1740	2.24699	306.713	2.24699	0.176272	12.7473	0.00036621	0.0332874	0.00901489	3.69249	0.000228958
X42410	1	1740	3.59447	310.366	3.59447	0.178371	20.1516	7.62339e-06	0.0399945	0.00908393	4.40278	1.13406e-05
X42411	1	1740	3.72237	196.599	3.72237	0.112988	32.9448	1.11627e-08	0.0414219	0.00723017	5.72904	1.18875e-08
X42412	1	1740	1.87889	262.735	1.87889	0.150997	12.4432	0.000430396	0.0300937	0.00836451	3.59779	0.000329956
X42421	1	1740	12.6544	2006.11	12.6544	1.15294	10.9758	0.000942039	0.0773966	0.0230726	3.35447	0.00081233
X42422	1	1740	0.943488	162.762	0.943488	0.0935412	10.0863	0.0015199	0.0220205	0.00655769	3.35797	0.000802192
X42428	1	1740	18.9165	3872.02	18.9165	2.2253	8.50063	0.00359566	0.0968891	0.032039	3.0241	0.00253043
X42429	1	1740	20.1742	4477.14	20.1742	2.57307	7.84052	0.00516522	0.0984476	0.0345259	2.85141	0.00440418
X42431	1	1740	18.7105	3422.22	18.7105	1.96679	9.51322	0.00207206	0.0930373	0.0301946	3.08126	0.00209376
X42453	1	1740	22.7688	4265.28	22.7688	2.45131	9.28842	0.00234078	0.10214	0.0336299	3.03717	0.00242375
X42459	1	1740	2.35288	375.176	2.35288	0.215618	10.9122	0.000974695	0.0320841	0.00995945	3.22147	0.00129902
X42464	1	1740	0.350199	106.149	0.350199	0.0610051	5.74049	0.0166832	0.0124888	0.00530141	2.35575	0.0185962
X42472	1	1740	2.2003	298.643	2.2003	0.171634	12.8197	0.000352395	0.0325874	0.00891316	3.65609	0.000263735
X42473	1	1740	7.68621	420.56	7.68621	0.241701	31.8004	1.99001e-08	0.0597714	0.0105733	5.65306	1.83991e-08
X42493	1	1740	5.60671	446.38	5.60671	0.25654	21.8551	3.16682e-06	0.0518695	0.0108509	4.7802	1.89932e-06
X42497	1	1740	1.83058	699.032	1.83058	0.401742	4.55659	0.0329316	-0.0289896	0.0136303	-2.12685	0.0335734
X42532	1	1740	3.1887	132.235	3.1887	0.0759969	41.9583	1.21018e-10	0.0383042	0.00590912	6.48222	1.1755e-10
X42533	1	1740	1.21574	371.005	1.21574	0.213221	5.70178	0.0170538	0.0248168	0.00993369	2.49825	0.012573
X42534	1	1740	5.42387	237.989	5.42387	0.136775	39.6554	3.82728e-10	0.0500491	0.00793369	6.30843	3.57096e-10
X42554	1	1740	1.92746	483.8	1.92746	0.278046	6.93217	0.00854083	0.0289141	0.0113153	2.55532	0.0106939
X42556	1	1740	12.9032	2260.53	12.9032	1.29916	9.93196	0.001652	0.0787653	0.0244851	3.21686	0.00131995
X42571	1	1740	1.42247	123.836	1.42247	0.0711699	19.987	8.30058e-06	0.0259823	0.00573274	4.53227	6.23507e-06
X42629	1	1740	3.01498	217.095	3.01498	0.124767	24.1648	9.67529e-07	0.0375451	0.00759116	4.94589	8.31443e-07
X42635	1	1740	2.92665	196.438	2.92665	0.112896	25.9235	3.93717e-07	0.0373185	0.00722757	5.16335	2.70545e-07
X42636	1	1740	2.7868	228.606	2.7868	0.131383	21.2113	4.412e-06	0.036561	0.00779989	4.68737	2.98386e-06
X42641	1	1740	0.840769	71.3628	0.840769	0.0410131	20.5	6.36781e-06	0.0199497	0.00434811	4.58814	4.79364e-06
X42642	1	1740	0.538909	80.7324	0.538909	0.0463979	11.6149	0.000669158	0.0159599	0.00462644	3.44971	0.000574643
X42649	1	1740	1.27342	221.692	1.27342	0.127409	9.99475	0.00159693	0.0250873	0.00766269	3.27396	0.00108145
X42650	1	1740	19.0271	5907.72	19.0271	3.39524	5.60406	0.0180278	0.0899512	0.0393812	2.28412	0.0224852
X42656	1	1740	0.572199	250.57	0.572199	0.144006	3.97345	0.046379	0.0170828	0.00813665	2.09948	0.0359188
X42663	1	1740	0.410267	110.866	0.410267	0.0637163	6.43897	0.011251	0.0142062	0.00540088	2.63034	0.00860549
X42672	1	1740	2.80445	259.994	2.80445	0.149422	18.7687	1.55993e-05	0.0371836	0.00830856	4.47533	8.12645e-06
X42680	1	1740	6.12334	1794.8	6.12334	1.0315	5.93636	0.0149313	-0.0500135	0.0218597	-2.28793	0.0222617
X42702	1	1740	0.852497	238.84	0.852497	0.137264	6.21063	0.012791	0.0192609	0.00797711	2.41453	0.0158588
X42729	1	1740	2.28024	743.797	2.28024	0.42747	5.33427	0.0210267	0.0314599	0.0140657	2.23663	0.0254374
X42730	1	1740	1.72313	224.518	1.72313	0.129033	13.3541	0.000265501	0.0285657	0.00771705	3.70164	0.00022092
X42750	1	1740	1.74628	399.618	1.74628	0.229666	7.60357	0.00588617	0.0282067	0.0102864	2.74213	0.00616715
X42753	1	1740	3.13541	195.274	3.13541	0.112226	27.9383	1.41047e-07	0.0371164	0.00719127	5.16132	2.73454e-07
X42776	1	1740	0.43746	138.291	0.43746	0.0794774	5.5042	0.0190826	0.0141525	0.00606234	2.33449	0.0196837
X42818	1	1740	1.2713	235.08	1.2713	0.135104	9.40983	0.00219152	0.0234818	0.00789027	2.97604	0.00296045
X42819	1	1740	0.538776	104.743	0.538776	0.0601972	8.95019	0.00281341	0.0152218	0.00525694	2.89555	0.00383236
X42820	1	1740	14.3666	3278.07	14.3666	1.88395	7.62581	0.00581434	0.0817169	0.0294345	2.77623	0.0055586
X42837	1	1740	3.99293	174.962	3.99293	0.100553	39.7097	3.7247e-10	0.0426573	0.00681956	6.25514	4.99307e-10
X42847	1	1740	31.435	3248.38	31.435	1.86688	16.8382	4.25873e-05	-0.117296	0.0293097	-4.00196	6.54715e-05
X42854	1	1740	1.37775	154.087	1.37775	0.0885559	15.558	8.31905e-05	0.025539	0.00639199	3.99546	6.72751e-05
X42859	1	1740	1.08859	430.634	1.08859	0.247491	4.3985	0.0361145	-0.0212205	0.01071	-1.98137	0.0477074
X42871	1	1740	17.9965	1988.45	17.9965	1.14279	15.7479	7.53076e-05	-0.0870718	0.0229665	-3.79125	0.000155031
X42878	1	1740	2.97833	739.587	2.97833	0.42505	7.00702	0.00819234	-0.0355929	0.0139458	-2.55223	0.0107889
X42879	1	1740	0.904551	108.101	0.904551	0.0621268	14.5598	0.000140531	0.0208969	0.00534457	3.90994	9.58811e-05
X42881	1	1740	2.252	137.51	2.252	0.0790289	28.496	1.06228e-07	0.0331099	0.00601735	5.5024	4.30702e-08
X42884	1	1740	0.671767	104.604	0.671767	0.0601175	11.1742	0.000846998	0.018725	0.00524851	3.56768	0.000369964
X42889	1	1740	0.431605	81.8593	0.431605	0.0470456	9.17419	0.00249063	0.0147446	0.00465352	3.16848	0.00155914
X42895	1	1740	0.709734	75.4402	0.709734	0.0433564	16.3698	5.43916e-05	0.0181921	0.00447218	4.06783	4.95846e-05
X42899	1	1740	21.0748	6277.83	21.0748	3.60795	5.8412	0.0157574	-0.0966228	0.0408565	-2.36493	0.0181432
X42903	1	1740	11.0034	780.691	11.0034	0.448673	24.5244	8.04854e-07	0.0715214	0.0143931	4.96913	7.38965e-07
X42907	1	1740	16.9471	875.004	16.9471	0.502876	33.7004	7.62439e-09	0.0876283	0.0152798	5.73492	1.14894e-08
X42916	1	1740	8.14084	3209.66	8.14084	1.84463	4.41326	0.0358041	-0.0579793	0.02921	-1.98491	0.0473116
X42925	1	1740	0.510689	150.645	0.510689	0.0865779	5.89861	0.0152535	0.0163831	0.0063247	2.59033	0.00966885
X42926	1	1740	1.65881	251.989	1.65881	0.144821	11.4542	0.000729186	0.0289201	0.00817303	3.53848	0.000413053
X42930	1	1740	1.81371	384.857	1.81371	0.221182	8.20006	0.00423911	-0.027427	0.0101124	-2.71221	0.0067498
X42965	1	1740	21.8684	1180	21.8684	0.678162	32.2465	1.58829e-08	0.101526	0.0177109	5.73242	1.16567e-08
X42996	1	1740	0.326046	117.998	0.326046	0.067815	4.80787	0.028462	0.0131074	0.00559081	2.34446	0.0191673
X42998	1	1740	3.12018	710.18	3.12018	0.408149	7.6447	0.00575402	0.0394622	0.0137412	2.87182	0.00413083
X43026	1	1740	15.9973	1540.29	15.9973	0.885222	18.0715	2.24046e-05	0.0867361	0.0202627	4.28058	1.96616e-05
X43035	1	1740	1.07442	410.547	1.07442	0.235946	4.55365	0.0329882	0.0232941	0.0104137	2.23688	0.0254212
X43048	1	1740	14.5827	569.648	14.5827	0.327384	44.5432	3.33447e-11	0.0807034	0.0122959	6.56346	6.92712e-11
X43070	1	1740	0.465165	101.202	0.465165	0.0581622	7.99771	0.00473729	0.014861	0.00518335	2.86706	0.00419318
X43071	1	1740	9.27313	3182.81	9.27313	1.8292	5.0695	0.0244747	-0.0636612	0.0291145	-2.18658	0.0289065
X43086	1	1740	81.3225	2243.07	81.3225	1.28912	63.0836	3.52436e-15	0.191578	0.0243926	7.85393	7.01777e-15
X43120	1	1740	0.589426	88.4346	0.589426	0.0508245	11.5973	0.0006755	-0.0154389	0.00484101	-3.18919	0.00145225
X43121	1	1740	8.612	1133.79	8.612	0.651602	13.2167	0.000285541	0.0648155	0.0173012	3.7463	0.000185345
X43134	1	1740	34.266	2616.84	34.266	1.50393	22.7843	1.96402e-06	0.123885	0.0263591	4.6999	2.80872e-06
X43144	1	1740	0.631349	249.165	0.631349	0.143198	4.40892	0.0358951	-0.0170863	0.00813932	-2.09923	0.0359412
X43149	1	1740	0.325645	94.5526	0.325645	0.0543406	5.99267	0.0144637	0.0129615	0.00500059	2.59198	0.00962273
X43150	1	1740	0.541406	186.262	0.541406	0.107047	5.05764	0.0246422	0.016411	0.00701236	2.34029	0.0193816
X43153	1	1740	12.211	4121.73	12.211	2.36881	5.15491	0.0233025	0.07862	0.0331064	2.37477	0.0176685
X43154	1	1740	1.39536	74.7272	1.39536	0.0429467	32.4905	1.40412e-08	0.0253613	0.00445228	5.69625	1.43627e-08
X43158	1	1740	1.63371	669.475	1.63371	0.384756	4.24609	0.0394891	0.0295557	0.0132797	2.22563	0.0261675
X43227	1	1740	2.64736	713.711	2.64736	0.410179	6.45417	0.0111555	0.0365248	0.0137627	2.65389	0.00802973
X43233	1	1740	1.3556	500.182	1.3556	0.287461	4.71578	0.0300217	0.0260705	0.0115385	2.25944	0.02398
X43253	1	1740	0.304617	80.283	0.304617	0.0461397	6.60206	0.0102687	-0.0109009	0.0046055	-2.36692	0.0180461
X43259	1	1740	1.47541	404.705	1.47541	0.232589	6.34342	0.0118708	0.0269953	0.0103578	2.60628	0.0092317
X43267	1	1740	0.998702	215.385	0.998702	0.123785	8.06806	0.00455765	0.0226363	0.00752868	3.00668	0.00267922
X43275	1	1740	1.04878	135.265	1.04878	0.0777386	13.4912	0.000246937	0.022745	0.00598706	3.79903	0.000150282
X43281	1	1740	25.2186	2972.47	25.2186	1.70831	14.7623	0.00012633	0.112222	0.0280505	4.00071	6.58147e-05
X4333	1	1740	1.10306	25.566	1.10306	0.0146931	75.0731	1.01783e-17	0.0220027	0.00260168	8.45709	5.74075e-17
X43362	1	1740	20.0119	2255.17	20.0119	1.29608	15.4404	8.84795e-05	0.0968504	0.024485	3.9555	7.94545e-05
X43372	1	1740	1.24134	391.6	1.24134	0.225058	5.51565	0.0189584	-0.0221783	0.010156	-2.18377	0.0291133
X43401	1	1740	13.0601	2308.64	13.0601	1.32681	9.84324	0.00173312	0.0803473	0.0247947	3.2405	0.00121587
X43403	1	1740	12.6147	475.762	12.6147	0.273426	46.1357	1.50967e-11	0.0744275	0.0112127	6.63777	4.24826e-11
X43405	1	1740	5.50197	238.647	5.50197	0.137153	40.1155	3.04003e-10	0.0495264	0.00793931	6.23812	5.55421e-10
X43416	1	1740	0.560363	182.356	0.560363	0.104802	5.34686	0.0208758	0.0156914	0.00696068	2.25429	0.0243024
X43419	1	1740	0.725888	198.025	0.725888	0.113808	6.37821	0.0116411	0.0181685	0.00725464	2.50441	0.0123571
X43434	1	1740	25.8556	2103.23	25.8556	1.20875	21.3904	4.02299e-06	0.110522	0.0236087	4.6814	3.07107e-06
X43437	1	1740	1.68994	518.837	1.68994	0.298182	5.66747	0.0173895	0.0309221	0.0116931	2.64446	0.00825603
X4344	1	1740	0.504861	98.0226	0.504861	0.0563348	8.96179	0.0027957	-0.0144431	0.00508628	-2.83963	0.0045694
X43446	1	1740	0.575054	73.2517	0.575054	0.0420987	13.6597	0.000225893	0.0170559	0.00440574	3.87129	0.000112282
X43457	1	1740	16.4272	1556.21	16.4272	0.894372	18.3673	1.92122e-05	0.0832459	0.0203203	4.09669	4.3845e-05
X43501	1	1740	31.8798	2152.97	31.8798	1.23734	25.7649	4.26925e-07	0.122599	0.0239192	5.12555	3.29876e-07
X43523	1	1740	18.3327	4813.32	18.3327	2.76628	6.62721	0.0101253	0.0917831	0.0357132	2.57001	0.0102526
X43527	1	1740	37.0736	2175.64	37.0736	1.25037	29.6501	5.91236e-08	0.131335	0.0240728	5.45576	5.58073e-08
X43588	1	1740	11.6328	2757.68	11.6328	1.58487	7.33988	0.00681025	0.072906	0.0270893	2.69132	0.00718558
X43608	1	1740	1.61582	258.528	1.61582	0.14858	10.8751	0.00099431	0.0265477	0.0082934	3.20107	0.00139404
X43646	1	1740	4.85054	1250.94	4.85054	0.718932	6.74687	0.00947044	-0.0474398	0.0182581	-2.59828	0.00944871
X43649	1	1740	4.26056	1330.82	4.26056	0.76484	5.57053	0.0183751	-0.0439977	0.0188227	-2.33748	0.0195275
X43657	1	1740	42.0647	9370.21	42.0647	5.38518	7.8112	0.00524931	-0.130821	0.0498706	-2.62322	0.00878685
X43660	1	1740	9.35058	2680.03	9.35058	1.54025	6.07083	0.0138393	0.0686535	0.0266791	2.57331	0.0101557
X43674	1	1740	8.52416	2052.54	8.52416	1.17962	7.2262	0.00725321	-0.0592295	0.0233003	-2.542	0.0111084
X43688	1	1740	1.14263	171.723	1.14263	0.0986915	11.5778	0.000682562	0.0231534	0.00676579	3.42214	0.000635772
X43697	1	1740	46.9665	3691.48	46.9665	2.12154	22.1379	2.73791e-06	0.14514	0.0312819	4.63974	3.75061e-06
X43701	1	1740	1.76709	502.044	1.76709	0.288531	6.12443	0.0134273	-0.0293779	0.0115543	-2.5426	0.0110897
X43718	1	1740	3.03223	614.822	3.03223	0.353346	8.58148	0.0034402	0.0371346	0.0127829	2.90501	0.003719
X43719	1	1740	10.8721	4326.26	10.8721	2.48636	4.37269	0.036664	0.0703371	0.0337996	2.08101	0.0375799
X43735	1	1740	13.5981	4684.7	13.5981	2.69236	5.05065	0.0247416	-0.072488	0.0352461	-2.05662	0.0398719
X43742	1	1740	0.462255	83.3783	0.462255	0.0479186	9.64668	0.00192755	0.0147217	0.00470057	3.13189	0.0017659
X43746	1	1740	2.11721	549.501	2.11721	0.315805	6.70416	0.00969904	-0.0322572	0.0120388	-2.67943	0.00744459
X43783	1	1740	10.841	2672.08	10.841	1.53568	7.05941	0.0079571	0.074248	0.0265481	2.79673	0.00521928
X43796	1	1740	14.3588	2389.44	14.3588	1.37324	10.4561	0.00124534	0.0830721	0.0252085	3.2954	0.00100266
X43798	1	1740	19.8503	4064.33	19.8503	2.33582	8.49819	0.00360046	-0.0918201	0.0329092	-2.7901	0.0053269
X43809	1	1740	13.369	5062.06	13.369	2.90923	4.59536	0.0321968	-0.0789707	0.0366681	-2.15366	0.0314045
X43838	1	1740	26.2011	3561.85	26.2011	2.04704	12.7995	0.000356197	-0.102546	0.0307325	-3.33674	0.000865613
X43840	1	1740	21.5297	4252.83	21.5297	2.44415	8.80866	0.00303899	0.096713	0.0336	2.87836	0.00404656
X43842	1	1740	29.7914	3709.03	29.7914	2.13163	13.9759	0.000191159	0.121203	0.0313289	3.86873	0.000113458
X43858	1	1740	40.0626	4023.7	40.0626	2.31247	17.3246	3.30474e-05	0.134345	0.0326418	4.11574	4.04086e-05
X43861	1	1740	1.94961	252.486	1.94961	0.145107	13.4357	0.000254285	0.0303377	0.00820031	3.69958	0.000222703
X43887	1	1740	14.3963	3203.57	14.3963	1.84113	7.81927	0.00522605	0.0849791	0.0291156	2.91867	0.00356063
X43896	1	1740	27.9376	4142.07	27.9376	2.3805	11.736	0.000627269	0.115398	0.0331027	3.48606	0.00050243
X43907	1	1740	33.3189	4214.25	33.3189	2.42198	13.7569	0.000214584	0.124432	0.0333451	3.73166	0.000196366
X43908	1	1740	25.3319	3643.07	25.3319	2.09372	12.099	0.000516912	0.105101	0.031121	3.37716	0.000748618
X43913	1	1740	12.3493	1371.65	12.3493	0.788305	15.6656	7.86256e-05	0.0758467	0.019062	3.97894	7.20807e-05
X43937	1	1740	15.4359	3895.78	15.4359	2.23895	6.89423	0.00872322	-0.0843361	0.0322237	-2.61721	0.0089424
X43947	1	1740	5.12029	1470.3	5.12029	0.845	6.05951	0.013928	-0.046406	0.0197665	-2.34771	0.0190011
X43959	1	1740	21.224	4119.29	21.224	2.36741	8.96507	0.00279072	0.0974107	0.033043	2.948	0.00324121
X43962	1	1740	8.49307	1676.46	8.49307	0.963481	8.81499	0.00302852	0.0610563	0.0211059	2.89285	0.00386534
X43966	1	1740	13.8622	4194.9	13.8622	2.41086	5.74992	0.0165942	-0.0769035	0.0334234	-2.30089	0.0215163
X43996	1	1740	2.35173	105.058	2.35173	0.0603783	38.9498	5.44947e-10	0.0326314	0.00528005	6.18013	7.96831e-10
X44001	1	1740	20.024	604.396	20.024	0.347354	57.6474	5.08474e-14	-0.0941915	0.0126402	-7.45176	1.44686e-13
X44006	1	1740	3.51766	122.407	3.51766	0.0703491	50.003	2.21481e-12	0.0403234	0.00568958	7.08725	1.9839e-12
X44025	1	1740	1.14541	176.711	1.14541	0.101558	11.2784	0.000801076	0.0241744	0.00683297	3.53791	0.000413939
X44026	1	1740	6.38354	1936.51	6.38354	1.11294	5.73575	0.0167281	0.0571821	0.0227103	2.51789	0.0118956
X44027	1	1740	1.25466	201.01	1.25466	0.115523	10.8607	0.00100202	0.0254882	0.00729883	3.49209	0.000491295
X44064	1	1740	1.57439	450.263	1.57439	0.258772	6.08409	0.0137362	-0.0257541	0.0109513	-2.35169	0.0188
X44131	1	1740	1.93764	838.556	1.93764	0.481929	4.0206	0.0451023	0.0307481	0.0149378	2.05841	0.0397003
X44132	1	1740	8.24576	1310.97	8.24576	0.753431	10.9443	0.000958082	0.0631114	0.0186592	3.38232	0.000734786
X44150	1	1740	169.592	22430.7	169.592	12.8912	13.1557	0.000294914	-0.28736	0.0773243	-3.7163	0.000208588
X44160	1	1740	50.1686	2194.32	50.1686	1.26111	39.7815	3.59328e-10	-0.148139	0.0241343	-6.13811	1.03304e-09
X44161	1	1740	5.01487	244.133	5.01487	0.140306	35.7422	2.72662e-09	0.0486991	0.00804558	6.0529	1.74021e-09
X44162	1	1740	9.24057	1380.57	9.24057	0.793429	11.6464	0.00065802	0.0642091	0.0191328	3.35598	0.000807953
X44175	1	1740	4.95284	693.472	4.95284	0.398547	12.4272	0.000434068	0.0494566	0.0135368	3.6535	0.000266392
X44176	1	1740	7.24748	2985.14	7.24748	1.7156	4.22446	0.0399943	0.0605279	0.0281845	2.14756	0.0318872
X44218	1	1740	0.607713	209.237	0.607713	0.120251	5.05371	0.024698	-0.0168016	0.00746558	-2.25055	0.0245393
X44220	1	1740	5.87752	1176.07	5.87752	0.675903	8.6958	0.00323199	-0.0536353	0.0176199	-3.04402	0.00236958
X44221	1	1740	0.336109	131.197	0.336109	0.0754008	4.45763	0.0348879	0.0124782	0.00590321	2.1138	0.0346747
X44264	1	1740	14.5295	2892.08	14.5295	1.66211	8.74158	0.00315224	0.0819295	0.0276739	2.96054	0.00311282
X44326	1	1740	2.81409	1084.55	2.81409	0.623302	4.51481	0.0337432	-0.0351083	0.0170026	-2.06488	0.0390828
X44335	1	1740	5.76184	2160.15	5.76184	1.24146	4.64117	0.0313506	-0.0507635	0.0239015	-2.12386	0.0338232
X44363	1	1740	0.642268	73.2389	0.642268	0.0420913	15.2589	9.73184e-05	0.0176125	0.00439546	4.00697	6.41114e-05
X44364	1	1740	1.10374	98.3866	1.10374	0.056544	19.5201	1.05684e-05	0.0227682	0.00510832	4.45709	8.84092e-06
X44367	1	1740	23.3156	4622.82	23.3156	2.65679	8.77584	0.00309387	0.106213	0.0350293	3.0321	0.00246462
X44368	1	1740	2.14454	137.225	2.14454	0.0788649	27.1926	2.06147e-07	0.0323958	0.00603241	5.37029	8.92521e-08
X44369	1	1740	2.15329	270.442	2.15329	0.155426	13.8541	0.000203848	0.0319852	0.00845771	3.78178	0.000160998
X44372	1	1740	2.26534	296.535	2.26534	0.170422	13.2925	0.000274304	0.0343956	0.00884651	3.88804	0.000104872
X44375	1	1740	1.89474	130.86	1.89474	0.0752071	25.1936	5.71582e-07	0.0300368	0.00587446	5.11311	3.52016e-07
X44378	1	1740	28.9216	4142.25	28.9216	2.3806	12.1489	0.000503361	0.116166	0.0331595	3.50325	0.000471297
X44382	1	1740	9.13527	3992.18	9.13527	2.29436	3.98162	0.0461549	0.0683947	0.0325285	2.10261	0.0356441
X44482	1	1740	31.2917	3453.3	31.2917	1.98465	15.7668	7.45668e-05	-0.11623	0.0302435	-3.84314	0.000125856
X44519	1	1740	2.5354	863.64	2.5354	0.496345	5.10815	0.0239368	-0.0328053	0.0151476	-2.1657	0.0304702
X44529	1	1740	88.3796	7418.75	88.3796	4.26365	20.7286	5.65901e-06	-0.199626	0.0444922	-4.48678	7.70686e-06
X44531	1	1740	102.226	13416.1	102.226	7.71043	13.2582	0.000279333	-0.210533	0.0597751	-3.52209	0.000439265
X44554	1	1740	20.3182	3200.92	20.3182	1.83961	11.0449	0.000907781	0.097819	0.0292051	3.34939	0.000827295
X44568	1	1740	29.2801	5021.2	29.2801	2.88575	10.1465	0.0014714	0.11928	0.0364716	3.27049	0.00109471
X44615	1	1740	13.1147	1787.3	13.1147	1.02718	12.7676	0.000362275	0.078782	0.0217973	3.6143	0.000309777
X44622	1	1740	8.82569	3446.97	8.82569	1.98102	4.45513	0.0349389	0.0700486	0.0301811	2.32094	0.0204058
X44663	1	1740	1.62027	115.616	1.62027	0.0664457	24.3849	8.64417e-07	0.0270496	0.00551175	4.90762	1.0085e-06
X44664	1	1740	46.7944	2097.59	46.7944	1.20551	38.817	5.82449e-10	0.144039	0.0235739	6.1101	1.22713e-09
X44671	1	1740	43.5878	4585.38	43.5878	2.63528	16.5401	4.9759e-05	0.140204	0.0348354	4.02475	5.94959e-05
X44672	1	1740	1.25371	98.5855	1.25371	0.0566583	22.1276	2.75254e-06	0.0244847	0.00511531	4.78655	1.84106e-06
X44690	1	1740	0.614422	192.393	0.614422	0.110571	5.55683	0.0185189	-0.0159413	0.00714383	-2.23148	0.0257768
X44700	1	1740	38.796	5306.3	38.796	3.0496	12.7217	0.000371219	0.130203	0.0375488	3.46757	0.000538023
X44703	1	1740	15.9109	4215.97	15.9109	2.42297	6.56671	0.0104739	0.0831168	0.0333895	2.48931	0.0128924
X44717	1	1740	38.4539	4230.97	38.4539	2.43159	15.8143	7.27352e-05	0.130311	0.0334267	3.89841	0.000100522
X44737	1	1740	19.1563	2442.21	19.1563	1.40357	13.6483	0.000227257	-0.0906362	0.0254514	-3.56114	0.000379228
X44779	1	1740	12.4449	5582.12	12.4449	3.20812	3.87919	0.0490465	-0.0759949	0.0386057	-1.96849	0.0491713
X44784	1	1740	17.1443	4235.76	17.1443	2.43435	7.04266	0.00803155	0.091422	0.0334575	2.73248	0.00634983
X44790	1	1740	133.66	17873.9	133.66	10.2724	13.0116	0.000318301	-0.245445	0.0687891	-3.56808	0.000369403
X44791	1	1740	60.2966	14876.3	60.2966	8.54958	7.05258	0.00798736	-0.171161	0.0626152	-2.73353	0.00632968
X44807	1	1740	31.0683	3930.6	31.0683	2.25896	13.7533	0.000214989	0.118997	0.0322776	3.68666	0.000234219
X44814	1	1740	5.14915	927.674	5.14915	0.533146	9.65804	0.00191574	-0.0481303	0.0157062	-3.06441	0.00221467
X44817	1	1740	1.09513	296.173	1.09513	0.170214	6.43385	0.0112833	-0.0222249	0.00887562	-2.50404	0.0123698
X44819	1	1740	4.78124	461.949	4.78124	0.265488	18.0093	2.31411e-05	-0.0453326	0.0110941	-4.08618	4.58593e-05
X44820	1	1740	2.32132	230.796	2.32132	0.132642	17.5007	3.01506e-05	-0.0329599	0.00784316	-4.20238	2.77583e-05
X44821	1	1740	2.86408	357.844	2.86408	0.205658	13.9264	0.000196211	-0.0356892	0.00975024	-3.66035	0.000259431
X44823	1	1740	131.099	10704.6	131.099	6.15207	21.3097	4.19367e-06	-0.239081	0.0533306	-4.483	7.843e-06
X44824	1	1740	8.85435	1464.34	8.85435	0.841572	10.5212	0.00120249	-0.0655196	0.0197281	-3.32113	0.000915187
X44827	1	1740	1.21985	148.436	1.21985	0.085308	14.2994	0.000161184	-0.0229794	0.00627869	-3.65991	0.000259873
X44828	1	1740	7.83241	720.72	7.83241	0.414207	18.9094	1.45014e-05	-0.0600888	0.0138578	-4.3361	1.53382e-05
X44831	1	1740	4.17216	415.66	4.17216	0.238885	17.4651	3.07146e-05	-0.0440083	0.010523	-4.18212	3.03247e-05
X44832	1	1740	3.88417	419.51	3.88417	0.241097	16.1104	6.22928e-05	-0.0412633	0.0105678	-3.90464	9.79883e-05
X44833	1	1740	7.20793	556.96	7.20793	0.320092	22.5183	2.25162e-06	-0.0568133	0.0121716	-4.66771	3.28008e-06
X44852	1	1740	5.01269	1933.3	5.01269	1.11109	4.51149	0.0338085	0.0488749	0.0226829	2.1547	0.0313225
X44897	1	1740	5.27749	539.394	5.27749	0.309997	17.0243	3.86466e-05	-0.048361	0.0119591	-4.04386	5.48877e-05
X44899	1	1740	8.18372	1873.6	8.18372	1.07678	7.60017	0.00589721	-0.0619431	0.0222915	-2.77878	0.00551534
X44902	1	1740	5.25606	538.841	5.25606	0.309679	16.9726	3.97035e-05	-0.0486229	0.0119906	-4.0551	5.23384e-05
X44904	1	1740	16.3313	1676.23	16.3313	0.963349	16.9526	4.01191e-05	-0.0860666	0.0211512	-4.06912	4.93152e-05
X44906	1	1740	1.79091	644.762	1.79091	0.370553	4.83309	0.0280499	-0.0284775	0.0131018	-2.17357	0.0298728
X44909	1	1740	2.10764	495.007	2.10764	0.284487	7.40857	0.00655614	-0.0308678	0.0114647	-2.69243	0.0071618
X44929	1	1740	32.6132	3767.73	32.6132	2.16536	15.0613	0.000107956	0.119142	0.031608	3.76938	0.000169142
X44931	1	1740	1.84814	563.968	1.84814	0.324119	5.70205	0.0170513	0.0308302	0.0122197	2.52299	0.0117251
X44932	1	1740	1.31647	510.422	1.31647	0.293346	4.48776	0.0342797	0.0246385	0.0116302	2.1185	0.0342752
X44938	1	1740	3.58226	980.541	3.58226	0.563529	6.35684	0.0117817	0.0405652	0.0161321	2.51456	0.0120081
X44939	1	1740	34.4887	3446.14	34.4887	1.98054	17.4138	3.15472e-05	0.124062	0.0302053	4.10728	4.19024e-05
X44942	1	1740	17.1525	3510.66	17.1525	2.01762	8.50133	0.00359429	-0.089516	0.0305994	-2.92541	0.00348477
X44944	1	1740	25.9419	6018.34	25.9419	3.45882	7.50022	0.00623204	-0.109652	0.0400575	-2.73738	0.0062565
X44953	1	1740	2.27017	330.374	2.27017	0.18987	11.9564	0.000557698	0.0331133	0.00936392	3.53626	0.000416513
X44960	1	1740	0.42398	58.3432	0.42398	0.0335306	12.6446	0.000386733	0.0145616	0.00391892	3.71572	0.000209064
X44961	1	1740	0.636425	75.4838	0.636425	0.0433815	14.6704	0.000132582	0.0177672	0.00447306	3.97204	7.41804e-05
X44976	1	1740	30.3677	2149.03	30.3677	1.23508	24.5877	7.79211e-07	-0.117704	0.0239365	-4.91737	9.60247e-07
X44978	1	1740	89.5454	7870.09	89.5454	4.52304	19.7976	9.1546e-06	-0.203728	0.0457902	-4.44916	9.16995e-06
X44984	1	1740	9.56524	1394.64	9.56524	0.801514	11.934	0.000564421	-0.0671771	0.0192832	-3.48371	0.000506816
X44986	1	1740	24.6189	2194.06	24.6189	1.26096	19.524	1.05469e-05	-0.105487	0.0241078	-4.37564	1.283e-05
X45045	1	1740	16.043	4194.47	16.043	2.41061	6.65517	0.00996824	0.0825486	0.033378	2.47315	0.0134883
X45048	1	1740	31.6413	4567.02	31.6413	2.62473	12.0551	0.000529135	0.120064	0.0348233	3.44781	0.000578679
X45055	1	1740	7.70346	1384.96	7.70346	0.795955	9.67826	0.00189489	-0.0587394	0.0191136	-3.07317	0.002151
X45060	1	1740	17.109	2276.59	17.109	1.30839	13.0764	0.000307556	-0.0865135	0.0245579	-3.52284	0.000438032
X45068	1	1740	2.94342	453.301	2.94342	0.260518	11.2984	0.000792551	0.0368524	0.0109652	3.36085	0.000793925
X45070	1	1740	0.49548	84.0248	0.49548	0.0482901	10.2605	0.00138368	0.0158266	0.00471984	3.35321	0.000816027
X45094	1	1740	16.451	3784.71	16.451	2.17512	7.56326	0.00601867	0.0876141	0.0316679	2.76665	0.00572375
X45103	1	1740	20.7132	2891.57	20.7132	1.66182	12.4642	0.000425632	-0.0986093	0.0277241	-3.55681	0.000385492
X45112	1	1740	25.8584	4700.7	25.8584	2.70155	9.57169	0.00200745	0.106074	0.0353146	3.00367	0.00270567
X45133	1	1740	11.3707	4512.81	11.3707	2.59357	4.38417	0.0364185	0.0733232	0.0346434	2.11651	0.0344437
X45137	1	1740	37.1629	3096.25	37.1629	1.77945	20.8844	5.22185e-06	-0.127616	0.0286322	-4.45708	8.84106e-06
X45163	1	1740	19.306	4817.04	19.306	2.76841	6.97367	0.00834577	0.0902386	0.0357733	2.52252	0.0117409
X45164	1	1740	18.2471	4404.58	18.2471	2.53137	7.20838	0.00732527	0.0902668	0.0341458	2.64357	0.00827766
X45178	1	1740	1.59	535.105	1.59	0.307532	5.1702	0.0230989	-0.0272219	0.0119147	-2.28473	0.0224492
X45190	1	1740	1.19183	448.697	1.19183	0.257872	4.6218	0.0317056	-0.0231854	0.0109194	-2.12332	0.0338683
X45198	1	1740	7.72009	2202.21	7.72009	1.26564	6.09978	0.0136152	0.058294	0.0242192	2.40693	0.0161913
X45201	1	1740	8.34477	2619.28	8.34477	1.50533	5.54347	0.0186603	-0.0627114	0.0263709	-2.37806	0.0175122
X45205	1	1740	20.2831	4146.89	20.2831	2.38327	8.51061	0.00357609	0.0979632	0.0331848	2.95205	0.00319925
X45207	1	1740	24.7392	4775.26	24.7392	2.7444	9.01443	0.00271673	0.109924	0.0356338	3.08482	0.00206897
X45214	1	1740	3.02297	1074.15	3.02297	0.617327	4.89687	0.0270348	0.0377155	0.0169065	2.23083	0.0258203
X45220	1	1740	1.29248	275.606	1.29248	0.158394	8.15989	0.00433357	-0.0241218	0.00853903	-2.82489	0.00478394
X45237	1	1740	2.45376	872.66	2.45376	0.501529	4.89256	0.0271022	-0.0327255	0.0152482	-2.14618	0.0319969
X45239	1	1740	0.521095	63.7917	0.521095	0.0366619	14.2135	0.000168642	0.0160405	0.00411307	3.89989	9.99128e-05
X45243	1	1740	0.751595	63.6124	0.751595	0.0365589	20.5585	6.17842e-06	0.0193408	0.00410581	4.71059	2.66714e-06
X45262	1	1740	23.9136	3098.91	23.9136	1.78098	13.4272	0.000255429	-0.10593	0.0286463	-3.69785	0.000224215
X45273	1	1740	13.4154	4079.69	13.4154	2.34465	5.72169	0.0168621	0.0745961	0.0329334	2.26506	0.0236321
X45275	1	1740	33.6814	8353.59	33.6814	4.80091	7.01563	0.00815321	-0.124798	0.0470087	-2.65479	0.00800843
X45277	1	1740	35.1664	8385.78	35.1664	4.81941	7.29683	0.00697468	-0.125899	0.0472028	-2.66719	0.00772006
X45281	1	1740	15.3979	3079.33	15.3979	1.76973	8.70068	0.00322339	-0.0812107	0.028611	-2.83844	0.00458628
X45284	1	1740	26.7868	2513.13	26.7868	1.44433	18.5463	1.7508e-05	-0.110507	0.0258142	-4.28086	1.96371e-05
X45285	1	1740	11.9427	1644.58	11.9427	0.945159	12.6356	0.000388578	-0.0775851	0.0208996	-3.71228	0.000211899
X45286	1	1740	16.3624	2985.98	16.3624	1.71608	9.53474	0.00204803	-0.0870264	0.0282163	-3.08426	0.00207285
X45287	1	1740	27.305	2922.61	27.305	1.67966	16.2562	5.7717e-05	-0.116874	0.0279032	-4.18854	2.9488e-05
X45289	1	1740	28.3461	2446.01	28.3461	1.40575	20.1644	7.57325e-06	-0.120314	0.0254977	-4.71862	2.56526e-06
X45318	1	1740	57.9843	5037.45	57.9843	2.89509	20.0285	8.12419e-06	-0.166787	0.0366318	-4.55307	5.65554e-06
X45321	1	1740	38.9926	4701.36	38.9926	2.70193	14.4314	0.000150358	-0.131034	0.0353537	-3.70638	0.000216858
X45322	1	1740	27.4602	3477.03	27.4602	1.99829	13.7418	0.000216302	-0.116486	0.0303952	-3.83239	0.000131441
X45326	1	1740	31.3787	8013.6	31.3787	4.60552	6.81328	0.00912591	-0.130088	0.0461474	-2.81898	0.00487249
X45329	1	1740	13.3436	3443.92	13.3436	1.97926	6.74168	0.00949788	0.0774525	0.030204	2.56431	0.0104217
X45353	1	1740	32.5082	6177.05	32.5082	3.55003	9.15716	0.0025138	-0.119841	0.0405308	-2.9568	0.00315063
X45356	1	1740	35.0342	5380.86	35.0342	3.09245	11.3289	0.000779684	-0.12541	0.0378019	-3.31755	0.000926929
X45358	1	1740	44.6417	5926.14	44.6417	3.40583	13.1075	0.000302544	-0.145071	0.0397279	-3.65161	0.000268351
X45362	1	1740	1.85453	173.734	1.85453	0.0998473	18.5737	1.72603e-05	0.0292915	0.00679853	4.3085	1.73599e-05
X45363	1	1740	2.84185	1138.03	2.84185	0.654042	4.34506	0.0372621	0.0346971	0.017396	1.99454	0.0462499
X45395	1	1740	4.76864	1967.01	4.76864	1.13046	4.21831	0.0401391	0.0473903	0.0227748	2.08082	0.037597
X45412	1	1740	24.9981	7021.57	24.9981	4.03539	6.19472	0.012906	-0.100141	0.0431347	-2.32158	0.0203713
X45431	1	1740	9.95924	1449.07	9.95924	0.8328	11.9588	0.000557011	-0.0678176	0.0196633	-3.44894	0.000576288
X45433	1	1740	3.34757	762.731	3.34757	0.438351	7.63675	0.00577934	-0.039564	0.0142554	-2.77536	0.00557334
X45437	1	1740	26.6364	2495.92	26.6364	1.43444	18.5692	1.73007e-05	-0.108968	0.0257646	-4.22938	2.4658e-05
X45483	1	1740	2.424	850.759	2.424	0.488942	4.95764	0.0261032	-0.0315098	0.0150293	-2.09656	0.036177
X45485	1	1740	1.74888	645.994	1.74888	0.371261	4.71065	0.0301111	-0.030175	0.013114	-2.30097	0.0215115
X45486	1	1740	1.69803	455.252	1.69803	0.261639	6.48995	0.0109339	-0.0287695	0.0110075	-2.61363	0.00903611
X45503	1	1740	23.498	4577.54	23.498	2.63077	8.93199	0.00284144	-0.103146	0.0349246	-2.95339	0.00318542
X45504	1	1740	2.66301	962.76	2.66301	0.55331	4.81286	0.0283799	-0.0346647	0.0159922	-2.16759	0.0303256
X45505	1	1740	36.9193	5299.93	36.9193	3.04594	12.1208	0.000510936	-0.131105	0.0375235	-3.49395	0.000487911
X45507	1	1740	37.6312	4751.56	37.6312	2.73078	13.7804	0.000211939	-0.13014	0.035547	-3.66107	0.000258702
X45508	1	1740	4.20664	830.292	4.20664	0.477179	8.81563	0.00302745	-0.0455405	0.0148768	-3.06118	0.00223859
X45536	1	1740	0.863019	66.3474	0.863019	0.0381307	22.6332	2.12256e-06	0.0202872	0.00419492	4.83613	1.44122e-06
X45552	1	1740	11.2987	2865.57	11.2987	1.64688	6.8607	0.00888778	-0.0699865	0.0276017	-2.53558	0.0113133
X45557	1	1740	27.2589	4365.59	27.2589	2.50896	10.8646	0.000999896	-0.111578	0.0341285	-3.26936	0.00109907
X45558	1	1740	22.8834	4284.83	22.8834	2.46254	9.2926	0.00233548	-0.0968753	0.0337546	-2.86999	0.00415469
X45584	1	1740	30.5698	4073.47	30.5698	2.34108	13.058	0.00031057	-0.121168	0.0329419	-3.67824	0.000242022
X45587	1	1740	9.7622	1326.6	9.7622	0.762411	12.8044	0.000355281	-0.0673467	0.0188152	-3.57938	0.000353898
X45588	1	1740	35.0949	2516.56	35.0949	1.4463	24.2653	9.19001e-07	-0.128759	0.0258982	-4.97174	7.29228e-07
X45590	1	1740	19.4983	6019.4	19.4983	3.45942	5.63629	0.0177003	-0.0863436	0.0398452	-2.16698	0.0303724
X45599	1	1740	13.6713	4525.78	13.6713	2.60102	5.25612	0.0219886	0.0829364	0.0346782	2.3916	0.0168813
X45607	1	1740	6.59272	613.859	6.59272	0.352793	18.6872	1.62728e-05	-0.0541423	0.0127965	-4.23102	2.44808e-05
X45608	1	1740	9.84819	679.875	9.84819	0.390733	25.2044	5.68441e-07	-0.0665786	0.0134638	-4.94502	8.35123e-07
X45609	1	1740	6.41337	422.668	6.41337	0.242912	26.402	3.08437e-07	-0.0545334	0.0106197	-5.13511	3.13789e-07
X45615	1	1740	80.4235	5346.41	80.4235	3.07265	26.174	3.46467e-07	-0.191463	0.0377776	-5.06816	4.44638e-07
X45617	1	1740	86.5126	10919.7	86.5126	6.27567	13.7854	0.000211379	-0.195084	0.0539591	-3.61541	0.000308458
X45624	1	1740	57.1844	3132.23	57.1844	1.80013	31.7667	2.02422e-08	-0.163703	0.0289138	-5.66176	1.75066e-08
X45625	1	1740	15.1188	699.434	15.1188	0.401973	37.6114	1.06615e-09	-0.0826187	0.0136492	-6.05301	1.73906e-09
X45631	1	1740	20.7632	2682.09	20.7632	1.54143	13.4701	0.000249707	-0.0974019	0.026723	-3.64487	0.000275421
X45632	1	1740	13.2842	3256.9	13.2842	1.87178	7.09707	0.00779229	-0.0812932	0.0294696	-2.75854	0.00586705
X45633	1	1740	36.5281	3434.77	36.5281	1.97401	18.5045	1.78912e-05	-0.130224	0.0302638	-4.30296	1.77952e-05
X45634	1	1740	4.54816	453.7	4.54816	0.260747	17.4428	3.10738e-05	0.0469313	0.0109505	4.28577	1.92131e-05
X45635	1	1740	29.4733	3869.81	29.4733	2.22403	13.2522	0.000280217	-0.119293	0.0321059	-3.71562	0.000209144
X45637	1	1740	11.9156	2054.04	11.9156	1.18048	10.0938	0.00151381	-0.073406	0.0233847	-3.13906	0.00172351
X45638	1	1740	1.91509	338.866	1.91509	0.19475	9.83356	0.00174221	0.0298716	0.00948821	3.14829	0.00167031
X45639	1	1740	34.2257	5102.7	34.2257	2.93259	11.6708	0.000649486	-0.129224	0.0368796	-3.50393	0.000470098
X45640	1	1740	20.1809	5665.6	20.1809	3.25609	6.19789	0.012883	-0.0977286	0.0388755	-2.51389	0.012031
X45642	1	1740	14.3278	4413.09	14.3278	2.53626	5.64918	0.0175711	-0.0831278	0.0343023	-2.42339	0.0154786
X45643	1	1740	30.8102	5007.23	30.8102	2.87772	10.7065	0.00108851	-0.122516	0.0365294	-3.3539	0.000814022
X45644	1	1740	33.7111	5206.17	33.7111	2.99205	11.2669	0.000806011	-0.127271	0.0372299	-3.41852	0.000644225
X45645	1	1740	22.3273	3074.28	22.3273	1.76683	12.6369	0.000388306	-0.104422	0.0286258	-3.64783	0.000272298
X45714	1	1740	5.17933	997.992	5.17933	0.573559	9.03017	0.00269355	-0.0517451	0.0162589	-3.18257	0.00148566
X45715	1	1740	17.1089	1345.68	17.1089	0.773378	22.1223	2.76005e-06	-0.0912877	0.0189212	-4.82461	1.52588e-06
X45716	1	1740	0.809177	267.474	0.809177	0.153721	5.26395	0.0218902	-0.0192524	0.00844124	-2.28076	0.0226837
X45718	1	1740	4.11234	1418.03	4.11234	0.814959	5.04607	0.0248068	-0.0462121	0.0194017	-2.38186	0.0173332
X45721	1	1740	3.62635	1546.89	3.62635	0.889018	4.07904	0.0435712	-0.0410125	0.0202219	-2.02813	0.0427002
X45756	1	1740	12.8551	3385.08	12.8551	1.94545	6.60781	0.0102357	-0.0811575	0.0299133	-2.71309	0.006732
X45758	1	1740	19.214	3557.68	19.214	2.04464	9.39724	0.00220654	-0.0962293	0.030798	-3.12453	0.00181045
X45795	1	1740	12.655	748.49	12.655	0.430167	29.4188	6.64853e-08	0.0770474	0.014109	5.46087	5.42509e-08
X45798	1	1740	5.42035	2179.93	5.42035	1.25283	4.32648	0.0376699	-0.0473486	0.0240931	-1.96524	0.0495467
X45819	1	1740	18.0711	2439.56	18.0711	1.40204	12.8891	0.000339669	-0.0909861	0.0255018	-3.56782	0.000369759
X45820	1	1740	0.433295	128.412	0.433295	0.0738	5.8712	0.015492	0.01525	0.00583289	2.61448	0.0090138
X45823	1	1740	7.01008	2252.94	7.01008	1.29479	5.41406	0.0200895	-0.0567337	0.0243996	-2.32519	0.0201769
X45827	1	1740	6.02602	2420.19	6.02602	1.39091	4.33242	0.0375389	-0.0533136	0.0252935	-2.1078	0.0351921
X45829	1	1740	19.786	3743.03	19.786	2.15117	9.19782	0.00245886	-0.0917248	0.0315589	-2.90647	0.00370186
X45830	1	1740	8.4189	2638.7	8.4189	1.51649	5.55156	0.0185746	-0.0610756	0.0265092	-2.30394	0.0213437
X45832	1	1740	23.605	2189.15	23.605	1.25813	18.7619	1.56543e-05	-0.100566	0.0241514	-4.16399	3.28123e-05
X45833	1	1740	50.1364	3784.76	50.1364	2.17515	23.0496	1.71389e-06	-0.146474	0.0317536	-4.61282	4.26414e-06
X45850	1	1740	17.7658	5687.19	17.7658	3.2685	5.43546	0.0198455	-0.0883735	0.0389216	-2.27055	0.0232968
X45852	1	1740	24.6918	3327.24	24.6918	1.91221	12.9127	0.000335434	-0.106456	0.0297668	-3.57635	0.000357992
X45864	1	1740	11.6239	3033.11	11.6239	1.74317	6.66827	0.00989552	-0.0725916	0.0284171	-2.5545	0.010719
X45869	1	1740	0.998449	276.995	0.998449	0.159193	6.27195	0.0123572	-0.0208009	0.00858221	-2.42372	0.0154642
X45870	1	1740	0.395263	156.551	0.395263	0.0899719	4.39318	0.036227	-0.0127593	0.00644395	-1.98005	0.0478563
X45871	1	1740	1.57734	250.512	1.57734	0.143972	10.9559	0.000952142	-0.0268894	0.00815663	-3.29663	0.000998337
[truncated: 1,686 more rows]

## Sheet: Step3
Differential metabolites identified via pairwise comparisons of quartiles (Q1-Q4) using Duncan's new multiple range test
INCHIKEY	sample	Formula	Human.Metabolome.Database	KEGG
ABBKOIZWGCVCKE-UHFFFAOYSA-N	X28832	C10H14N2O	No result	No result
AFBPFSWMIHJQDM-UHFFFAOYSA-N	X6432	C7H9N	HMDB0255185	C02299
AFCGFAGUEYAMAO-UHFFFAOYSA-N	X29720	C5H11NO4S	HMDB0014797	NA
AFVLVVWMAFSXCK-VMPITWQZSA-N	X32609	C10H7NO3	No result	No result
AGPKZVBTJJNPAG-CRCLSJGQSA-N	X13426	C6H13NO2	No result	No result
AGPKZVBTJJNPAG-UHFFFAOYNA-N	X13440	C6H13NO2	No result	No result
AHLPHDHHMVZTML-BYPYZUCNSA-N	X13645	C5H12N2O2	HMDB0000214	C00077
AJPIUNPJBFBUKK-UHFFFAOYSA-N	X20675	C8H12N2O	HMDB0245733	NA
ANOUKFYBOAKOIR-UHFFFAOYSA-N	X29811	C10H15NO2	HMDB0041806	No result
ASJSAQIRZKANQN-UHFFFAOYNA-N	X14057	C5H10O4	No result	No result
BBZCPUCZKLTAJQ-UHFFFAOYNA-N	X19107	C9H9NO	No result	No result
BFSZJLBDHMMCAH-UHFFFAOYSA-N	X19106	C11H15NO4S	No result	No result
BGJVXSMYONPLDN-NWFXIAEYNA-N	X55110	C25H46NO7P	No result	No result
BHQCQFFYRZLCQQ-OELDTZBJSA-N	X43032	C24H40O5	HMDB0000619	C00695
BHQCQFFYRZLCQQ-UHFFFAOYNA-N	X43034	C24H40O5	No result	No result
[truncated: 364 more rows]

## Sheet: Step4
Differential lipid metabolites identified via pairwise comparisons of quartiles (Q1-Q4) using Duncan's new multiple range test
[truncated: 189 more rows]

[truncated: 1 more sheets: Step5]
